# Supplementary material for: Evolutionary trajectory of pattern recognition receptors in plants
Source: Nat Commun. 2024 Feb 1;15:308. doi: 10.1038/s41467-023-44408-3 (PMC10834447; doi:10.1038/s41467-023-44408-3)
Supplement: Supplementary file 5 — Supplementary Data 2 [file 41467_2023_44408_MOESM5_ESM.xlsx]

## Sheet: FuzzyLookup_AddIn_Undo_Sheet
N	SN	N2	N3	T1	T12	T2
Cyanophora paradoxa	Cparadoxa	Cyanophora paradoxa		Glaucocystales	#D9D9D9	Glaucocystales
Chondrus crispus	Ccrispus	Chondrus crispus		Gigartinales	#FF2F2F	Rhodophyta
Porphyra umbilicalis	Pumbilicalis	Porphyra umbilicalis		Bangiales	#FF2F2F	Rhodophyta
Cyanidioschyzon merolae	Cmerolae	Cyanidioschyzon merolae		Cyanidiales	#FF2F2F	Rhodophyta
Galdieria phlegrea	Gphlegrea	Galdieria phlegrea		Cyanidiales	#FF2F2F	Rhodophyta
Galdieria sulphuraria	Gsulphuraria	Galdieria sulphuraria		Cyanidiales	#FF2F2F	Rhodophyta
Micromonas commoda	Mcommoda	Micromonas commoda		Mamiellales	#5CEAC1	Greenalgae
Micromonas pusilla CCMP1545	Mpusilla	Micromonas pusilla CCMP1545		Mamiellales	#5CEAC1	Greenalgae
Ostreococcus tauri	Otauri	Ostreococcus tauri		Mamiellales	#5CEAC1	Greenalgae
Ostreococcus lucimarinus CCE9901	Olucimarinus	Ostreococcus lucimarinus		Mamiellales	#5CEAC1	Greenalgae
Coccomyxa subellipsoidea C-169	Csubellipsoidea	Coccomyxa subellipsoidea C-169		Trebouxiophyceae ordo incertae sedis	#5CEAC1	Greenalgae
Botryococcus braunii	Bbraunii	Botryococcus braunii		Trebouxiales	#5CEAC1	Greenalgae
Chromochloris zofingiensis	Czofingiensis	Chromochloris zofingiensis		Sphaeropleales	#5CEAC1	Greenalgae
Dunaliella salina	Dsalina	Dunaliella salina		Chlamydomonadales	#5CEAC1	Greenalgae
Volvox carteri	Vcarteri	Volvox carteri		Chlamydomonadales	#5CEAC1	Greenalgae
Chlamydomonas schloesseri	Cschloesseri	Chlamydomonas schloesseri CCAP 11/173		Chlamydomonadales	#5CEAC1	Greenalgae
Chlamydomonas eustigma	Ceustigma	Chlamydomonas eustigma		Chlamydomonadales	#5CEAC1	Greenalgae
Chlamydomonas incerta	Cincerta	Chlamydomonas incerta SAG 7.73		Chlamydomonadales	#5CEAC1	Greenalgae
Chlamydomonas reinhardtii CC3269	Creinhardtii	Chlamydomonas reinhardtii		Chlamydomonadales	#5CEAC1	Greenalgae
Klebsormidium nitens	Knitens	Klebsormidium nitens		Klebsormidiales	#5CEAC1	Greenalgae
Mesostigma viride	Mviride	Mesostigma viride		Mesostigmales	#5CEAC1	Greenalgae
Chlorokybus atmophyticus	Catmophyticus	Chlorokybus atmophyticus		Chlorokybales	#5CEAC1	Greenalgae
Chara braunii	Cbraunii	Chara braunii		Charales	#5CEAC1	Greenalgae
Spirogloea muscicola	Smuscicola	Spirogloea muscicola		Zygnematales	#5CEAC1	Greenalgae
Mesotaenium endlicherianum	Mendlicherianum	Mesotaenium endlicherianum		Zygnematophyceae	#5CEAC1	Greenalgae
Penium margaritaceum	Pmargaritaceum	Penium margaritaceum		Zygnematales	#5CEAC1	Greenalgae
Marchantia polymorpha	Mpolymorpha	Marchantia polymorpha		Marchantiales	#E6AA00	EL
Marchantia paleacea	Mpaleacea	Marchantia paleacea		Marchantiales	#E6AA00	EL
Anthoceros agrestis	Aagrestis	Anthoceros agrestis		Anthocerotales	#E6AA00	EL
Anthoceros punctatus	Apunctatus	Anthoceros punctatus		Anthocerotales	#E6AA00	EL
Anthoceros angustus	Aangustus	Anthoceros angustus		Anthocerotales	#E6AA00	EL
Sphagnum fallax	Sfallax	Sphagnum fallax		Sphagnales	#E6AA00	EL
Sphagnum magellanicum	Smagellanicum	Sphagnum magellanicum		Sphagnales	#E6AA00	EL
Fontinalis antipyretica	Fantipyretica	Fontinalis antipyretica		Hypnales	#E6AA00	EL
Ceratodon purpureus	Ceratodonpurpureus	Ceratodon purpureus		Dicranales	#E6AA00	EL
Physcomitrium patens	Ppatens	Physcomitrium patens		Funariales	#E6AA00	EL
Selaginella moellendorffii	Smoellendorffii	Selaginella moellendorffii		Selaginellales	#EA6E1A	TRACH
Ceratopteris richardii	Crichardii	Ceratopteris richardii		Polypodiales	#EA6E1A	TRACH
Azolla filiculoides	Afiliculoides	Azolla filiculoides		Salviniales	#EA6E1A	TRACH
Salvinia cucullata	Scucullata	Salvinia cucullata		Salviniales	#EA6E1A	TRACH
Gnetum montanum	Gmontanum	Gnetum montanum		Gnetales	#EA6E1A	TRACH
Ginkgo biloba	Gbiloba	Ginkgo biloba		Ginkgoales	#EA6E1A	TRACH
Sequoiadendron giganteum	Sgiganteum	Sequoiadendron giganteum	#BF8F00	Pinales	#EA6E1A	TRACH
Sequoia sempervirens	Ssempervirens	Sequoia sempervirens	#BF8F00	Pinales	#EA6E1A	TRACH
Thuja plicata	Tplicata	Thuja plicata	#BF8F00	Pinales	#EA6E1A	TRACH
Abies alba	Aalba	Abies alba	#BF8F00	Pinales	#EA6E1A	TRACH
Picea abies	Pabies	Picea abies	#BF8F00	Pinales	#EA6E1A	TRACH
Pseudotsuga menziesii	Pmenziesii	Pseudotsuga menziesii	#BF8F00	Pinales	#EA6E1A	TRACH
Pinus lambertiana	Plambertiana	Pinus lambertiana	#BF8F00	Pinales	#EA6E1A	TRACH
Pinus taeda	Ptaeda	Pinus taeda	#BF8F00	Pinales	#EA6E1A	TRACH
Amborella trichopoda	Atrichopoda	Amborella trichopoda		Amborellales	#EA6E1A	TRACH
Euryale ferox	Eferox	Euryale ferox		Nymphaeales	#EA6E1A	TRACH
Nymphaea colorata	Ncolorata	Nymphaea colorata		Nymphaeales	#EA6E1A	TRACH
Nymphaea thermarum	Nthermarum	Nymphaea thermarum		Nymphaeales	#EA6E1A	TRACH
Ceratophyllum demersum	Cdemersum	Ceratophyllum demersum		Ceratophyllales	#EA6E1A	TRACH
Persea americana var. drymifolia	Pamericana	Persea americana var. drymifolia		Laurales	#EA6E1A	TRACH
Cinnamomum micranthum f. kanehirae	Ckanehirae	Cinnamomum kanehirae		Laurales	#EA6E1A	TRACH
Kingdonia uniflora	Kuniflora	Kingdonia uniflora		Ranunculales	#EA6E1A	TRACH
Macleaya cordata	Mcordata	Macleaya cordata		Ranunculales	#EA6E1A	TRACH
Papaver somniferum	Psomniferum	Papaver somniferum		Ranunculales	#EA6E1A	TRACH
Coptis chinensis	Cchinensis	Coptis chinensis		Ranunculales	#EA6E1A	TRACH
Thalictrum thalictroides	Tthalictroides	Thalictrum thalictroides		Ranunculales	#EA6E1A	TRACH
Aquilegia coerulea	Acoerulea	Aquilegia coerulea		Ranunculales	#EA6E1A	TRACH
Acorus americanus	Aamericanus	Acorus americanus		Acorales	#EA6E1A	TRACH
Zostera marina	Zmarina	Zostera marina		Alismatales	#EA6E1A	TRACH
Zostera muelleri	Zmuelleri	Zostera muelleri		Alismatales	#EA6E1A	TRACH
Spirodela polyrhiza	Spolyrhiza	Spirodela polyrhiza		Alismatales	#EA6E1A	TRACH
Wolffia australiana	Waustraliana	Wolffia australiana		Alismatales	#EA6E1A	TRACH
Lemna minor	Lminor	Lemna minor		Alismatales	#EA6E1A	TRACH
Dioscorea alata	Dalata	Dioscorea alata		Dioscoreales	#EA6E1A	TRACH
Dioscorea cayenensis subsp. rotundata	Drotundata	Dioscorea rotundata		Dioscoreales	#EA6E1A	TRACH
Asparagus officinalis	Aofficinalis	Asparagus officinalis		Asparagales	#EA6E1A	TRACH
Allium sativum	Asativum	Allium sativum		Asparagales	#EA6E1A	TRACH
Apostasia shenzhenica	Ashenzhenica	Apostasia shenzhenica		Asparagales	#EA6E1A	TRACH
Vanilla planifolia	Vplanifolia	Vanilla planifolia		Asparagales	#EA6E1A	TRACH
Phalaenopsis equestris	Pequestris	Phalaenopsis equestris		Asparagales	#EA6E1A	TRACH
Dendrobium catenatum	Dcatenatum	Dendrobium catenatum		Asparagales	#EA6E1A	TRACH
Zingiber officinale	Zofficinale	Zingiber officinale		Zingiberales	#EA6E1A	TRACH
Ensete ventricosum	Eventricosum	Ensete ventricosum		Zingiberales	#EA6E1A	TRACH
Musa balbisiana	Mbalbisiana	Musa balbisiana		Zingiberales	#EA6E1A	TRACH
Musa acuminata	Macuminata	Musa acuminata		Zingiberales	#EA6E1A	TRACH
Phoenix dactylifera	Pdactylifera	Phoenix dactylifera		Arecales	#EA6E1A	TRACH
Cocos nucifera	Cnucifera	Cocos nucifera		Arecales	#EA6E1A	TRACH
Elaeis guineensis	Eguineensis	Elaeis guineensis		Arecales	#EA6E1A	TRACH
Calamus jenkinsianus	Cjenkinsianus	Calamus jenkinsianus		Arecales	#EA6E1A	TRACH
Calamus simplicifolius	Csimplicifolius	Calamus simplicifolius		Arecales	#EA6E1A	TRACH
Ananas comosus	Acomosus	Ananas comosus	#FFF97B	Poales	#EA6E1A	TRACH
Carex littledalei	Clittledalei	Carex littledalei	#FFF97B	Poales	#EA6E1A	TRACH
Joinvillea ascendens	Jascendens	Joinvillea ascendens	#FFF97B	Poales	#EA6E1A	TRACH
Pharus latifolius	Platifolius	Pharus latifolius	#FFF97B	Poales	#EA6E1A	TRACH
Eragrostis curvula	Ecurvula	Eragrostis curvula	#FFF97B	Poales	#EA6E1A	TRACH
Eragrostis tef	Etef	Eragrostis tef	#FFF97B	Poales	#EA6E1A	TRACH
Cleistogenes songorica	Csongorica	Cleistogenes songorica	#FFF97B	Poales	#EA6E1A	TRACH
Oropetium thomaeum	Othomaeum	Oropetium thomaeum	#FFF97B	Poales	#EA6E1A	TRACH
Eleusine coracana	Ecoracana	Eleusine coracana	#FFF97B	Poales	#EA6E1A	TRACH
Chasmanthium laxum	Claxum	Chasmanthium laxum	#FFF97B	Poales	#EA6E1A	TRACH
Sorghum bicolor	Sbicolor	Sorghum bicolor	#FFF97B	Poales	#EA6E1A	TRACH
Zea mays	Zmays	Zea mays	#FFF97B	Poales	#EA6E1A	TRACH
Saccharum spontaneum	Sspontaneum	Saccharum spontaneum	#FFF97B	Poales	#EA6E1A	TRACH
Saccharum hybrid cultivar	Sspontaneumhybrid	Saccharum hybrid cultivar	#FFF97B	Poales	#EA6E1A	TRACH
Miscanthus lutarioriparius	Mlutarioriparius	Miscanthus lutarioriparius	#FFF97B	Poales	#EA6E1A	TRACH
Miscanthus sinensis	Msinensis	Miscanthus sinensis	#FFF97B	Poales	#EA6E1A	TRACH
Dichanthelium oligosanthes	Doligosanthes	Dichanthelium oligosanthes	#FFF97B	Poales	#EA6E1A	TRACH
Digitaria exilis	Dexilis	Digitaria exilis	#FFF97B	Poales	#EA6E1A	TRACH
Urochloa fusca	Ufusca	Urochloa fusca	#FFF97B	Poales	#EA6E1A	TRACH
Panicum miliaceum	Pmiliaceum	Panicum miliaceum	#FFF97B	Poales	#EA6E1A	TRACH
Panicum virgatum	Pvirgatum	Panicum virgatum	#FFF97B	Poales	#EA6E1A	TRACH
Panicum hallii	Phallii	Panicum hallii	#FFF97B	Poales	#EA6E1A	TRACH
Setaria viridis	Sviridis	Setaria viridis	#FFF97B	Poales	#EA6E1A	TRACH
Setaria italica	Sitalica	Setaria italica	#FFF97B	Poales	#EA6E1A	TRACH
Cenchrus americanus	Camericanus	Cenchrus americanus	#FFF97B	Poales	#EA6E1A	TRACH
Cenchrus purpureus	Cpurpureus	Cenchrus purpureus	#FFF97B	Poales	#EA6E1A	TRACH
Bonia amplexicaulis	Bamplexicaulis	Bonia amplexicaulis	#FFF97B	Poales	#EA6E1A	TRACH
Guadua angustifolia	Gangustifolia	Guadua angustifolia	#FFF97B	Poales	#EA6E1A	TRACH
Olyra latifolia	Olatifolia	Olyra latifolia	#FFF97B	Poales	#EA6E1A	TRACH
Raddia guianensis	Rguianensis	Raddia Guianensis	#FFF97B	Poales	#EA6E1A	TRACH
Leersia perrieri	Lperrieri	Leersia perrieri	#FFF97B	Poales	#EA6E1A	TRACH
Oryza punctata	Opunctata	Oryza punctata	#FFF97B	Poales	#EA6E1A	TRACH
Oryza meridionalis	Omeridionalis	Oryza meridionalis	#FFF97B	Poales	#EA6E1A	TRACH
Oryza brachyantha	Obrachyantha	Oryza brachyantha	#FFF97B	Poales	#EA6E1A	TRACH
Oryza longistaminata	Olongistaminata	Oryza longistaminata	#FFF97B	Poales	#EA6E1A	TRACH
Oryza glumipatula	Oglumipatula	Oryza glumipatula	#FFF97B	Poales	#EA6E1A	TRACH
Oryza glaberrima	Oglaberrima	Oryza glaberrima	#FFF97B	Poales	#EA6E1A	TRACH
Oryza sativa	Osativa	Oryza sativa	#FFF97B	Poales	#EA6E1A	TRACH
Oryza barthii	Obarthii	Oryza barthii	#FFF97B	Poales	#EA6E1A	TRACH
Oryza rufipogon	Orufipogon	Oryza rufipogon	#FFF97B	Poales	#EA6E1A	TRACH
Oryza nivara	Onivara	Oryza nivara	#FFF97B	Poales	#EA6E1A	TRACH
Oryza meyeriana var. granulata	Omeyeriana	Oryza meyeriana var. granulata	#FFF97B	Poales	#EA6E1A	TRACH
Brachypodium stacei	Bstacei	Brachypodium stacei	#FFF97B	Poales	#EA6E1A	TRACH
Brachypodium hybridum	Bhybridum	Brachypodium hybridum	#FFF97B	Poales	#EA6E1A	TRACH
Brachypodium distachyon	Bdistachyon	Brachypodium distachyon	#FFF97B	Poales	#EA6E1A	TRACH
Brachypodium mexicanum	Bmexicanum	Brachypodium mexicanum	#FFF97B	Poales	#EA6E1A	TRACH
Brachypodium sylvaticum	Bsylvaticum	Brachypodium sylvaticum	#FFF97B	Poales	#EA6E1A	TRACH
Secale cereale	Scereale	Secale cereale	#FFF97B	Poales	#EA6E1A	TRACH
Hordeum vulgare	Hvulgare	Hordeum vulgare	#FFF97B	Poales	#EA6E1A	TRACH
Thinopyrum intermedium	Tintermedium	Thinopyrum intermedium	#FFF97B	Poales	#EA6E1A	TRACH
Aegilops tauschii	Atauschii	Aegilops tauschii	#FFF97B	Poales	#EA6E1A	TRACH
Triticum urartu	Turartu	Triticum urartu	#FFF97B	Poales	#EA6E1A	TRACH
Triticum dicoccoides	Tdicoccoides	Triticum dicoccoides	#FFF97B	Poales	#EA6E1A	TRACH
Triticum turgidum	Tturgidum	Triticum turgidum	#FFF97B	Poales	#EA6E1A	TRACH
Triticum spelta	Tspelta	Triticum spelta	#FFF97B	Poales	#EA6E1A	TRACH
Triticum aestivum	Taestivum	Triticum aestivum	#FFF97B	Poales	#EA6E1A	TRACH
Paeonia suffruticosa	Psuffruticosa	Paeonia suffruticosa		Saxifragales	#EA6E1A	TRACH
Rhodiola crenulata	Rcrenulata	Rhodiola crenulata		Saxifragales	#EA6E1A	TRACH
Kalanchoe laxiflora	Klaxiflora	Kalanchoe laxiflora		Saxifragales	#EA6E1A	TRACH
Kalanchoe fedtschenkoi	Kfedtschenkoi	Kalanchoe fedtschenkoi		Saxifragales	#EA6E1A	TRACH
Amaranthus hypochondriacus	Ahypochondriacus	Amaranthus hypochondriacus		Caryophyllales	#EA6E1A	TRACH
Selenicereus undatus	Sundatus	Selenicereus undatus		Caryophyllales	#EA6E1A	TRACH
Portulaca amilis	Pamilis	Portulaca amilis		Caryophyllales	#EA6E1A	TRACH
Drosera spatulata	Dspatulata	Drosera spatulata		Caryophyllales	#EA6E1A	TRACH
Dionaea muscipula	Dmuscipula	Dionaea muscipula		Caryophyllales	#EA6E1A	TRACH
Aldrovanda vesiculosa	Avesiculosa	Aldrovanda vesiculosa		Caryophyllales	#EA6E1A	TRACH
Suaeda aralocaspica	Saralocaspica	Suaeda aralocaspica		Caryophyllales	#EA6E1A	TRACH
Beta vulgaris	Bvulgaris	Beta vulgaris		Caryophyllales	#EA6E1A	TRACH
Chenopodium quinoa	Cquinoa	Chenopodium quinoa		Caryophyllales	#EA6E1A	TRACH
Spinacia oleracea	Soleracea	Spinacia oleracea		Caryophyllales	#EA6E1A	TRACH
Hydrangea quercifolia	Hquercifolia	Hydrangea quercifolia	#00FFC3	Cornales	#EA6E1A	TRACH
Camptotheca acuminata	Cacuminata	Camptotheca acuminata	#00FFC3	Cornales	#EA6E1A	TRACH
Davidia involucrata	Dinvolucrata	Davidia involucrata	#00FFC3	Cornales	#EA6E1A	TRACH
Nyssa yunnanensis	Nyunnanensis	Nyssa yunnanensis	#00FFC3	Cornales	#EA6E1A	TRACH
Nyssa sinensis	Nsinensis	Nyssa sinensis	#00FFC3	Cornales	#EA6E1A	TRACH
Diospyros oleifera	Doleifera	Diospyros oleifera	#00FFC3	Ericales	#EA6E1A	TRACH
Camellia sinensis	Csinensis	Camellia sinensis	#00FFC3	Ericales	#EA6E1A	TRACH
Roridula gorgonias	Rgorgonias	Roridula gorgonias	#00FFC3	Ericales	#EA6E1A	TRACH
Clethra arborea	Carborea	Clethra arborea	#00FFC3	Ericales	#EA6E1A	TRACH
Actinidia chinensis	Achinensis	Actinidia chinensis	#00FFC3	Ericales	#EA6E1A	TRACH
Rhododendron delavayi	Rdelavayi	Rhododendron delavayi	#00FFC3	Ericales	#EA6E1A	TRACH
Vaccinium corymbosum	Vcorymbosum	Vaccinium corymbosum	#00FFC3	Ericales	#EA6E1A	TRACH
Vaccinium darrowii	Vdarrowii	Vaccinium darrowii	#00FFC3	Ericales	#EA6E1A	TRACH
Panax ginseng	Pginseng	Panax ginseng	#00FFC3	Apiales	#EA6E1A	TRACH
Coriandrum sativum	Csativum	Coriandrum sativum	#00FFC3	Apiales	#EA6E1A	TRACH
Daucus carota	Dcarota	Daucus carota	#00FFC3	Apiales	#EA6E1A	TRACH
Lactuca sativa	Lsativa	Lactuca sativa	#00FFC3	Asterales	#EA6E1A	TRACH
Cynara cardunculus	Ccardunculus	Cynara cardunculus	#00FFC3	Asterales	#EA6E1A	TRACH
Erigeron canadensis	Ecanadensis	Erigeron canadensis	#00FFC3	Asterales	#EA6E1A	TRACH
Helianthus annuus	Hannuus	Helianthus annuus	#00FFC3	Asterales	#EA6E1A	TRACH
Mikania micrantha	Mmicrantha	Mikania micrantha	#00FFC3	Asterales	#EA6E1A	TRACH
Chiococca alba	Calba	Chiococca alba	#00FFC3	Gentianales	#EA6E1A	TRACH
Ophiorrhiza pumila	Opumila	Ophiorrhiza pumila	#00FFC3	Gentianales	#EA6E1A	TRACH
Coffea canephora	Ccanephora	Coffea canephora	#00FFC3	Gentianales	#EA6E1A	TRACH
Coffea arabica	Carabica	Coffea arabica	#00FFC3	Gentianales	#EA6E1A	TRACH
Coffea eugenioides	Ceugenioides	Coffea eugenioides	#00FFC3	Gentianales	#EA6E1A	TRACH
Dorcoceras hygrometricum	Bhygrometrica		#00FFC3	Lamiales	#EA6E1A
Antirrhinum majus	AmajusL	Antirrhinum majus	#00FFC3	Lamiales	#EA6E1A	TRACH
Erythranthe guttata	Mguttatus		#00FFC3	Lamiales	#EA6E1A
Olea europaea	Oeuropaea	Olea europaea	#00FFC3	Lamiales	#EA6E1A	TRACH
Sesamum indicum	Sindicum	Sesamum indicum	#00FFC3	Lamiales	#EA6E1A	TRACH
Lindenbergia philippensis	Lphilippensis	Lindenbergia philippensis	#00FFC3	Lamiales	#EA6E1A	TRACH
Striga asiatica	Sasiatica	Striga asiatica	#00FFC3	Lamiales	#EA6E1A	TRACH
Phtheirospermum japonicum	Pjaponicum	Phtheirospermum japonicum	#00FFC3	Lamiales	#EA6E1A	TRACH
Genlisea aurea	Gaurea	Genlisea aurea	#00FFC3	Lamiales	#EA6E1A	TRACH
Utricularia reniformis	Ureniformis	Utricularia reniformis	#00FFC3	Lamiales	#EA6E1A	TRACH
Utricularia gibba	Ugibba	Utricularia gibba	#00FFC3	Lamiales	#EA6E1A	TRACH
Ipomoea triloba	Itriloba	Ipomoea triloba	#00FFC3	Solanales	#EA6E1A	TRACH
Cuscuta australis	Caustralis	Cuscuta australis	#00FFC3	Solanales	#EA6E1A	TRACH
Cuscuta campestris	Ccampestris	Cuscuta campestris	#00FFC3	Solanales	#EA6E1A	TRACH
Petunia axillaris subsp. parodii	Paxillaris	Petunia axillaris subsp. parodii	#00FFC3	Solanales	#EA6E1A	TRACH
Petunia integrifolia subsp. inflata	Pinflata	Petunia integrifolia subsp. inflata	#00FFC3	Solanales	#EA6E1A	TRACH
Nicotiana tabacum	Ntabacum	Nicotiana tabacum	#00FFC3	Solanales	#EA6E1A	TRACH
Nicotiana attenuata	Nattenuata	Nicotiana attenuata	#00FFC3	Solanales	#EA6E1A	TRACH
Nicotiana benthamiana	Nbenthamiana	Nicotiana benthamiana	#00FFC3	Solanales	#EA6E1A	TRACH
Nicotiana sylvestris	Nsylvestris	Nicotiana sylvestris	#00FFC3	Solanales	#EA6E1A	TRACH
Capsicum chinense	Cchinense	Capsicum chinense	#00FFC3	Solanales	#EA6E1A	TRACH
Capsicum annuum	Cannuum	Capsicum annuum	#00FFC3	Solanales	#EA6E1A	TRACH
Solanum melongena	Smelongena	Solanum melongena	#00FFC3	Solanales	#EA6E1A	TRACH
Solanum tuberosum	Stuberosum	Solanum tuberosum	#00FFC3	Solanales	#EA6E1A	TRACH
Solanum pimpinellifolium	Spimpinellifolium	Solanum pimpinellifolium	#00FFC3	Solanales	#EA6E1A	TRACH
Solanum pennellii	Spennellii	Solanum pennellii	#00FFC3	Solanales	#EA6E1A	TRACH
Solanum lycopersicum	Slycopersicum	Solanum lycopersicum	#00FFC3	Solanales	#EA6E1A	TRACH
Tetrastigma voinierianum	Tvoinierianum	Tetrastigma voinierianum	#B381EB	Vitales	#EA6E1A	TRACH
Vitis riparia	Vriparia	Vitis riparia	#B381EB	Vitales	#EA6E1A	TRACH
Vitis rotundifolia	Vrotundifolia	Vitis rotundifolia	#B381EB	Vitales	#EA6E1A	TRACH
Vitis arizonica	Varizonica	Vitis arizonica	#B381EB	Vitales	#EA6E1A	TRACH
Vitis vinifera	Vvinifera	Vitis vinifera	#B381EB	Vitales	#EA6E1A	TRACH
Punica granatum	Pgranatum	Punica granatum	#FB93E8	Myrtales	#EA6E1A	TRACH
Psidium guajava	Pguajava	Psidium guajava	#FB93E8	Myrtales	#EA6E1A	TRACH
Syzygium oleosum	Soleosum	Syzygium oleosum	#FB93E8	Myrtales	#EA6E1A	TRACH
Eucalyptus grandis	Egrandis	Eucalyptus grandis	#FB93E8	Myrtales	#EA6E1A	TRACH
Corymbia citriodora	Ccitriodora	Corymbia citriodora	#FB93E8	Myrtales	#EA6E1A	TRACH
Durio zibethinus	Dzibethinus	Durio zibethinus	#FB93E8	Malvales	#EA6E1A	TRACH
Theobroma cacao	Tcacao	Theobroma cacao	#FB93E8	Malvales	#EA6E1A	TRACH
Herrania umbratica	Humbratica	Herrania umbratica	#FB93E8	Malvales	#EA6E1A	TRACH
Corchorus olitorius	Colitorius	Corchorus olitorius	#FB93E8	Malvales	#EA6E1A	TRACH
Corchorus capsularis	Ccapsularis	Corchorus capsularis	#FB93E8	Malvales	#EA6E1A	TRACH
Hibiscus syriacus	Hsyriacus	Hibiscus syriacus	#FB93E8	Malvales	#EA6E1A	TRACH
Gossypium raimondii	Graimondii	Gossypium raimondii	#FB93E8	Malvales	#EA6E1A	TRACH
Gossypium hirsutum	Ghirsutum	Gossypium hirsutum	#FB93E8	Malvales	#EA6E1A	TRACH
Gossypium mustelinum	Gmustelinum	Gossypium mustelinum	#FB93E8	Malvales	#EA6E1A	TRACH
Gossypium darwinii	Gdarwinii	Gossypium darwinii	#FB93E8	Malvales	#EA6E1A	TRACH
Gossypium tomentosum	Gtomentosum	Gossypium tomentosum	#FB93E8	Malvales	#EA6E1A	TRACH
Gossypium barbadense	Gbarbadense	Gossypium barbadense	#FB93E8	Malvales	#EA6E1A	TRACH
Toona sinensis	Tsinensis	Toona sinensis	#FB93E8	Sapindales	#EA6E1A	TRACH
Dimocarpus longan	Dlongan	Dimocarpus longan	#FB93E8	Sapindales	#EA6E1A	TRACH
Sclerocarya birrea	Sbirrea	Sclerocarya birrea	#FB93E8	Sapindales	#EA6E1A	TRACH
Anacardium occidentale	Aoccidentale	Anacardium occidentale	#FB93E8	Sapindales	#EA6E1A	TRACH
Pistacia vera	Pvera	Pistacia vera	#FB93E8	Sapindales	#EA6E1A	TRACH
Mangifera indica	Mindica	Mangifera indica	#FB93E8	Sapindales	#EA6E1A	TRACH
Atalantia buxifolia	Abuxfoliata	Atalantia buxifolia	#FB93E8	Sapindales	#EA6E1A	TRACH
Citrus medica	Cmedica	Citrus medica	#FB93E8	Sapindales	#EA6E1A	TRACH
Citrus sinensis	Citrussinensis	Citrus sinensis	#FB93E8	Sapindales	#EA6E1A	TRACH
Citrus cavaleriei	Cichangensis	Citrus cavaleriei	#FB93E8	Sapindales	#EA6E1A	TRACH
Citrus trifoliata	Ptrifoliata		#FB93E8	Sapindales	#EA6E1A
Citrus clementina	Cclementina	Citrus clementina	#FB93E8	Sapindales	#EA6E1A	TRACH
Citrus reticulata	Creticulata	Citrus reticulata	#FB93E8	Sapindales	#EA6E1A	TRACH
Citrus hindsii	Fhindsii	Citrus hindsii	#FB93E8	Sapindales	#EA6E1A	TRACH
Citrus maxima	cgrandis	Citrus maxima	#FB93E8	Sapindales	#EA6E1A	TRACH
Carica papaya	Cpapaya	Carica papaya	#FB93E8	Brassicales	#EA6E1A	TRACH
Cleome violacea	Cviolacea	Cleome violacea	#FB93E8	Brassicales	#EA6E1A	TRACH
Rorippa islandica	Rislandica	Rorippa islandica	#FB93E8	Brassicales	#EA6E1A	TRACH
Arabis alpina	Aalpina	Arabis alpina	#FB93E8	Brassicales	#EA6E1A	TRACH
Thlaspi arvense	Tarvense	Thlaspi arvense	#FB93E8	Brassicales	#EA6E1A	TRACH
Iberis amara	Iamara	Iberis amara	#FB93E8	Brassicales	#EA6E1A	TRACH
Caulanthus amplexicaulis	Camplexicaulis	Caulanthus amplexicaulis	#FB93E8	Brassicales	#EA6E1A	TRACH
Lunaria annua	Lannua	Lunaria annua	#FB93E8	Brassicales	#EA6E1A	TRACH
Euclidium syriacum	Esyriacum	Euclidium syriacum	#FB93E8	Brassicales	#EA6E1A	TRACH
Boechera stricta	Bstricta	Boechera stricta	#FB93E8	Brassicales	#EA6E1A	TRACH
Stanleya pinnata	Spinnata	Stanleya pinnata	#FB93E8	Brassicales	#EA6E1A	TRACH
Schrenkiella parvula	Sparvula	Schrenkiella parvula	#FB93E8	Brassicales	#EA6E1A	TRACH
Lepidium sativum	Lsativum	Lepidium sativum	#FB93E8	Brassicales	#EA6E1A	TRACH
Diptychocarpus strictus	Dstrictus	Diptychocarpus strictus	#FB93E8	Brassicales	#EA6E1A	TRACH
Eutrema salsugineum	Esalsugineum	Eutrema salsugineum	#FB93E8	Brassicales	#EA6E1A	TRACH
Descurainia sophioides	Dsophioides	Descurainia sophioides	#FB93E8	Brassicales	#EA6E1A	TRACH
Meniocus linifolius	Alinifolium		#FB93E8	Brassicales	#EA6E1A
Malcolmia maritima	Mmaritima	Malcolmia maritima	#FB93E8	Brassicales	#EA6E1A	TRACH
Isatis tinctoria	Itinctoria	Isatis tinctoria	#FB93E8	Brassicales	#EA6E1A	TRACH
Myagrum perfoliatum	Mperfoliatum	Myagrum perfoliatum	#FB93E8	Brassicales	#EA6E1A	TRACH
Camelina sativa	Csativa	Camelina sativa	#FB93E8	Brassicales	#EA6E1A	TRACH
Capsella rubella	Crubella	Capsella rubella	#FB93E8	Brassicales	#EA6E1A	TRACH
Capsella grandiflora	Cgrandiflora	Capsella grandiflora	#FB93E8	Brassicales	#EA6E1A	TRACH
Arabidopsis halleri	Ahalleri	Arabidopsis halleri	#FB93E8	Brassicales	#EA6E1A	TRACH
Arabidopsis lyrata	Alyrata	Arabidopsis lyrata	#FB93E8	Brassicales	#EA6E1A	TRACH
Arabidopsis thaliana	Athaliana	Arabidopsis thaliana	#FB93E8	Brassicales	#EA6E1A	TRACH
Eruca vesicaria	Evesicaria	Eruca vesicaria	#FB93E8	Brassicales	#EA6E1A	TRACH
Cakile maritima	Cmaritima	Cakile maritima	#FB93E8	Brassicales	#EA6E1A	TRACH
Sinapis alba	Salba	Sinapis alba	#FB93E8	Brassicales	#EA6E1A	TRACH
Crambe hispanica	Chispanica	Crambe hispanica	#FB93E8	Brassicales	#EA6E1A	TRACH
Brassica rapa	Brapa	Brassica rapa	#FB93E8	Brassicales	#EA6E1A	TRACH
Brassica napus	Bnapus	Brassica napus	#FB93E8	Brassicales	#EA6E1A	TRACH
Brassica oleracea var. capitata	Boleracea	Brassica oleracea capitata	#FB93E8	Brassicales	#EA6E1A	TRACH
Cephalotus follicularis	Cfollicularis	Cephalotus follicularis	#FB93E8	Oxalidales	#EA6E1A	TRACH
Morella rubra	Mrubra	Morella rubra	#FB93E8	Fagales	#EA6E1A	TRACH
Juglans regia	Jregia	Juglans regia	#FB93E8	Fagales	#EA6E1A	TRACH
Carya illinoinensis	Cillinoinensis	Carya illinoinensis	#FB93E8	Fagales	#EA6E1A	TRACH
Corylus avellana	Cavellana	Corylus avellana	#FB93E8	Fagales	#EA6E1A	TRACH
Carpinus fangiana	Cfangiana	Carpinus fangiana	#FB93E8	Fagales	#EA6E1A	TRACH
Betula platyphylla	Bplatyphylla	Betula platyphylla	#FB93E8	Fagales	#EA6E1A	TRACH
Castanea mollissima	Cmollissima	Castanea mollissima	#FB93E8	Fagales	#EA6E1A	TRACH
Castanea dentata	Cdentata	Castanea dentata	#FB93E8	Fagales	#EA6E1A	TRACH
Quercus rubra	Qrubra	Quercus rubra	#FB93E8	Fagales	#EA6E1A	TRACH
Quercus lobata	Qlobata	Quercus lobata	#FB93E8	Fagales	#EA6E1A	TRACH
Quercus suber	Qsuber	Quercus suber	#FB93E8	Fagales	#EA6E1A	TRACH
Momordica charantia	Mcharantia	Momordica charantia	#83CAFE	Cucurbitales	#EA6E1A	TRACH
Siraitia grosvenorii	Sgrosvenorii	Siraitia grosvenorii	#83CAFE	Cucurbitales	#EA6E1A	TRACH
Cucurbita maxima	Cmaxima	Cucurbita maxima	#83CAFE	Cucurbitales	#EA6E1A	TRACH
Cucurbita pepo	Cpepo	Cucurbita pepo	#83CAFE	Cucurbitales	#EA6E1A	TRACH
Cucurbita argyrosperma	Cargyrosperma	Cucurbita argyrosperma	#83CAFE	Cucurbitales	#EA6E1A	TRACH
Cucurbita moschata	Cmoschata	Cucurbita moschata	#83CAFE	Cucurbitales	#EA6E1A	TRACH
Benincasa hispida	Bhispida	Benincasa hispida	#83CAFE	Cucurbitales	#EA6E1A	TRACH
Citrullus lanatus	Clanatus	Citrullus lanatus	#83CAFE	Cucurbitales	#EA6E1A	TRACH
Lagenaria siceraria	Lsiceraria	Lagenaria siceraria	#83CAFE	Cucurbitales	#EA6E1A	TRACH
Cucumis melo	Cmelo	Cucumis melo	#83CAFE	Cucurbitales	#EA6E1A	TRACH
Cucumis sativus	Csativus	Cucumis sativus	#83CAFE	Cucurbitales	#EA6E1A	TRACH
Sapria himalayana	Shimalayana	Sapria himalayana	#83CAFE	Malpighiales	#EA6E1A	TRACH
Linum usitatissimum	Lusitatissimum	Linum usitatissimum	#83CAFE	Malpighiales	#EA6E1A	TRACH
Ricinus communis	Rcommunis	Ricinus communis	#83CAFE	Malpighiales	#EA6E1A	TRACH
Hevea brasiliensis	Hbrasiliensis	Hevea brasiliensis	#83CAFE	Malpighiales	#EA6E1A	TRACH
Manihot esculenta	Mesculenta	Manihot esculenta	#83CAFE	Malpighiales	#EA6E1A	TRACH
Salix brachista	Sbrachista	Salix brachista	#83CAFE	Malpighiales	#EA6E1A	TRACH
Salix purpurea	Spurpurea	Salix purpurea	#83CAFE	Malpighiales	#EA6E1A	TRACH
Salix dunnii	Sdunnii	Salix dunnii	#83CAFE	Malpighiales	#EA6E1A	TRACH
Salix suchowensis	Ssuchowensis	Salix suchowensis	#83CAFE	Malpighiales	#EA6E1A	TRACH
Populus euphratica	Peuphratica	Populus euphratica	#83CAFE	Malpighiales	#EA6E1A	TRACH
Populus tremuloides	Ptremuloides	Populus tremuloides	#83CAFE	Malpighiales	#EA6E1A	TRACH
Populus deltoides	Pdeltoides	Populus deltoides	#83CAFE	Malpighiales	#EA6E1A	TRACH
Populus alba	Palba	Populus alba	#83CAFE	Malpighiales	#EA6E1A	TRACH
Populus trichocarpa	Ptrichocarpa	Populus trichocarpa	#83CAFE	Malpighiales	#EA6E1A	TRACH
Populus tremula	Ptremula	Populus tremula	#83CAFE	Malpighiales	#EA6E1A	TRACH
Arachis hypogaea	Ahypogaea	Arachis hypogaea	#83CAFE	Fabales	#EA6E1A	TRACH
Lupinus angustifolius	Langustifolius	Lupinus angustifolius	#83CAFE	Fabales	#EA6E1A	TRACH
Lupinus albus	Lalbus	Lupinus albus	#83CAFE	Fabales	#EA6E1A	TRACH
Lotus japonicus	Ljaponicus	Lotus japonicus	#83CAFE	Fabales	#EA6E1A	TRACH
Cicer arietinum	Carietinum	Cicer arietinum	#83CAFE	Fabales	#EA6E1A	TRACH
Trifolium pratense	Tpratense	Trifolium pratense	#83CAFE	Fabales	#EA6E1A	TRACH
Medicago truncatula	Mtruncatula	Medicago truncatula	#83CAFE	Fabales	#EA6E1A	TRACH
Cajanus cajan	Ccajan	Cajanus cajan	#83CAFE	Fabales	#EA6E1A	TRACH
Glycine max	Gmax	Glycine max	#83CAFE	Fabales	#EA6E1A	TRACH
Glycine soja	Gsoja	Glycine soja	#83CAFE	Fabales	#EA6E1A	TRACH
Vigna angularis	Vangularis	Vigna angularis	#83CAFE	Fabales	#EA6E1A	TRACH
Vigna unguiculata	Vunguiculata	Vigna unguiculata	#83CAFE	Fabales	#EA6E1A	TRACH
Vigna radiata	Vradiata	Vigna radiata	#83CAFE	Fabales	#EA6E1A	TRACH
Phaseolus lunatus	Plunatus	Phaseolus lunatus	#83CAFE	Fabales	#EA6E1A	TRACH
Phaseolus vulgaris	Pvulgaris	Phaseolus vulgaris	#83CAFE	Fabales	#EA6E1A	TRACH
Phaseolus acutifolius	Pacutifolius	Phaseolus acutifolius	#83CAFE	Fabales	#EA6E1A	TRACH
Ziziphus jujuba	Zjujuba	Ziziphus jujuba	#83CAFE	Rosales	#EA6E1A	TRACH
Morus notabilis	Mnotabilis	Morus notabilis	#83CAFE	Rosales	#EA6E1A	TRACH
Ficus carica	Fcarica	Ficus carica	#83CAFE	Rosales	#EA6E1A	TRACH
Cannabis sativa	Cannabissativa	Cannabis sativa	#83CAFE	Rosales	#EA6E1A	TRACH
Trema orientale	Torientale	Trema orientale	#83CAFE	Rosales	#EA6E1A	TRACH
Parasponia andersonii	Pandersonii	Parasponia andersonii	#83CAFE	Rosales	#EA6E1A	TRACH
Rosa chinensis	Rchinensis	Rosa chinensis	#83CAFE	Rosales	#EA6E1A	TRACH
Fragaria vesca	Fvesca	Fragaria vesca	#83CAFE	Rosales	#EA6E1A	TRACH
Fragaria x ananassa	Fxananassa	Fragaria x ananassa	#83CAFE	Rosales	#EA6E1A	TRACH
Pyrus x bretschneideri	Pbretschneideri	Pyrus x bretschneideri	#83CAFE	Rosales	#EA6E1A	TRACH
Malus baccata	Mbaccata	Malus baccata	#83CAFE	Rosales	#EA6E1A	TRACH
Malus domestica	Mdomestica	Malus domestica	#83CAFE	Rosales	#EA6E1A	TRACH
Prunus armeniaca	Parmeniaca	Prunus armeniaca	#83CAFE	Rosales	#EA6E1A	TRACH
Prunus avium	Pavium	Prunus avium	#83CAFE	Rosales	#EA6E1A	TRACH
Prunus yedoensis	Pyedoensis	Prunus yedoensis	#83CAFE	Rosales	#EA6E1A	TRACH
Prunus dulcis	Pdulcis	Prunus dulcis	#83CAFE	Rosales	#EA6E1A	TRACH
Prunus persica	Ppersica	Prunus persica	#83CAFE	Rosales	#EA6E1A	TRACH

## Sheet: LRR-RLP ID groups (sublcass ide
Species name	Subclassification	Classification	Group/Species		4325	4661	508	319	325	776	2863	3068	4218	1281	2314	3397	5447	5450	5461	6442	22	1852	19	1844	3309	5394	5396	152	154	4083	5466	5472	7158	462	17	333	650	653	660	726	770	1349	1359	1369	1373	1486	2832	2868	2924
Marchantia polymorpha	Marchantiales	Bryophytes	Mpolymorpha		0	0	0	0	0	0	0	0	0	0	0	0	0	0	0	0	0	0	0	0	0	0	0	0	0	0	0	0	0	0	0	0	0	0	0	0	0	0	0	0	0	0	0	0	0
Marchantia paleacea	Marchantiales	Bryophytes	Mpaleacea		0	0	0	0	0	0	0	0	0	0	0	0	0	0	0	0	0	0	0	0	0	0	0	0	0	0	0	0	0	0	0	0	0	0	0	0	0	0	0	0	0	0	0	0	0
Anthoceros agrestis	Anthocerotales	Bryophytes	Aagrestis		1	1	0	0	0	0	0	0	0	0	0	0	0	0	0	0	0	0	0	0	0	0	0	0	0	0	0	0	0	0	0	0	0	0	0	0	0	0	0	0	0	0	0	0	0
Anthoceros punctatus	Anthocerotales	Bryophytes	Apunctatus		1	0	0	0	0	0	0	0	0	0	0	0	0	0	0	0	0	0	0	0	0	0	0	0	0	0	0	0	0	0	0	0	0	0	0	0	0	0	0	0	0	0	0	0	0
Anthoceros angustus	Anthocerotales	Bryophytes	Aangustus		1	1	0	0	0	0	0	0	0	0	0	0	0	0	0	0	0	0	0	0	0	0	0	0	0	0	0	0	0	0	0	0	0	0	0	0	0	0	0	0	0	0	0	0	0
Sphagnum fallax	Sphagnales	Bryophytes	Sfallax		0	0	0	0	0	0	0	0	0	0	0	0	0	0	0	0	0	0	0	0	0	0	0	0	0	0	0	0	0	0	0	0	0	0	0	0	0	0	0	0	0	0	0	0	0
Ceratodon purpureus	Dicranales	Bryophytes	Ceratodonpurpureus		0	0	0	0	0	0	0	0	0	0	0	0	0	0	0	0	0	0	0	0	0	0	0	0	0	0	0	0	0	0	0	0	0	0	0	0	0	0	0	0	0	0	0	0	0
Selaginella moellendorffii	Selaginellales	Tracheophytes	Smoellendorffii		0	0	0	0	0	0	0	0	0	0	0	0	0	0	0	0	0	0	0	0	0	0	0	0	0	0	0	0	0	0	0	0	0	0	0	0	0	0	0	0	0	0	0	0	0
Azolla filiculoides	Salviniales	Tracheophytes	Afiliculoides		0	0	0	0	0	0	0	0	0	0	0	0	0	0	0	0	0	0	0	0	0	0	0	0	0	0	0	0	0	2	0	0	0	0	0	0	0	0	0	0	0	0	0	0	0
Gnetum montanum	Gnetales	Tracheophytes	Gmontanum		0	0	0	0	0	0	0	0	0	0	0	0	0	0	0	0	0	0	0	0	0	0	0	0	0	0	0	0	0	0	0	0	0	0	0	0	0	0	0	0	0	0	0	0	0
Ginkgo biloba	Ginkgoales	Tracheophytes	Gbiloba		0	0	0	0	0	0	0	0	0	0	0	0	0	0	0	0	0	0	0	0	0	0	0	0	0	0	0	0	0	0	0	0	0	0	0	0	0	0	0	0	0	0	0	0	0
Sequoiadendron giganteum	Pinales	Tracheophytes	Sgiganteum		0	0	0	0	0	0	0	0	0	0	0	0	0	0	0	0	0	0	0	0	0	0	0	0	0	0	0	0	0	0	0	0	0	0	0	0	0	0	0	0	0	0	0	0	0
Sequoia sempervirens	Pinales	Tracheophytes	Ssempervirens		0	0	1	0	0	0	0	0	0	0	0	0	0	0	0	0	0	0	0	0	0	0	0	0	0	0	0	0	0	0	0	0	0	0	0	0	0	0	0	0	0	0	0	0	0
Thuja plicata	Pinales	Tracheophytes	Tplicata		0	0	1	0	0	0	0	0	0	0	0	0	0	0	0	0	0	0	0	0	0	0	0	0	0	0	0	0	0	0	0	0	0	0	0	0	0	0	0	0	0	0	0	0	0
Abies alba	Pinales	Tracheophytes	Aalba		0	0	1	0	0	0	0	0	0	0	0	0	0	0	0	0	0	0	0	0	0	0	0	0	0	0	0	0	0	0	0	0	0	0	0	0	0	0	0	0	0	0	0	0	0
Picea abies	Pinales	Tracheophytes	Pabies		0	0	0	0	0	0	0	0	0	0	0	0	0	0	0	0	0	0	0	0	0	0	0	0	0	0	0	0	0	0	0	0	0	0	0	0	0	0	0	0	0	0	0	0	0
Pseudotsuga menziesii	Pinales	Tracheophytes	Pmenziesii		0	0	1	0	0	0	0	0	0	0	0	0	0	0	0	0	0	0	0	0	0	0	0	0	0	0	0	0	0	0	0	0	0	0	0	0	0	0	0	0	0	0	0	0	0
Pinus lambertiana	Pinales	Tracheophytes	Plambertiana		0	0	0	0	0	0	0	0	0	0	0	0	0	0	0	0	0	0	0	0	0	0	0	0	0	0	0	0	0	0	0	0	0	0	0	0	0	0	0	0	0	0	0	0	0
Pinus taeda	Pinales	Tracheophytes	Ptaeda		0	0	1	0	0	0	0	0	0	0	0	0	0	0	0	0	0	0	0	0	0	0	0	0	0	0	0	0	0	0	0	0	0	0	0	0	0	0	0	0	0	0	0	0	0
Amborella trichopoda	Amborellales	Tracheophytes	Atrichopoda		0	0	0	0	0	0	0	0	0	0	0	0	0	0	0	0	0	0	0	0	0	0	0	0	0	0	0	0	0	0	0	0	0	0	0	0	0	0	0	0	0	0	0	0	0
Nymphaea colorata	Nymphaeales	Tracheophytes	Ncolorata		0	0	0	0	0	0	0	0	0	0	0	0	0	0	0	0	0	0	0	0	0	0	0	0	0	0	0	0	0	0	0	0	0	0	0	0	0	0	0	0	0	0	0	0	0
Nymphaea thermarum	Nymphaeales	Tracheophytes	Nthermarum		0	0	0	0	0	0	0	0	0	0	0	0	0	0	0	0	0	0	0	0	0	0	0	0	0	0	0	0	0	0	0	0	0	0	0	0	0	0	0	0	0	0	0	0	0
Persea americana var. drymifolia	Laurales	Tracheophytes	Pamericana		0	0	0	0	0	0	0	0	0	0	0	0	0	0	0	0	0	0	0	0	0	0	0	0	0	0	0	0	0	0	0	0	0	0	0	0	0	0	0	0	0	0	0	0	0
Cinnamomum micranthum f. kanehirae	Laurales	Tracheophytes	Ckanehirae		0	0	0	0	0	0	0	0	0	0	0	0	0	0	0	0	0	0	0	0	0	0	0	0	0	0	0	0	0	0	0	0	0	0	0	0	0	0	0	0	0	0	0	0	0
Kingdonia uniflora	Ranunculales	Tracheophytes	Kuniflora		0	0	0	0	0	0	0	0	0	0	0	0	0	0	0	0	0	0	0	0	0	0	0	0	0	0	0	0	0	0	0	0	0	0	0	0	0	0	0	0	0	0	0	0	0
Macleaya cordata	Ranunculales	Tracheophytes	Mcordata		0	0	0	0	0	0	0	0	0	0	0	0	0	0	0	0	0	0	0	0	0	0	0	0	0	0	0	0	0	0	0	0	0	0	0	0	0	0	0	0	0	0	0	0	0
Papaver somniferum	Ranunculales	Tracheophytes	Psomniferum		0	0	0	0	0	0	0	0	0	0	0	0	0	0	0	0	0	0	0	0	0	0	0	0	0	0	0	0	0	0	0	0	0	0	0	0	0	0	0	0	0	0	0	0	0
Coptis chinensis	Ranunculales	Tracheophytes	Cchinensis		0	0	0	0	0	0	0	0	0	0	0	0	0	0	0	0	0	0	0	0	0	0	0	0	0	0	0	0	0	0	0	0	0	0	0	0	0	0	0	0	0	0	0	0	0
Thalictrum thalictroides	Ranunculales	Tracheophytes	Tthalictroides		0	0	0	0	0	0	0	0	0	0	0	0	0	0	0	0	0	0	1	1	0	0	0	0	0	0	0	0	0	0	0	0	0	0	0	0	0	0	0	0	0	0	0	0	0
Aquilegia coerulea	Ranunculales	Tracheophytes	Acoerulea		0	0	0	0	0	0	0	0	0	0	0	0	0	0	0	0	0	0	1	1	2	2	3	0	0	0	0	0	0	0	0	0	0	0	0	0	0	0	0	0	0	0	0	0	0
Acorus americanus	Acorales	Tracheophytes	Aamericanus		0	0	0	0	0	0	0	0	1	0	0	0	0	0	0	0	0	0	0	0	0	0	0	0	0	0	0	0	0	0	0	0	0	0	0	0	0	0	0	0	0	0	0	0	0
Zostera marina	Alismatales	Tracheophytes	Zmarina		0	0	0	0	0	0	0	0	0	0	0	0	0	0	0	0	0	0	0	0	0	0	0	0	0	0	0	0	0	0	0	0	0	0	0	0	0	0	0	0	0	0	0	0	0
Zostera muelleri	Alismatales	Tracheophytes	Zmuelleri		0	0	0	0	0	0	0	0	0	0	0	0	0	0	0	0	0	0	0	0	0	0	0	0	0	0	0	0	0	0	0	0	0	0	0	0	0	0	0	0	0	0	0	0	0
Lemna minor	Alismatales	Tracheophytes	Lminor		0	0	0	0	0	0	0	0	0	0	0	0	0	0	0	0	0	0	0	0	0	0	0	0	0	0	0	0	0	0	0	0	0	0	0	0	0	0	0	0	0	0	0	0	0
Dioscorea alata	Dioscoreales	Tracheophytes	Dalata		0	0	0	0	0	0	0	0	0	0	0	0	0	0	0	0	0	0	0	0	0	0	0	0	0	0	0	0	0	0	0	0	0	0	0	0	0	0	0	0	0	0	0	0	0
Dioscorea cayenensis subsp. rotundata	Dioscoreales	Tracheophytes	Drotundata		0	0	0	0	0	0	0	0	0	0	0	0	0	0	0	0	0	0	0	0	0	0	0	0	0	0	0	0	0	0	0	0	0	0	0	0	0	0	0	0	0	0	0	0	0
Asparagus officinalis	Asparagales	Tracheophytes	Aofficinalis		0	0	0	0	0	0	0	0	0	0	0	0	0	0	0	0	0	0	0	0	0	0	0	0	0	0	0	0	0	0	0	0	0	0	0	0	0	0	0	0	0	0	0	0	0
Allium sativum	Asparagales	Tracheophytes	Asativum		0	0	0	0	0	0	0	0	0	0	0	0	0	0	0	0	0	0	0	0	0	0	0	0	0	0	0	0	0	0	0	0	0	0	0	0	0	0	0	0	0	0	0	0	0
Phalaenopsis equestris	Asparagales	Tracheophytes	Pequestris		0	0	0	0	0	0	0	0	0	0	0	0	0	0	0	0	0	0	0	0	0	0	0	0	0	0	0	0	0	0	0	0	0	0	0	0	0	0	0	0	0	0	0	0	0
Dendrobium catenatum	Asparagales	Tracheophytes	Dcatenatum		0	0	0	0	0	0	0	0	0	0	0	0	0	0	0	0	0	0	0	0	0	0	0	0	0	0	0	0	0	0	0	0	0	0	0	0	0	0	0	0	0	0	0	0	0
Zingiber officinale	Zingiberales	Tracheophytes	Zofficinale		0	0	0	0	0	0	0	0	0	0	0	0	0	0	0	0	0	0	0	0	0	0	0	0	0	0	0	0	0	0	0	0	0	0	0	0	0	0	0	0	0	0	0	0	0
Ensete ventricosum	Zingiberales	Tracheophytes	Eventricosum		0	0	0	0	0	0	0	0	0	0	0	0	0	0	0	0	0	0	0	0	0	0	0	0	0	0	0	0	0	0	0	0	0	0	0	0	0	0	0	0	0	0	0	0	0
Musa balbisiana	Zingiberales	Tracheophytes	Mbalbisiana		0	0	0	0	0	0	0	0	0	0	0	0	0	0	0	0	0	0	0	0	0	0	0	0	0	0	0	0	0	0	0	0	0	0	0	0	0	0	0	0	0	0	0	0	0
Phoenix dactylifera	Arecales	Tracheophytes	Pdactylifera		0	0	0	0	0	0	0	0	0	0	0	0	0	0	0	0	0	0	0	0	0	0	0	0	0	0	0	0	0	0	0	0	0	0	0	0	0	0	0	0	0	0	0	0	0
Cocos nucifera	Arecales	Tracheophytes	Cnucifera		0	0	0	0	0	0	0	0	0	0	0	0	0	0	0	0	0	0	0	0	0	0	0	0	0	0	0	0	0	0	0	0	0	0	0	0	0	0	0	0	0	0	0	0	0
Elaeis guineensis	Arecales	Tracheophytes	Eguineensis		0	0	0	0	0	0	0	0	0	0	0	0	0	0	0	0	0	0	0	0	0	0	0	0	0	0	0	0	0	0	0	0	0	0	0	0	0	0	0	0	0	0	0	0	0
Calamus jenkinsianus	Arecales	Tracheophytes	Cjenkinsianus		0	0	0	0	0	0	0	0	0	0	0	0	0	0	0	0	0	0	0	0	0	0	0	0	0	0	0	0	0	0	0	0	0	0	0	0	0	0	0	0	0	0	0	0	0
Calamus simplicifolius	Arecales	Tracheophytes	Csimplicifolius		0	0	0	0	0	0	0	0	0	0	0	0	0	0	0	0	0	0	0	0	0	0	0	0	0	0	0	0	0	0	0	0	0	0	0	0	0	0	0	0	0	0	0	0	0
Ananas comosus	Poales	Tracheophytes	Acomosus		0	0	0	0	0	0	0	0	0	0	0	0	0	0	0	0	0	0	0	0	0	0	0	2	2	1	2	2	2	0	0	0	0	0	0	0	0	0	0	0	0	0	0	0	0
Carex littledalei	Poales	Tracheophytes	Clittledalei		0	0	0	0	0	0	0	0	0	0	0	0	0	0	0	0	0	0	0	0	0	0	0	0	0	0	0	0	0	0	0	0	0	0	0	0	0	0	0	0	0	0	0	0	0
Joinvillea ascendens	Poales	Tracheophytes	Jascendens		0	0	0	0	0	0	0	0	0	0	0	0	0	0	0	0	0	0	0	0	0	0	0	0	0	0	0	0	0	0	0	0	0	0	0	0	0	0	0	0	0	0	0	0	0
Pharus latifolius	Poales	Tracheophytes	Platifolius		0	0	0	0	0	0	0	0	0	0	0	0	0	0	0	0	0	0	0	0	0	0	0	0	0	0	0	0	0	0	0	0	0	0	0	0	0	0	0	0	0	0	0	0	0
Eragrostis curvula	Poales	Tracheophytes	Ecurvula		0	0	0	0	0	0	0	0	0	0	0	0	0	0	0	0	0	0	0	0	0	0	0	0	0	0	0	0	0	0	0	0	0	0	0	0	0	0	0	0	0	0	0	0	0
Eragrostis tef	Poales	Tracheophytes	Etef		0	0	0	0	0	0	0	0	0	0	0	0	0	0	0	0	0	0	0	0	0	0	0	0	0	0	0	0	0	0	0	0	0	0	0	0	0	0	0	0	0	0	0	0	0
Eleusine coracana	Poales	Tracheophytes	Ecoracana		0	0	0	0	0	0	0	0	0	0	0	0	0	0	0	0	0	0	0	0	0	0	0	0	0	0	0	0	0	0	0	0	0	0	0	0	0	0	0	0	0	0	0	0	0
Chasmanthium laxum	Poales	Tracheophytes	Claxum		0	0	0	0	0	0	0	0	0	0	0	0	0	0	0	0	0	0	0	0	0	0	0	0	0	0	0	0	0	0	0	0	0	0	0	0	0	0	0	0	0	0	0	0	0
Sorghum bicolor	Poales	Tracheophytes	Sbicolor		0	0	0	0	0	0	0	0	0	0	0	0	0	0	0	0	0	0	0	0	0	0	0	0	0	0	0	0	0	0	0	0	0	0	0	0	0	0	0	0	0	0	0	0	0
Zea mays	Poales	Tracheophytes	Zmays		0	0	0	0	0	0	0	0	0	0	0	0	0	0	0	0	0	0	0	0	0	0	0	0	0	0	0	0	0	0	0	0	0	0	0	0	0	0	0	0	0	0	0	0	0
Saccharum spontaneum	Poales	Tracheophytes	Sspontaneum		0	0	0	0	0	0	0	0	0	0	0	0	0	0	0	0	0	0	0	0	0	0	0	0	0	0	0	0	0	0	0	0	0	0	0	0	0	0	0	0	0	0	0	0	0
Saccharum hybrid cultivar	Poales	Tracheophytes	Sspontaneumhybrid		0	0	0	0	0	0	0	0	0	0	0	0	0	0	0	0	0	0	0	0	0	0	0	0	0	0	0	0	0	0	0	0	0	0	0	0	0	0	0	0	0	0	0	0	0
Miscanthus lutarioriparius	Poales	Tracheophytes	Mlutarioriparius		0	0	0	0	0	0	0	0	0	0	0	0	0	0	0	0	0	0	0	0	0	0	0	0	0	0	0	0	0	0	0	0	0	0	0	0	0	0	0	0	0	0	0	0	0
Miscanthus sinensis	Poales	Tracheophytes	Msinensis		0	0	0	0	0	0	0	0	0	0	0	0	0	0	0	0	0	0	0	0	0	0	0	0	0	0	0	0	0	0	0	0	0	0	0	0	0	0	0	0	0	0	0	0	0
Dichanthelium oligosanthes	Poales	Tracheophytes	Doligosanthes		0	0	0	0	0	0	0	0	0	0	0	0	0	0	0	0	0	0	0	0	0	0	0	0	0	0	0	0	0	0	0	0	0	0	0	0	0	0	0	0	0	0	0	0	0
Digitaria exilis	Poales	Tracheophytes	Dexilis		0	0	0	0	0	0	0	0	0	0	0	0	0	0	0	0	0	0	0	0	0	0	0	0	0	0	0	0	0	0	0	0	0	0	0	0	0	0	0	0	0	0	0	0	0
Urochloa fusca	Poales	Tracheophytes	Ufusca		0	0	0	0	0	0	0	0	0	0	0	0	0	0	0	0	0	0	0	0	0	0	0	0	0	0	0	0	0	0	0	0	0	0	0	0	0	0	0	0	0	0	0	0	0
Panicum miliaceum	Poales	Tracheophytes	Pmiliaceum		0	0	0	0	0	0	0	0	0	0	0	0	0	0	0	0	0	0	0	0	0	0	0	0	0	0	0	0	0	0	0	0	0	0	0	0	0	0	0	0	0	0	0	0	0
Panicum virgatum	Poales	Tracheophytes	Pvirgatum		0	0	0	0	0	0	0	0	0	0	0	0	0	0	0	0	0	0	0	0	0	0	0	0	0	0	0	0	0	0	0	0	0	0	0	0	0	0	0	0	0	0	0	0	0
Panicum hallii	Poales	Tracheophytes	Phallii		0	0	0	0	0	0	0	0	0	0	0	0	0	0	0	0	0	0	0	0	0	0	0	0	0	0	0	0	0	0	0	0	0	0	0	0	0	0	0	0	0	0	0	0	0
Setaria viridis	Poales	Tracheophytes	Sviridis		0	0	0	0	0	0	0	0	0	0	0	0	0	0	0	0	0	0	0	0	0	0	0	0	0	0	0	0	0	0	0	0	0	0	0	0	0	0	0	0	0	0	0	0	0
Setaria italica	Poales	Tracheophytes	Sitalica		0	0	0	0	0	0	0	0	0	0	0	0	0	0	0	0	0	0	0	0	0	0	0	0	0	0	0	0	0	0	0	0	0	0	0	0	0	0	0	0	0	0	0	0	0
Cenchrus americanus	Poales	Tracheophytes	Camericanus		0	0	0	0	0	0	0	0	0	0	0	0	0	0	0	0	0	0	0	0	0	0	0	0	0	0	0	0	0	0	0	0	0	0	0	0	0	0	0	0	0	0	0	0	0
Cenchrus purpureus	Poales	Tracheophytes	Cpurpureus		0	0	0	0	0	0	0	0	0	0	0	0	0	0	0	0	0	0	0	0	0	0	0	0	0	0	0	0	0	0	0	0	0	0	0	0	0	0	0	0	0	0	0	0	0
Bonia amplexicaulis	Poales	Tracheophytes	Bamplexicaulis		0	0	0	0	0	0	0	0	0	0	0	0	0	0	0	0	0	0	0	0	0	0	0	0	0	0	0	0	0	0	0	0	0	0	0	0	0	0	0	0	0	0	0	0	0
Guadua angustifolia	Poales	Tracheophytes	Gangustifolia		0	0	0	0	0	0	0	0	0	0	0	0	0	0	0	0	0	0	0	0	0	0	0	0	0	0	0	0	0	0	0	0	0	0	0	0	0	0	0	0	0	0	0	0	0
Olyra latifolia	Poales	Tracheophytes	Olatifolia		0	0	0	0	0	0	0	0	0	0	0	0	0	0	0	0	0	0	0	0	0	0	0	0	0	0	0	0	0	0	0	0	0	0	0	0	0	0	0	0	0	0	0	0	0
Raddia guianensis	Poales	Tracheophytes	Rguianensis		0	0	0	0	0	0	0	0	0	0	0	0	0	0	0	0	0	0	0	0	0	0	0	0	0	0	0	0	0	0	0	0	0	0	0	0	0	0	0	0	0	0	0	0	0
Leersia perrieri	Poales	Tracheophytes	Lperrieri		0	0	0	0	0	0	0	0	0	0	0	0	0	0	0	0	0	0	0	0	0	0	0	0	0	0	0	0	0	0	0	0	0	0	0	0	0	0	0	0	0	0	0	0	0
Oryza punctata	Poales	Tracheophytes	Opunctata		0	0	0	0	0	0	0	0	0	0	0	0	0	0	0	0	0	0	0	0	0	0	0	0	0	0	0	0	0	0	0	0	0	0	0	0	0	0	0	0	0	0	0	0	0
Oryza meridionalis	Poales	Tracheophytes	Omeridionalis		0	0	0	0	0	0	0	0	0	0	0	0	0	0	0	0	0	0	0	0	0	0	0	0	0	0	0	0	0	0	0	0	0	0	0	0	0	0	0	0	0	0	0	0	0
Oryza brachyantha	Poales	Tracheophytes	Obrachyantha		0	0	0	0	0	0	0	0	0	0	0	0	0	0	0	0	0	0	0	0	0	0	0	0	0	0	0	0	0	0	0	0	0	0	0	0	0	0	0	0	0	0	0	0	0
Oryza longistaminata	Poales	Tracheophytes	Olongistaminata		0	0	0	0	0	0	0	0	0	0	0	0	0	0	0	0	0	0	0	0	0	0	0	0	0	0	0	0	0	0	0	0	0	0	0	0	0	0	0	0	0	0	0	0	0
Oryza glumipatula	Poales	Tracheophytes	Oglumipatula		0	0	0	0	0	0	0	0	0	0	0	0	0	0	0	0	0	0	0	0	0	0	0	0	0	0	0	0	0	0	0	0	0	0	0	0	0	0	0	0	0	0	0	0	0
Oryza glaberrima	Poales	Tracheophytes	Oglaberrima		0	0	0	0	0	0	0	0	0	0	0	0	0	0	0	0	0	0	0	0	0	0	0	0	0	0	0	0	0	0	0	0	0	0	0	0	0	0	0	0	0	0	0	0	0
Oryza sativa	Poales	Tracheophytes	Osativa		0	0	0	0	0	0	0	0	0	0	0	0	0	0	0	0	0	0	0	0	0	0	0	0	0	0	0	0	0	0	0	0	0	0	0	0	0	0	0	0	0	0	0	0	0
Oryza barthii	Poales	Tracheophytes	Obarthii		0	0	0	0	0	0	0	0	0	0	0	0	0	0	0	0	0	0	0	0	0	0	0	0	0	0	0	0	0	0	0	0	0	0	0	0	0	0	0	0	0	0	0	0	0
Oryza rufipogon	Poales	Tracheophytes	Orufipogon		0	0	0	0	0	0	0	0	0	0	0	0	0	0	0	0	0	0	0	0	0	0	0	0	0	0	0	0	0	0	0	0	0	0	0	0	0	0	0	0	0	0	0	0	0
Oryza nivara	Poales	Tracheophytes	Onivara		0	0	0	0	0	0	0	0	0	0	0	0	0	0	0	0	0	0	0	0	0	0	0	0	0	0	0	0	0	0	0	0	0	0	0	0	0	0	0	0	0	0	0	0	0
Oryza meyeriana var. granulata	Poales	Tracheophytes	Omeyeriana		0	0	0	0	0	0	0	0	0	0	0	0	0	0	0	0	0	0	0	0	0	0	0	0	0	0	0	0	0	0	0	0	0	0	0	0	0	0	0	0	0	0	0	0	0
Brachypodium stacei	Poales	Tracheophytes	Bstacei		0	0	0	0	0	0	0	0	0	0	0	0	0	0	0	0	0	0	0	0	0	0	0	0	0	0	0	0	0	0	0	0	0	0	0	0	0	0	0	0	0	0	0	0	0
Brachypodium hybridum	Poales	Tracheophytes	Bhybridum		0	0	0	0	0	0	0	0	0	0	0	0	0	0	0	0	0	0	0	0	0	0	0	0	0	0	0	0	0	0	0	0	0	0	0	0	0	0	0	0	0	0	0	0	0
Brachypodium distachyon	Poales	Tracheophytes	Bdistachyon		0	0	0	0	0	0	0	0	0	0	0	0	0	0	0	0	0	0	0	0	0	0	0	0	0	0	0	0	0	0	0	0	0	0	0	0	0	0	0	0	0	0	0	0	0
Brachypodium mexicanum	Poales	Tracheophytes	Bmexicanum		0	0	0	0	0	0	0	0	0	0	0	0	0	0	0	0	0	0	0	0	0	0	0	0	0	0	0	0	0	0	0	0	0	0	0	0	0	0	0	0	0	0	0	0	0
Brachypodium sylvaticum	Poales	Tracheophytes	Bsylvaticum		0	0	0	0	0	0	0	0	0	0	0	0	0	0	0	0	0	0	0	0	0	0	0	0	0	0	0	0	0	0	0	0	0	0	0	0	0	0	0	0	0	0	0	0	0
Secale cereale	Poales	Tracheophytes	Scereale		0	0	0	0	0	0	0	0	0	0	0	0	0	0	0	0	0	0	0	0	0	0	0	0	0	0	0	0	0	0	0	0	0	0	0	0	0	0	0	0	0	0	0	0	0
Hordeum vulgare	Poales	Tracheophytes	Hvulgare		0	0	0	0	0	0	0	0	0	0	0	0	0	0	0	0	0	0	0	0	0	0	0	0	0	0	0	0	0	0	0	0	0	0	0	0	0	0	0	0	0	0	0	0	0
Thinopyrum intermedium	Poales	Tracheophytes	Tintermedium		0	0	0	0	0	0	0	0	0	0	0	0	0	0	0	0	0	0	0	0	0	0	0	0	0	0	0	0	0	0	0	0	0	0	0	0	0	0	0	0	0	0	0	0	0
Aegilops tauschii	Poales	Tracheophytes	Atauschii		0	0	0	0	0	0	0	0	0	0	0	0	0	0	0	0	0	0	0	0	0	0	0	0	0	0	0	0	0	0	0	0	0	0	0	0	0	0	0	0	0	0	0	0	0
Triticum urartu	Poales	Tracheophytes	Turartu		0	0	0	0	0	0	0	0	0	0	0	0	0	0	0	0	0	0	0	0	0	0	0	0	0	0	0	0	0	0	0	0	0	0	0	0	0	0	0	0	0	0	0	0	0
Triticum dicoccoides	Poales	Tracheophytes	Tdicoccoides		0	0	0	0	0	0	0	0	0	0	0	0	0	0	0	0	0	0	0	0	0	0	0	0	0	0	0	0	0	0	0	0	0	0	0	0	0	0	0	0	0	0	0	0	0
Triticum turgidum	Poales	Tracheophytes	Tturgidum		0	0	0	0	0	0	0	0	0	0	0	0	0	0	0	0	0	0	0	0	0	0	0	0	0	0	0	0	0	0	0	0	0	0	0	0	0	0	0	0	0	0	0	0	0
Triticum spelta	Poales	Tracheophytes	Tspelta		0	0	0	0	0	0	0	0	0	0	0	0	0	0	0	0	0	0	0	0	0	0	0	0	0	0	0	0	0	0	0	0	0	0	0	0	0	0	0	0	0	0	0	0	0
Triticum aestivum	Poales	Tracheophytes	Taestivum		0	0	0	0	0	0	0	0	0	0	0	0	0	0	0	0	0	0	0	0	0	0	0	0	0	0	0	0	0	0	0	0	0	0	0	0	0	0	0	0	0	0	0	0	0
Paeonia suffruticosa	Saxifragales	Tracheophytes	Psuffruticosa		0	0	0	0	0	0	0	0	0	0	0	0	0	0	0	0	0	0	0	0	0	0	0	0	0	0	0	0	0	0	0	0	0	0	0	0	0	0	0	0	0	0	0	0	0
Rhodiola crenulata	Saxifragales	Tracheophytes	Rcrenulata		0	0	0	0	0	0	0	0	0	0	0	0	0	0	0	0	0	0	0	0	0	0	0	0	0	0	0	0	0	0	0	0	0	0	0	0	0	0	0	0	0	0	0	0	0
Kalanchoe laxiflora	Saxifragales	Tracheophytes	Klaxiflora		0	0	0	0	0	0	0	0	0	0	0	0	0	0	0	0	0	0	0	0	0	0	0	0	0	0	0	0	0	0	0	0	0	0	0	0	0	0	0	0	0	0	0	0	0
Kalanchoe fedtschenkoi	Saxifragales	Tracheophytes	Kfedtschenkoi		0	0	0	0	0	0	0	0	0	0	0	0	0	0	0	0	0	0	0	0	0	0	0	0	0	0	0	0	0	0	0	0	0	0	0	0	0	0	0	0	0	0	0	0	0
Amaranthus hypochondriacus	Caryophyllales	Tracheophytes	Ahypochondriacus		0	0	0	0	0	0	0	0	0	0	0	0	0	0	0	0	0	0	0	0	0	0	0	0	0	0	0	0	0	0	0	0	0	0	0	0	0	0	0	0	0	0	0	0	0
Selenicereus undatus	Caryophyllales	Tracheophytes	Sundatus		0	0	0	0	0	0	0	0	0	0	0	0	0	0	0	0	0	0	0	0	0	0	0	0	0	0	0	0	0	0	0	0	0	0	0	0	0	0	0	0	0	0	0	0	0
Portulaca amilis	Caryophyllales	Tracheophytes	Pamilis		0	0	0	0	0	0	0	0	0	0	0	0	0	0	0	0	0	0	0	0	0	0	0	0	0	0	0	0	0	0	0	0	0	0	0	0	0	0	0	0	0	0	0	0	0
Drosera spatulata	Caryophyllales	Tracheophytes	Dspatulata		0	0	0	0	0	0	0	0	0	0	0	0	0	0	0	0	0	0	0	0	0	0	0	0	0	0	0	0	0	0	0	0	0	0	0	0	0	0	0	0	0	0	0	0	0
Dionaea muscipula	Caryophyllales	Tracheophytes	Dmuscipula		0	0	0	0	0	0	0	0	0	0	0	0	0	0	0	0	0	0	0	0	0	0	0	0	0	0	0	0	0	0	0	0	0	0	0	0	0	0	0	0	0	0	0	0	0
Aldrovanda vesiculosa	Caryophyllales	Tracheophytes	Avesiculosa		0	0	0	0	0	0	0	0	0	0	0	0	0	0	0	0	0	0	0	0	0	0	0	0	0	0	0	0	0	0	0	0	0	0	0	0	0	0	0	0	0	0	0	0	0
Beta vulgaris	Caryophyllales	Tracheophytes	Bvulgaris		0	0	0	0	0	0	0	0	0	0	0	0	0	0	0	0	0	0	0	0	0	0	0	0	0	0	0	0	0	0	0	0	0	0	0	0	0	0	0	0	0	0	0	0	0
Chenopodium quinoa	Caryophyllales	Tracheophytes	Cquinoa		0	0	0	0	0	0	0	0	0	0	0	0	0	0	0	0	0	0	0	0	0	0	0	0	0	0	0	0	0	0	0	0	0	0	0	0	0	0	0	0	0	0	0	0	0
Spinacia oleracea	Caryophyllales	Tracheophytes	Soleracea		0	0	0	0	0	0	0	0	0	0	0	0	0	0	0	0	0	0	0	0	0	0	0	0	0	0	0	0	0	0	0	0	0	0	0	0	0	0	0	0	0	0	0	0	0
Hydrangea quercifolia	Cornales	Tracheophytes	Hquercifolia		0	0	0	0	0	0	0	0	0	0	0	0	0	0	0	0	0	0	0	0	0	0	0	0	0	0	0	0	0	0	0	0	0	0	0	0	0	0	0	0	0	0	0	0	0
Camptotheca acuminata	Cornales	Tracheophytes	Cacuminata		0	0	0	0	0	0	0	0	0	0	0	0	0	0	0	0	0	0	0	0	0	0	0	0	0	0	0	0	0	0	0	0	0	0	0	0	0	0	0	0	0	0	0	0	0
Davidia involucrata	Cornales	Tracheophytes	Dinvolucrata		0	0	0	0	0	0	0	0	0	0	0	0	0	0	0	0	0	0	0	0	0	0	0	0	0	0	0	0	0	0	0	0	0	0	0	0	0	0	0	0	0	0	0	0	0
Nyssa yunnanensis	Cornales	Tracheophytes	Nyunnanensis		0	0	0	0	0	0	0	0	0	0	0	0	0	0	0	0	0	0	0	0	0	0	0	0	0	0	0	0	0	0	0	0	0	0	0	0	0	0	0	0	0	0	0	0	0
Nyssa sinensis	Cornales	Tracheophytes	Nsinensis		0	0	0	0	0	0	0	0	0	0	0	0	0	0	0	0	0	0	0	0	0	0	0	0	0	0	0	0	0	0	0	0	0	0	0	0	0	0	0	0	0	0	0	0	0
Diospyros oleifera	Ericales	Tracheophytes	Doleifera		0	0	0	0	0	0	0	0	0	0	0	0	0	0	0	0	0	0	0	0	0	0	0	0	0	0	0	0	0	0	0	0	0	0	0	0	0	0	0	0	0	0	0	0	0
Camellia sinensis	Ericales	Tracheophytes	Csinensis		0	0	0	0	0	0	0	0	0	0	0	0	0	0	0	0	0	0	0	0	0	0	0	0	0	0	0	0	0	0	0	0	0	0	0	0	0	0	0	0	0	0	0	0	0
Roridula gorgonias	Ericales	Tracheophytes	Rgorgonias		0	0	0	0	0	0	0	0	0	0	0	0	0	0	0	0	1	0	0	0	0	0	0	0	0	0	0	0	0	0	0	0	0	0	0	0	0	0	0	0	0	0	0	0	0
Clethra arborea	Ericales	Tracheophytes	Carborea		0	0	0	0	0	0	0	0	0	0	0	0	0	0	0	0	0	0	0	0	0	0	0	0	0	0	0	0	0	0	0	0	0	0	0	0	0	0	0	0	0	0	0	0	0
Actinidia chinensis	Ericales	Tracheophytes	Achinensis		0	0	0	0	0	0	0	0	0	0	0	0	0	0	0	0	2	2	0	0	0	0	0	0	0	0	0	0	0	0	0	0	0	0	0	0	0	0	0	0	0	0	0	0	0
Rhododendron delavayi	Ericales	Tracheophytes	Rdelavayi		0	0	0	0	0	0	0	0	0	0	0	0	0	0	0	0	0	0	0	0	0	0	0	0	0	0	0	0	0	0	0	0	0	0	0	0	0	0	0	0	0	0	0	0	0
Vaccinium corymbosum	Ericales	Tracheophytes	Vcorymbosum		0	0	0	0	0	0	0	0	0	0	0	0	0	0	0	0	0	0	0	0	0	0	0	0	0	0	0	0	0	0	0	0	0	0	0	0	0	0	0	0	0	0	0	0	0
Vaccinium darrowii	Ericales	Tracheophytes	Vdarrowii		0	0	0	0	0	0	0	0	0	0	0	0	0	0	0	0	0	0	0	0	0	0	0	0	0	0	0	0	0	0	0	0	0	0	0	0	0	0	0	0	0	0	0	0	0
Panax ginseng	Apiales	Tracheophytes	Pginseng		0	0	0	0	0	0	0	0	0	0	0	0	0	0	0	0	0	0	0	0	0	0	0	0	0	0	0	0	0	0	0	0	0	0	0	0	0	0	0	0	0	0	0	0	0
Coriandrum sativum	Apiales	Tracheophytes	Csativum		0	0	0	0	0	0	0	0	0	0	0	0	0	0	0	0	0	0	0	0	0	0	0	0	0	0	0	0	0	0	0	0	0	0	0	0	0	0	0	0	0	0	0	0	0
Daucus carota	Apiales	Tracheophytes	Dcarota		0	0	0	0	0	0	0	0	0	0	0	0	0	0	0	0	0	0	0	0	0	0	0	0	0	0	0	0	0	0	0	0	0	0	0	0	0	0	0	0	0	0	0	0	0
Lactuca sativa	Asterales	Tracheophytes	Lsativa		0	0	0	0	0	0	0	0	0	0	0	0	0	0	0	0	0	0	0	0	0	0	0	0	0	0	0	0	0	0	0	0	0	0	0	0	0	0	0	0	0	0	0	0	0
Cynara cardunculus	Asterales	Tracheophytes	Ccardunculus		0	0	0	0	0	0	0	0	0	0	0	0	0	0	0	0	0	0	0	0	0	0	0	0	0	0	0	0	0	0	0	0	0	0	0	0	0	0	0	0	0	0	0	0	0
Erigeron canadensis	Asterales	Tracheophytes	Ecanadensis		0	0	0	0	0	0	0	0	0	0	0	0	0	0	0	0	0	0	0	0	0	0	0	0	0	0	0	0	0	0	0	0	0	0	0	0	0	0	0	0	0	0	0	0	0
Helianthus annuus	Asterales	Tracheophytes	Hannuus		0	0	0	0	0	0	0	0	0	0	0	0	0	0	0	0	0	0	0	0	0	0	0	0	0	0	0	0	0	0	0	0	0	0	0	0	0	0	0	0	0	0	0	0	0
Mikania micrantha	Asterales	Tracheophytes	Mmicrantha		0	0	0	0	0	0	0	0	0	0	0	0	0	0	0	0	0	0	0	0	0	0	0	0	0	0	0	0	0	0	0	0	0	0	0	0	0	0	0	0	0	0	0	0	0
Chiococca alba	Gentianales	Tracheophytes	Calba		0	0	0	0	0	0	0	0	0	0	0	0	0	0	0	0	0	0	0	0	0	0	0	0	0	0	0	0	0	0	0	0	0	0	0	0	0	0	0	0	0	0	0	0	0
Ophiorrhiza pumila	Gentianales	Tracheophytes	Opumila		0	0	0	0	0	0	0	0	0	0	0	0	0	0	0	0	0	0	0	0	0	0	0	0	0	0	0	0	0	0	0	0	0	0	0	0	0	0	0	0	0	0	0	0	0
Coffea canephora	Gentianales	Tracheophytes	Ccanephora		0	0	0	0	0	0	0	0	0	0	0	0	0	0	0	0	0	0	0	0	0	0	0	0	0	0	0	0	0	0	0	0	0	0	0	0	0	0	0	0	0	0	0	0	0
Coffea arabica	Gentianales	Tracheophytes	Carabica		0	0	0	0	0	0	0	0	0	0	0	0	0	0	0	0	0	0	0	0	0	0	0	0	0	0	0	0	0	0	0	0	0	0	0	0	0	0	0	0	0	0	0	0	0
Coffea eugenioides	Gentianales	Tracheophytes	Ceugenioides		0	0	0	0	0	0	0	0	0	0	0	0	0	0	0	0	0	0	0	0	0	0	0	0	0	0	0	0	0	0	0	0	0	0	0	0	0	0	0	0	0	0	0	0	0
Antirrhinum majus	Lamiales	Tracheophytes	AmajusL		0	0	0	0	0	0	0	0	0	0	0	0	0	0	0	0	0	0	0	0	0	0	0	0	0	0	0	0	0	0	0	0	0	0	0	0	0	0	0	0	0	0	0	0	0
Erythranthe guttata	Lamiales	Tracheophytes	Mguttatus		0	0	0	0	0	0	0	0	0	0	0	0	0	0	0	0	0	0	0	0	0	0	0	0	0	0	0	0	0	0	0	0	0	0	0	0	0	0	0	0	0	0	0	0	0
Olea europaea	Lamiales	Tracheophytes	Oeuropaea		0	0	0	0	0	0	0	0	0	0	0	0	0	0	0	0	0	0	0	0	0	0	0	0	0	0	0	0	0	0	0	0	0	0	0	0	0	0	0	0	0	0	0	0	0
Sesamum indicum	Lamiales	Tracheophytes	Sindicum		0	0	0	0	0	0	0	0	0	0	0	0	0	0	0	0	0	0	0	0	0	0	0	0	0	0	0	0	0	0	0	0	0	0	0	0	0	0	0	0	0	0	0	0	0
Lindenbergia philippensis	Lamiales	Tracheophytes	Lphilippensis		0	0	0	0	0	0	0	0	0	0	0	0	0	0	0	0	0	0	0	0	0	0	0	0	0	0	0	0	0	0	0	0	0	0	0	0	0	0	0	0	0	0	0	0	0
Phtheirospermum japonicum	Lamiales	Tracheophytes	Pjaponicum		0	0	0	0	0	0	0	0	0	0	0	0	0	0	0	0	0	0	0	0	0	0	0	0	0	0	0	0	0	0	0	0	0	0	0	0	0	0	0	0	0	0	0	0	0
Utricularia reniformis	Lamiales	Tracheophytes	Ureniformis		0	0	0	0	0	0	0	0	0	0	0	0	0	0	0	0	0	0	0	0	0	0	0	0	0	0	0	0	0	0	0	0	0	0	0	0	0	0	0	0	0	0	0	0	0
Utricularia gibba	Lamiales	Tracheophytes	Ugibba		0	0	0	0	0	0	0	0	0	0	0	0	0	0	0	0	0	0	0	0	0	0	0	0	0	0	0	0	0	0	0	0	0	0	0	0	0	0	0	0	0	0	0	0	0
Ipomoea triloba	Solanales	Tracheophytes	Itriloba		0	0	0	0	0	0	0	0	0	0	0	0	0	0	0	0	0	0	0	0	0	0	0	0	0	0	0	0	0	0	0	0	0	0	0	0	0	0	0	0	0	0	0	0	0
Cuscuta australis	Solanales	Tracheophytes	Caustralis		0	0	0	0	0	0	0	0	0	0	0	0	0	0	0	0	0	0	0	0	0	0	0	0	0	0	0	0	0	0	0	0	0	0	0	0	0	0	0	0	0	0	0	0	0
Cuscuta campestris	Solanales	Tracheophytes	Ccampestris		0	0	0	0	0	0	0	0	0	0	0	0	0	0	0	0	0	0	0	0	0	0	0	0	0	0	0	0	0	0	0	0	0	0	0	0	0	0	0	0	0	0	0	0	0
Petunia axillaris subsp. parodii	Solanales	Tracheophytes	Paxillaris		0	0	0	0	0	0	0	0	0	0	0	0	0	0	0	0	0	0	0	0	0	0	0	0	0	0	0	0	0	0	0	0	0	0	0	0	0	0	0	0	0	0	0	0	0
Petunia integrifolia subsp. inflata	Solanales	Tracheophytes	Pinflata		0	0	0	0	0	0	0	0	0	0	0	0	0	0	0	0	0	0	0	0	0	0	0	0	0	0	0	0	0	0	0	0	0	0	0	0	0	0	0	0	0	0	0	0	0
Nicotiana tabacum	Solanales	Tracheophytes	Ntabacum		0	0	0	0	0	0	0	0	0	0	0	0	0	0	0	0	0	0	0	0	0	0	0	0	0	0	0	0	0	0	0	0	0	0	0	0	0	0	0	0	0	0	0	0	0
Nicotiana attenuata	Solanales	Tracheophytes	Nattenuata		0	0	0	0	0	0	0	0	0	0	0	0	0	0	0	0	0	0	0	0	0	0	0	0	0	0	0	0	0	0	0	0	0	0	0	0	0	0	0	0	0	0	0	0	0
Nicotiana benthamiana	Solanales	Tracheophytes	Nbenthamiana		0	0	0	0	0	0	0	0	0	0	0	0	0	0	0	0	0	0	0	0	0	0	0	0	0	0	0	0	0	0	0	0	0	0	0	0	0	0	0	0	0	0	0	0	0
Nicotiana sylvestris	Solanales	Tracheophytes	Nsylvestris		0	0	0	0	0	0	0	0	0	0	0	0	0	0	0	0	0	0	0	0	0	0	0	0	0	0	0	0	0	0	0	0	0	0	0	0	0	0	0	0	0	0	0	0	0
Capsicum chinense	Solanales	Tracheophytes	Cchinense		0	0	0	0	0	0	0	0	0	0	0	0	0	0	0	0	0	0	0	0	0	0	0	0	0	0	0	0	0	0	0	0	0	0	0	0	0	0	0	0	0	0	0	0	0
Capsicum annuum	Solanales	Tracheophytes	Cannuum		0	0	0	0	0	0	0	0	0	0	0	0	0	0	0	0	0	0	0	0	0	0	0	0	0	0	0	0	0	0	0	0	0	0	0	0	0	0	0	0	0	0	0	0	0
Solanum tuberosum	Solanales	Tracheophytes	Stuberosum		0	0	0	0	0	0	0	0	0	0	0	0	0	0	0	0	0	0	0	0	0	0	0	0	0	0	0	0	0	0	0	0	0	0	0	0	0	0	0	0	0	0	0	0	0
Solanum pimpinellifolium	Solanales	Tracheophytes	Spimpinellifolium		0	0	0	0	0	0	0	0	0	0	0	0	0	0	0	0	0	0	0	0	0	0	0	0	0	0	0	0	0	0	0	0	0	0	0	0	0	0	0	0	0	0	0	0	0
Solanum pennellii	Solanales	Tracheophytes	Spennellii		0	0	0	0	0	0	0	0	0	0	0	0	0	0	0	0	0	0	0	0	0	0	0	0	0	0	0	0	0	0	0	0	0	0	0	0	0	0	0	0	0	0	0	0	0
Solanum lycopersicum	Solanales	Tracheophytes	Slycopersicum		0	0	0	0	0	0	0	0	0	0	0	0	0	0	0	0	0	0	0	0	0	0	0	0	0	0	0	0	0	0	0	0	0	0	0	0	0	0	0	0	0	0	0	0	0
Tetrastigma voinierianum	Vitales	Tracheophytes	Tvoinierianum		0	0	0	0	0	0	0	0	0	0	0	0	0	0	0	0	0	0	0	0	0	0	0	0	0	0	0	0	0	0	0	0	0	0	0	0	0	0	0	0	0	0	0	0	0
Vitis riparia	Vitales	Tracheophytes	Vriparia		0	0	0	0	0	0	0	0	0	0	0	0	0	0	0	0	0	0	0	0	0	0	0	0	0	0	0	0	0	0	0	0	0	0	0	0	0	0	0	0	0	0	0	0	0
Vitis rotundifolia	Vitales	Tracheophytes	Vrotundifolia		0	0	0	0	0	0	0	0	0	0	0	0	0	0	0	0	0	0	0	0	0	0	0	0	0	0	0	0	0	0	0	0	0	0	0	0	0	0	0	0	0	0	0	0	0
Vitis arizonica	Vitales	Tracheophytes	Varizonica		0	0	0	0	0	0	0	0	0	0	0	0	0	0	0	0	0	0	0	0	0	0	0	0	0	0	0	0	0	0	0	0	0	0	0	0	0	0	0	0	0	0	0	0	0
Vitis vinifera	Vitales	Tracheophytes	Vvinifera		0	0	0	0	0	0	0	0	0	0	0	0	0	0	0	0	0	0	0	0	0	0	0	0	0	0	0	0	0	0	0	0	0	0	0	0	0	0	0	0	0	0	0	0	0
Punica granatum	Myrtales	Tracheophytes	Pgranatum		0	0	0	0	0	0	0	0	0	0	0	0	0	0	0	0	0	0	0	0	0	0	0	0	0	0	0	0	0	0	0	0	0	0	0	0	0	0	0	0	0	0	0	0	0
Psidium guajava	Myrtales	Tracheophytes	Pguajava		0	0	0	0	0	0	0	0	0	0	0	0	0	0	0	0	0	0	0	0	0	0	0	0	0	0	0	0	0	0	0	0	0	0	0	0	0	0	0	0	0	0	0	0	0
Syzygium oleosum	Myrtales	Tracheophytes	Soleosum		0	0	0	0	0	0	0	0	0	0	0	0	0	0	0	0	0	0	0	0	0	0	0	0	0	0	0	0	0	0	0	0	0	0	0	0	0	0	0	0	0	0	0	0	0
Eucalyptus grandis	Myrtales	Tracheophytes	Egrandis		0	0	0	0	0	0	0	0	0	0	0	0	0	0	0	0	0	0	0	0	0	0	0	0	0	0	0	0	0	0	0	0	0	0	0	0	0	0	0	0	0	0	0	0	0
Corymbia citriodora	Myrtales	Tracheophytes	Ccitriodora		0	0	0	0	0	0	0	0	0	0	0	0	0	0	0	0	0	0	0	0	0	0	0	0	0	0	0	0	0	0	0	0	0	0	0	0	0	0	0	0	0	0	0	0	0
Durio zibethinus	Malvales	Tracheophytes	Dzibethinus		0	0	0	0	0	0	0	0	0	0	0	0	0	0	0	0	0	0	0	0	0	0	0	0	0	0	0	0	0	0	0	0	0	0	0	0	0	0	0	0	0	0	0	0	0
Theobroma cacao	Malvales	Tracheophytes	Tcacao		0	0	0	0	0	0	0	0	0	0	0	0	0	0	0	0	0	0	0	0	0	0	0	0	0	0	0	0	0	0	0	0	0	0	0	0	0	0	0	0	0	0	0	0	0
Herrania umbratica	Malvales	Tracheophytes	Humbratica		0	0	0	0	0	0	0	0	0	0	0	0	0	0	0	0	0	0	0	0	0	0	0	0	0	0	0	0	0	0	0	0	0	0	0	0	0	0	0	0	0	0	0	0	0
Corchorus olitorius	Malvales	Tracheophytes	Colitorius		0	0	0	0	0	0	0	0	0	0	0	0	0	0	0	0	0	0	0	0	0	0	0	0	0	0	0	0	0	0	0	0	0	0	0	0	0	0	0	0	0	0	0	0	0
Corchorus capsularis	Malvales	Tracheophytes	Ccapsularis		0	0	0	0	0	0	0	0	0	0	0	0	0	0	0	0	0	0	0	0	0	0	0	0	0	0	0	0	0	0	0	0	0	0	0	0	0	0	0	0	0	0	0	0	0
Hibiscus syriacus	Malvales	Tracheophytes	Hsyriacus		0	0	0	0	0	0	0	0	0	0	0	0	0	0	0	0	0	0	0	0	0	0	0	0	0	0	0	0	0	0	0	0	0	0	0	0	0	0	0	0	0	0	0	0	0
Gossypium raimondii	Malvales	Tracheophytes	Graimondii		0	0	0	0	0	0	0	0	0	0	0	0	0	0	0	0	0	0	0	0	0	0	0	0	0	0	0	0	0	0	0	0	0	0	0	0	0	0	0	0	0	0	0	0	0
Gossypium hirsutum	Malvales	Tracheophytes	Ghirsutum		0	0	0	0	0	0	0	0	0	0	0	0	0	0	0	0	0	0	0	0	0	0	0	0	0	0	0	0	0	0	0	0	0	0	0	0	0	0	0	0	0	0	0	0	0
Gossypium mustelinum	Malvales	Tracheophytes	Gmustelinum		0	0	0	0	0	0	0	0	0	0	0	0	0	0	0	0	0	0	0	0	0	0	0	0	0	0	0	0	0	0	0	0	0	0	0	0	0	0	0	0	0	0	0	0	0
Gossypium darwinii	Malvales	Tracheophytes	Gdarwinii		0	0	0	0	0	0	0	0	0	0	0	0	0	0	0	0	0	0	0	0	0	0	0	0	0	0	0	0	0	0	0	0	0	0	0	0	0	0	0	0	0	0	0	0	0
Gossypium tomentosum	Malvales	Tracheophytes	Gtomentosum		0	0	0	0	0	0	0	0	0	0	0	0	0	0	0	0	0	0	0	0	0	0	0	0	0	0	0	0	0	0	0	0	0	0	0	0	0	0	0	0	0	0	0	0	0
Gossypium barbadense	Malvales	Tracheophytes	Gbarbadense		0	0	0	0	0	0	0	0	0	0	0	0	0	0	0	0	0	0	0	0	0	0	0	0	0	0	0	0	0	0	0	0	0	0	0	0	0	0	0	0	0	0	0	0	0
Toona sinensis	Sapindales	Tracheophytes	Tsinensis		0	0	0	0	0	0	0	0	0	0	0	0	0	0	0	0	0	0	0	0	0	0	0	0	0	0	0	0	0	0	0	0	0	0	0	0	0	0	0	0	0	0	0	0	0
Dimocarpus longan	Sapindales	Tracheophytes	Dlongan		0	0	0	0	0	0	0	0	0	0	0	0	0	0	0	0	0	0	0	0	0	0	0	0	0	0	0	0	0	0	0	0	0	0	0	0	0	0	0	0	0	0	0	0	0
Sclerocarya birrea	Sapindales	Tracheophytes	Sbirrea		0	0	0	0	0	0	0	0	0	0	0	0	0	0	0	0	0	0	0	0	0	0	0	0	0	0	0	0	0	0	0	0	0	0	0	0	0	0	0	0	0	0	0	0	0
Anacardium occidentale	Sapindales	Tracheophytes	Aoccidentale		0	0	0	0	0	0	0	0	0	0	0	0	0	0	0	0	0	0	0	0	0	0	0	0	0	0	0	0	0	0	0	0	0	0	0	0	0	0	0	0	0	0	0	0	0
Pistacia vera	Sapindales	Tracheophytes	Pvera		0	0	0	0	0	0	0	0	0	0	0	0	0	0	0	0	0	0	0	0	0	0	0	0	0	0	0	0	0	0	0	0	0	0	0	0	0	0	0	0	0	0	0	0	0
Mangifera indica	Sapindales	Tracheophytes	Mindica		0	0	0	0	0	0	0	0	0	0	0	0	0	0	0	0	0	0	0	0	0	0	0	0	0	0	0	0	0	0	0	0	0	0	0	0	0	0	0	0	0	0	0	0	0
Atalantia buxifolia	Sapindales	Tracheophytes	Abuxfoliata		0	0	0	0	0	0	0	0	0	1	1	1	1	1	1	1	0	0	0	0	0	0	0	0	0	0	0	0	0	0	0	0	0	0	0	0	0	0	0	0	0	0	0	0	0
Citrus medica	Sapindales	Tracheophytes	Cmedica		0	0	0	0	0	0	0	0	0	1	1	0	0	0	0	1	0	0	0	0	0	0	0	0	0	0	0	0	0	0	0	0	0	0	0	0	0	0	0	0	0	0	0	0	0
Citrus sinensis	Sapindales	Tracheophytes	Citrussinensis		0	0	0	0	0	0	0	0	0	0	0	1	0	0	0	0	0	0	0	0	0	0	0	0	0	0	0	0	0	0	0	0	0	0	0	0	0	0	0	0	0	0	0	0	0
Citrus cavaleriei	Sapindales	Tracheophytes	Cichangensis		0	0	0	0	0	0	0	0	0	0	0	0	0	0	0	1	0	0	0	0	0	0	0	0	0	0	0	0	0	0	0	0	0	0	0	0	0	0	0	0	0	0	0	0	0
Citrus trifoliata	Sapindales	Tracheophytes	Ptrifoliata		0	0	0	0	0	0	0	0	0	0	0	0	1	1	1	1	0	0	0	0	0	0	0	0	0	0	0	0	0	0	0	0	0	0	0	0	0	0	0	0	0	0	0	0	0
Citrus clementina	Sapindales	Tracheophytes	Cclementina		0	0	0	0	0	0	0	0	0	0	1	1	1	0	1	1	0	0	0	0	0	0	0	0	0	0	0	0	0	0	0	0	0	0	0	0	0	0	0	0	0	0	0	0	0
Citrus reticulata	Sapindales	Tracheophytes	Creticulata		0	0	0	0	0	0	0	0	0	0	0	0	0	1	2	1	0	0	0	0	0	0	0	0	0	0	0	0	0	0	0	0	0	0	0	0	0	0	0	0	0	0	0	0	0
Citrus hindsii	Sapindales	Tracheophytes	Fhindsii		0	0	0	0	0	0	0	0	0	0	0	0	1	1	0	0	0	0	0	0	0	0	0	0	0	0	0	0	0	0	0	0	0	0	0	0	0	0	0	0	0	0	0	0	0
Citrus maxima	Sapindales	Tracheophytes	Cgrandis		0	0	0	0	0	0	0	0	0	0	0	0	0	1	1	0	0	0	0	0	0	0	0	0	0	0	0	0	0	0	0	0	0	0	0	0	0	0	0	0	0	0	0	0	0
Carica papaya	Brassicales	Tracheophytes	Cpapaya		0	0	0	0	0	0	0	0	0	0	0	0	0	0	0	0	0	0	0	0	0	0	0	0	0	0	0	0	0	0	0	0	0	0	0	0	0	0	0	0	0	0	0	0	0
Rorippa islandica	Brassicales	Tracheophytes	Rislandica		0	0	0	0	2	0	0	0	0	0	0	0	0	0	0	0	0	0	0	0	0	0	0	0	0	0	0	0	0	0	1	0	0	0	0	0	0	0	0	0	0	0	1	0	0
Arabis alpina	Brassicales	Tracheophytes	Aalpina		0	0	0	1	1	1	1	3	0	0	0	0	0	0	0	0	0	0	0	0	0	0	0	0	0	0	0	0	0	0	0	0	0	0	0	0	0	0	0	0	0	0	0	0	0
Thlaspi arvense	Brassicales	Tracheophytes	Tarvense		0	0	0	0	1	0	0	0	0	0	0	0	0	0	0	0	0	0	0	0	0	0	0	0	0	0	0	0	0	0	0	0	0	0	0	0	0	0	0	0	0	0	0	0	0
Iberis amara	Brassicales	Tracheophytes	Iamara		0	0	0	0	0	0	0	0	0	0	0	0	0	0	0	0	0	0	0	0	0	0	0	0	0	0	0	0	0	0	0	0	0	0	0	0	0	0	0	0	0	0	0	0	0
Caulanthus amplexicaulis	Brassicales	Tracheophytes	Camplexicaulis		0	0	0	0	1	0	0	0	0	0	0	0	0	0	0	0	0	0	0	0	0	0	0	0	0	0	0	0	0	0	0	0	0	0	0	0	0	0	0	0	0	0	0	0	0
Lunaria annua	Brassicales	Tracheophytes	Lannua		0	0	0	0	1	0	0	0	0	0	0	0	0	0	0	0	0	0	0	0	0	0	0	0	0	0	0	0	0	0	0	0	0	0	0	0	0	0	0	0	0	0	0	0	0
Euclidium syriacum	Brassicales	Tracheophytes	Esyriacum		0	0	0	0	1	0	0	0	0	0	0	0	0	0	0	0	0	0	0	0	0	0	0	0	0	0	0	0	0	0	0	0	0	0	0	0	0	0	0	0	0	0	0	0	0
Boechera stricta	Brassicales	Tracheophytes	Bstricta		0	0	0	1	1	0	0	0	0	0	0	0	0	0	0	0	0	0	0	0	0	0	0	0	0	0	0	0	0	0	1	0	0	0	0	0	0	0	0	0	0	0	0	0	0
Stanleya pinnata	Brassicales	Tracheophytes	Spinnata		0	0	0	0	1	0	0	0	0	0	0	0	0	0	0	0	0	0	0	0	0	0	0	0	0	0	0	0	0	0	0	0	0	0	0	0	1	0	0	0	0	0	0	0	0
Schrenkiella parvula	Brassicales	Tracheophytes	Sparvula		0	0	0	0	0	0	0	0	0	0	0	0	0	0	0	0	0	0	0	0	0	0	0	0	0	0	0	0	0	0	0	0	0	0	0	0	0	0	0	0	0	0	0	0	0
Lepidium sativum	Brassicales	Tracheophytes	Lsativum		0	0	0	0	0	0	0	0	0	0	0	0	0	0	0	0	0	0	0	0	0	0	0	0	0	0	0	0	0	0	1	0	0	0	0	0	0	0	0	0	0	0	0	0	0
Diptychocarpus strictus	Brassicales	Tracheophytes	Dstrictus		0	0	0	0	0	1	0	0	0	0	0	0	0	0	0	0	0	0	0	0	0	0	0	0	0	0	0	0	0	0	0	0	0	0	0	0	0	0	0	2	0	0	0	0	0
Eutrema salsugineum	Brassicales	Tracheophytes	Esalsugineum		0	0	0	0	2	0	1	0	0	0	0	0	0	0	0	0	0	0	0	0	0	0	0	0	0	0	0	0	0	0	0	0	0	0	0	0	1	0	0	0	0	0	0	0	0
Descurainia sophioides	Brassicales	Tracheophytes	Dsophioides		0	0	0	0	2	0	0	0	0	0	0	0	0	0	0	0	0	0	0	0	0	0	0	0	0	0	0	0	0	0	1	1	0	0	0	0	1	0	0	0	0	0	1	0	0
Meniocus linifolius	Brassicales	Tracheophytes	Alinifolium		0	0	0	0	1	0	1	0	0	0	0	0	0	0	0	0	0	0	0	0	0	0	0	0	0	0	0	0	0	0	2	2	0	0	0	0	1	0	1	0	0	0	2	0	0
Malcolmia maritima	Brassicales	Tracheophytes	Mmaritima		0	0	0	0	0	0	0	0	0	0	0	0	0	0	0	0	0	0	0	0	0	0	0	0	0	0	0	0	0	0	0	0	0	1	0	0	1	0	1	0	0	0	0	0	0
Isatis tinctoria	Brassicales	Tracheophytes	Itinctoria		0	0	0	0	5	0	0	0	0	0	0	0	0	0	0	0	0	0	0	0	0	0	0	0	0	0	0	0	0	0	0	0	0	0	0	0	5	0	0	0	0	0	0	0	0
Myagrum perfoliatum	Brassicales	Tracheophytes	Mperfoliatum		0	0	0	0	2	0	0	0	0	0	0	0	0	0	0	0	0	0	0	0	0	0	0	0	0	0	0	0	0	0	0	0	0	0	0	0	1	0	0	0	0	0	0	0	0
Camelina sativa	Brassicales	Tracheophytes	Csativa		0	0	0	0	2	0	0	0	0	0	0	0	0	0	0	0	0	0	0	0	0	0	0	0	0	0	0	0	0	0	2	0	1	0	0	0	0	0	2	0	0	0	0	0	0
Capsella rubella	Brassicales	Tracheophytes	Crubella		0	0	0	0	1	0	0	0	0	0	0	0	0	0	0	0	0	0	0	0	0	0	0	0	0	0	0	0	0	0	1	0	0	0	0	0	0	1	1	0	0	0	0	0	0
Capsella grandiflora	Brassicales	Tracheophytes	Cgrandiflora		0	0	0	0	1	0	0	0	0	0	0	0	0	0	0	0	0	0	0	0	0	0	0	0	0	0	0	0	0	0	1	0	0	0	0	0	0	0	1	0	1	1	0	0	0
Arabidopsis halleri	Brassicales	Tracheophytes	Ahalleri		0	0	0	1	1	0	0	0	0	0	0	0	0	0	0	0	0	0	0	0	0	0	0	0	0	0	0	0	0	0	1	1	1	1	1	1	1	1	1	1	1	1	1	1	1
Arabidopsis lyrata	Brassicales	Tracheophytes	Alyrata		0	0	0	0	2	0	0	0	0	0	0	0	0	0	0	0	0	0	0	0	0	0	0	0	0	0	0	0	0	0	1	1	0	0	1	1	1	0	0	0	0	0	1	1	1
Arabidopsis thaliana	Brassicales	Tracheophytes	Athaliana		0	0	0	0	1	0	0	0	0	0	0	0	0	0	0	0	0	0	0	0	0	0	0	0	0	0	0	0	0	0	1	0	0	0	0	1	1	0	1	2	0	0	0	1	0
Eruca vesicaria	Brassicales	Tracheophytes	Evesicaria		0	0	0	0	4	0	0	0	0	0	0	0	0	0	0	0	0	0	0	0	0	0	0	0	0	0	0	0	0	0	0	0	0	0	0	0	2	0	0	0	0	0	0	0	0
Cakile maritima	Brassicales	Tracheophytes	Cmaritima		0	0	0	0	3	0	0	0	0	0	0	0	0	0	0	0	0	0	0	0	0	0	0	0	0	0	0	0	0	0	0	0	0	0	0	0	0	0	0	0	0	0	0	0	0
Sinapis alba	Brassicales	Tracheophytes	Salba		0	0	0	0	8	0	0	0	0	0	0	0	0	0	0	0	0	0	0	0	0	0	0	0	0	0	0	0	0	0	0	0	0	0	0	0	1	0	2	0	0	0	0	0	0
Crambe hispanica	Brassicales	Tracheophytes	Chispanica		0	0	0	0	3	0	0	0	0	0	0	0	0	0	0	0	0	0	0	0	0	0	0	0	0	0	0	0	0	0	0	0	0	0	0	0	1	0	1	0	0	0	0	0	0
Brassica rapa	Brassicales	Tracheophytes	Brapa		0	0	0	0	1	0	0	0	0	0	0	0	0	0	0	0	0	0	0	0	0	0	0	0	0	0	0	0	0	0	0	0	0	0	0	0	0	0	1	0	0	0	0	0	0
Brassica napus	Brassicales	Tracheophytes	Bnapus		0	0	0	0	2	0	0	0	0	0	0	0	0	0	0	0	0	0	0	0	0	0	0	0	0	0	0	0	0	0	0	0	0	0	0	0	0	0	2	0	0	0	0	0	0
Brassica oleracea var. capitata	Brassicales	Tracheophytes	Boleracea		0	0	0	0	0	0	0	0	0	0	0	0	0	0	0	0	0	0	0	0	0	0	0	0	0	0	0	0	0	0	0	0	0	0	0	0	0	0	0	0	0	0	0	0	0
Cephalotus follicularis	Oxalidales	Tracheophytes	Cfollicularis		0	0	0	0	0	0	0	0	0	0	0	0	0	0	0	0	0	0	0	0	0	0	0	0	0	0	0	0	0	0	0	0	0	0	0	0	0	0	0	0	0	0	0	0	0
Morella rubra	Fagales	Tracheophytes	Mrubra		0	0	0	0	0	0	0	0	0	0	0	0	0	0	0	0	0	0	0	0	0	0	0	0	0	0	0	0	0	0	0	0	0	0	0	0	0	0	0	0	0	0	0	0	0
Juglans regia	Fagales	Tracheophytes	Jregia		0	0	0	0	0	0	0	0	0	0	0	0	0	0	0	0	0	0	0	0	0	0	0	0	0	0	0	0	0	0	0	0	0	0	0	0	0	0	0	0	0	0	0	0	0
Carya illinoinensis	Fagales	Tracheophytes	Cillinoinensis		0	0	0	0	0	0	0	0	0	0	0	0	0	0	0	0	0	0	0	0	0	0	0	0	0	0	0	0	0	0	0	0	0	0	0	0	0	0	0	0	0	0	0	0	0
Corylus avellana	Fagales	Tracheophytes	Cavellana		0	0	0	0	0	0	0	0	0	0	0	0	0	0	0	0	0	0	0	0	0	0	0	0	0	0	0	0	0	0	0	0	0	0	0	0	0	0	0	0	0	0	0	0	0
Carpinus fangiana	Fagales	Tracheophytes	Cfangiana		0	0	0	0	0	0	0	0	0	0	0	0	0	0	0	0	0	0	0	0	0	0	0	0	0	0	0	0	0	0	0	0	0	0	0	0	0	0	0	0	0	0	0	0	0
Betula platyphylla	Fagales	Tracheophytes	Bplatyphylla		0	0	0	0	0	0	0	0	0	0	0	0	0	0	0	0	0	0	0	0	0	0	0	0	0	0	0	0	0	0	0	0	0	0	0	0	0	0	0	0	0	0	0	0	0
Castanea mollissima	Fagales	Tracheophytes	Cmollissima		0	0	0	0	0	0	0	0	0	0	0	0	0	0	0	0	0	0	0	0	0	0	0	0	0	0	0	0	0	0	0	0	0	0	0	0	0	0	0	0	0	0	0	0	0
Castanea dentata	Fagales	Tracheophytes	Cdentata		0	0	0	0	0	0	0	0	0	0	0	0	0	0	0	0	0	0	0	0	0	0	0	0	0	0	0	0	0	0	0	0	0	0	0	0	0	0	0	0	0	0	0	0	0
Quercus rubra	Fagales	Tracheophytes	Qrubra		0	0	0	0	0	0	0	0	0	0	0	0	0	0	0	0	0	0	0	0	0	0	0	0	0	0	0	0	0	0	0	0	0	0	0	0	0	0	0	0	0	0	0	0	0
Quercus lobata	Fagales	Tracheophytes	Qlobata		0	0	0	0	0	0	0	0	0	0	0	0	0	0	0	0	0	0	0	0	0	0	0	0	0	0	0	0	0	0	0	0	0	0	0	0	0	0	0	0	0	0	0	0	0
Quercus suber	Fagales	Tracheophytes	Qsuber		0	0	0	0	0	0	0	0	0	0	0	0	0	0	0	0	0	0	0	0	0	0	0	0	0	0	0	0	0	0	0	0	0	0	0	0	0	0	0	0	0	0	0	0	0
Momordica charantia	Cucurbitales	Tracheophytes	Mcharantia		0	0	0	0	0	0	0	0	0	0	0	0	0	0	0	0	0	0	0	0	0	0	0	0	0	0	0	0	0	0	0	0	0	0	0	0	0	0	0	0	0	0	0	0	0
Siraitia grosvenorii	Cucurbitales	Tracheophytes	Sgrosvenorii		0	0	0	0	0	0	0	0	0	0	0	0	0	0	0	0	0	0	0	0	0	0	0	0	0	0	0	0	0	0	0	0	0	0	0	0	0	0	0	0	0	0	0	0	0
Cucurbita maxima	Cucurbitales	Tracheophytes	Cmaxima		0	0	0	0	0	0	0	0	0	0	0	0	0	0	0	0	0	0	0	0	0	0	0	0	0	0	0	0	0	0	0	0	0	0	0	0	0	0	0	0	0	0	0	0	0
Cucurbita pepo	Cucurbitales	Tracheophytes	Cpepo		0	0	0	0	0	0	0	0	0	0	0	0	0	0	0	0	0	0	0	0	0	0	0	0	0	0	0	0	0	0	0	0	0	0	0	0	0	0	0	0	0	0	0	0	0
Cucurbita argyrosperma	Cucurbitales	Tracheophytes	Cargyrosperma		0	0	0	0	0	0	0	0	0	0	0	0	0	0	0	0	0	0	0	0	0	0	0	0	0	0	0	0	0	0	0	0	0	0	0	0	0	0	0	0	0	0	0	0	0
Cucurbita moschata	Cucurbitales	Tracheophytes	Cmoschata		0	0	0	0	0	0	0	0	0	0	0	0	0	0	0	0	0	0	0	0	0	0	0	0	0	0	0	0	0	0	0	0	0	0	0	0	0	0	0	0	0	0	0	0	0
Benincasa hispida	Cucurbitales	Tracheophytes	Bhispida		0	0	0	0	0	0	0	0	0	0	0	0	0	0	0	0	0	0	0	0	0	0	0	0	0	0	0	0	0	0	0	0	0	0	0	0	0	0	0	0	0	0	0	0	0
Citrullus lanatus	Cucurbitales	Tracheophytes	Clanatus		0	0	0	0	0	0	0	0	0	0	0	0	0	0	0	0	0	0	0	0	0	0	0	0	0	0	0	0	0	0	0	0	0	0	0	0	0	0	0	0	0	0	0	0	0
Lagenaria siceraria	Cucurbitales	Tracheophytes	Lsiceraria		0	0	0	0	0	0	0	0	0	0	0	0	0	0	0	0	0	0	0	0	0	0	0	0	0	0	0	0	0	0	0	0	0	0	0	0	0	0	0	0	0	0	0	0	0
Cucumis melo	Cucurbitales	Tracheophytes	Cmelo		0	0	0	0	0	0	0	0	0	0	0	0	0	0	0	0	0	0	0	0	0	0	0	0	0	0	0	0	0	0	0	0	0	0	0	0	0	0	0	0	0	0	0	0	0
Cucumis sativus	Cucurbitales	Tracheophytes	Csativus		0	0	0	0	0	0	0	0	0	0	0	0	0	0	0	0	0	0	0	0	0	0	0	0	0	0	0	0	0	0	0	0	0	0	0	0	0	0	0	0	0	0	0	0	0
Linum usitatissimum	Malpighiales	Tracheophytes	Lusitatissimum		0	0	0	0	0	0	0	0	0	0	0	0	0	0	0	0	0	0	0	0	0	0	0	0	0	0	0	0	0	0	0	0	0	0	0	0	0	0	0	0	0	0	0	0	0
Hevea brasiliensis	Malpighiales	Tracheophytes	Hbrasiliensis		0	0	0	0	0	0	0	0	0	0	0	0	0	0	0	0	0	0	0	0	0	0	0	0	0	0	0	0	0	0	0	0	0	0	0	0	0	0	0	0	0	0	0	0	0
Manihot esculenta	Malpighiales	Tracheophytes	Mesculenta		0	0	0	0	0	0	0	0	0	0	0	0	0	0	0	0	0	0	0	0	0	0	0	0	0	0	0	0	0	0	0	0	0	0	0	0	0	0	0	0	0	0	0	0	0
Salix brachista	Malpighiales	Tracheophytes	Sbrachista		0	0	0	0	0	0	0	0	0	0	0	0	0	0	0	0	0	0	0	0	0	0	0	0	0	0	0	0	0	0	0	0	0	0	0	0	0	0	0	0	0	0	0	0	0
Salix purpurea	Malpighiales	Tracheophytes	Spurpurea		0	0	0	0	0	0	0	0	0	0	0	0	0	0	0	0	0	0	0	0	0	0	0	0	0	0	0	0	0	0	0	0	0	0	0	0	0	0	0	0	0	0	0	0	0
Salix dunnii	Malpighiales	Tracheophytes	Sdunnii		0	0	0	0	0	0	0	0	0	0	0	0	0	0	0	0	0	0	0	0	0	0	0	0	0	0	0	0	0	0	0	0	0	0	0	0	0	0	0	0	0	0	0	0	0
Salix suchowensis	Malpighiales	Tracheophytes	Ssuchowensis		0	0	0	0	0	0	0	0	0	0	0	0	0	0	0	0	0	0	0	0	0	0	0	0	0	0	0	0	0	0	0	0	0	0	0	0	0	0	0	0	0	0	0	0	0
Populus euphratica	Malpighiales	Tracheophytes	Peuphratica		0	0	0	0	0	0	0	0	0	0	0	0	0	0	0	0	0	0	0	0	0	0	0	0	0	0	0	0	0	0	0	0	0	0	0	0	0	0	0	0	0	0	0	0	0
Populus tremuloides	Malpighiales	Tracheophytes	Ptremuloides		0	0	0	0	0	0	0	0	0	0	0	0	0	0	0	0	0	0	0	0	0	0	0	0	0	0	0	0	0	0	0	0	0	0	0	0	0	0	0	0	0	0	0	0	0
Populus deltoides	Malpighiales	Tracheophytes	Pdeltoides		0	0	0	0	0	0	0	0	0	0	0	0	0	0	0	0	0	0	0	0	0	0	0	0	0	0	0	0	0	0	0	0	0	0	0	0	0	0	0	0	0	0	0	0	0
Populus alba	Malpighiales	Tracheophytes	Palba		0	0	0	0	0	0	0	0	0	0	0	0	0	0	0	0	0	0	0	0	0	0	0	0	0	0	0	0	0	0	0	0	0	0	0	0	0	0	0	0	0	0	0	0	0
Populus trichocarpa	Malpighiales	Tracheophytes	Ptrichocarpa		0	0	0	0	0	0	0	0	0	0	0	0	0	0	0	0	0	0	0	0	0	0	0	0	0	0	0	0	0	0	0	0	0	0	0	0	0	0	0	0	0	0	0	0	0
Populus tremula	Malpighiales	Tracheophytes	Ptremula		0	0	0	0	0	0	0	0	0	0	0	0	0	0	0	0	0	0	0	0	0	0	0	0	0	0	0	0	0	0	0	0	0	0	0	0	0	0	0	0	0	0	0	0	0
Arachis hypogaea	Fabales	Tracheophytes	Ahypogaea		0	0	0	0	0	0	0	0	0	0	0	0	0	0	0	0	0	0	0	0	0	0	0	0	0	0	0	0	0	0	0	0	0	0	0	0	0	0	0	0	0	0	0	0	0
Lupinus angustifolius	Fabales	Tracheophytes	Langustifolius		0	0	0	0	0	0	0	0	0	0	0	0	0	0	0	0	0	0	0	0	0	0	0	0	0	0	0	0	0	0	0	0	0	0	0	0	0	0	0	0	0	0	0	0	0
Lupinus albus	Fabales	Tracheophytes	Lalbus		0	0	0	0	0	0	0	0	0	0	0	0	0	0	0	0	0	0	0	0	0	0	0	0	0	0	0	0	0	0	0	0	0	0	0	0	0	0	0	0	0	0	0	0	0
Lotus japonicus	Fabales	Tracheophytes	Ljaponicus		0	0	0	0	0	0	0	0	0	0	0	0	0	0	0	0	0	0	0	0	0	0	0	0	0	0	0	0	0	0	0	0	0	0	0	0	0	0	0	0	0	0	0	0	0
Trifolium pratense	Fabales	Tracheophytes	Tpratense		0	0	0	0	0	0	0	0	0	0	0	0	0	0	0	0	0	0	0	0	0	0	0	0	0	0	0	0	0	0	0	0	0	0	0	0	0	0	0	0	0	0	0	0	0
Medicago truncatula	Fabales	Tracheophytes	Mtruncatula		0	0	0	0	0	0	0	0	0	0	0	0	0	0	0	0	0	0	0	0	0	0	0	0	0	0	0	0	0	0	0	0	0	0	0	0	0	0	0	0	0	0	0	0	0
Cajanus cajan	Fabales	Tracheophytes	Ccajan		0	0	0	0	0	0	0	0	0	0	0	0	0	0	0	0	0	0	0	0	0	0	0	0	0	0	0	0	0	0	0	0	0	0	0	0	0	0	0	0	0	0	0	0	0
Glycine max	Fabales	Tracheophytes	Gmax		0	0	0	0	0	0	0	0	0	0	0	0	0	0	0	0	0	0	0	0	0	0	0	0	0	0	0	0	0	0	0	0	0	0	0	0	0	0	0	0	0	0	0	0	0
Glycine soja	Fabales	Tracheophytes	Gsoja		0	0	0	0	0	0	0	0	0	0	0	0	0	0	0	0	0	0	0	0	0	0	0	0	0	0	0	0	0	0	0	0	0	0	0	0	0	0	0	0	0	0	0	0	0
Vigna angularis	Fabales	Tracheophytes	Vangularis		0	0	0	0	0	0	0	0	0	0	0	0	0	0	0	0	0	0	0	0	0	0	0	0	0	0	0	0	0	0	0	0	0	0	0	0	0	0	0	0	0	0	0	0	0
Vigna unguiculata	Fabales	Tracheophytes	Vunguiculata		0	0	0	0	0	0	0	0	0	0	0	0	0	0	0	0	0	0	0	0	0	0	0	0	0	0	0	0	0	0	0	0	0	0	0	0	0	0	0	0	0	0	0	0	0
Vigna radiata	Fabales	Tracheophytes	Vradiata		0	0	0	0	0	0	0	0	0	0	0	0	0	0	0	0	0	0	0	0	0	0	0	0	0	0	0	0	0	0	0	0	0	0	0	0	0	0	0	0	0	0	0	0	0
Phaseolus lunatus	Fabales	Tracheophytes	Plunatus		0	0	0	0	0	0	0	0	0	0	0	0	0	0	0	0	0	0	0	0	0	0	0	0	0	0	0	0	0	0	0	0	0	0	0	0	0	0	0	0	0	0	0	0	0
Phaseolus vulgaris	Fabales	Tracheophytes	Pvulgaris		0	0	0	0	0	0	0	0	0	0	0	0	0	0	0	0	0	0	0	0	0	0	0	0	0	0	0	0	0	0	0	0	0	0	0	0	0	0	0	0	0	0	0	0	0
Phaseolus acutifolius	Fabales	Tracheophytes	Pacutifolius		0	0	0	0	0	0	0	0	0	0	0	0	0	0	0	0	0	0	0	0	0	0	0	0	0	0	0	0	0	0	0	0	0	0	0	0	0	0	0	0	0	0	0	0	0
Ziziphus jujuba	Rosales	Tracheophytes	Zjujuba		0	0	0	0	0	0	0	0	0	0	0	0	0	0	0	0	0	0	0	0	0	0	0	0	0	0	0	0	0	0	0	0	0	0	0	0	0	0	0	0	0	0	0	0	0
Morus notabilis	Rosales	Tracheophytes	Mnotabilis		0	0	0	0	0	0	0	0	0	0	0	0	0	0	0	0	0	0	0	0	0	0	0	0	0	0	0	0	0	0	0	0	0	0	0	0	0	0	0	0	0	0	0	0	0
Ficus carica	Rosales	Tracheophytes	Fcarica		0	0	0	0	0	0	0	0	0	0	0	0	0	0	0	0	0	0	0	0	0	0	0	0	0	0	0	0	0	0	0	0	0	0	0	0	0	0	0	0	0	0	0	0	0
Cannabis sativa	Rosales	Tracheophytes	Cannabissativa		0	0	0	0	0	0	0	0	0	0	0	0	0	0	0	0	0	0	0	0	0	0	0	0	0	0	0	0	0	0	0	0	0	0	0	0	0	0	0	0	0	0	0	0	0
Trema orientale	Rosales	Tracheophytes	Torientale		0	0	0	0	0	0	0	0	0	0	0	0	0	0	0	0	0	0	0	0	0	0	0	0	0	0	0	0	0	0	0	0	0	0	0	0	0	0	0	0	0	0	0	0	0
Parasponia andersonii	Rosales	Tracheophytes	Pandersonii		0	0	0	0	0	0	0	0	0	0	0	0	0	0	0	0	0	0	0	0	0	0	0	0	0	0	0	0	0	0	0	0	0	0	0	0	0	0	0	0	0	0	0	0	0
Rosa chinensis	Rosales	Tracheophytes	Rchinensis		0	0	0	0	0	0	0	0	0	0	0	0	0	0	0	0	0	0	0	0	0	0	0	0	0	0	0	0	0	0	0	0	0	0	0	0	0	0	0	0	0	0	0	0	0
Fragaria vesca	Rosales	Tracheophytes	Fvesca		0	0	0	0	0	0	0	0	0	0	0	0	0	0	0	0	0	0	0	0	0	0	0	0	0	0	0	0	0	0	0	0	0	0	0	0	0	0	0	0	0	0	0	0	0
Fragaria x ananassa	Rosales	Tracheophytes	Fxananassa		0	0	0	0	0	0	0	0	0	0	0	0	0	0	0	0	0	0	0	0	0	0	0	0	0	0	0	0	0	0	0	0	0	0	0	0	0	0	0	0	0	0	0	0	0
Pyrus x bretschneideri	Rosales	Tracheophytes	Pbretschneideri		0	0	0	0	0	0	0	0	0	0	0	0	0	0	0	0	0	0	0	0	0	0	0	0	0	0	0	0	0	0	0	0	0	0	0	0	0	0	0	0	0	0	0	0	0
Malus baccata	Rosales	Tracheophytes	Mbaccata		0	0	0	0	0	0	0	0	0	0	0	0	0	0	0	0	0	0	0	0	0	0	0	0	0	0	0	0	0	0	0	0	0	0	0	0	0	0	0	0	0	0	0	0	0
Malus domestica	Rosales	Tracheophytes	Mdomestica		0	0	0	0	0	0	0	0	0	0	0	0	0	0	0	0	0	0	0	0	0	0	0	0	0	0	0	0	0	0	0	0	0	0	0	0	0	0	0	0	0	0	0	0	0
Prunus armeniaca	Rosales	Tracheophytes	Parmeniaca		0	0	0	0	0	0	0	0	0	0	0	0	0	0	0	0	0	0	0	0	0	0	0	0	0	0	0	0	0	0	0	0	0	0	0	0	0	0	0	0	0	0	0	0	0
Prunus avium	Rosales	Tracheophytes	Pavium		0	0	0	0	0	0	0	0	0	0	0	0	0	0	0	0	0	0	0	0	0	0	0	0	0	0	0	0	0	0	0	0	0	0	0	0	0	0	0	0	0	0	0	0	0
Prunus yedoensis	Rosales	Tracheophytes	Pyedoensis		0	0	0	0	0	0	0	0	0	0	0	0	0	0	0	0	0	0	0	0	0	0	0	0	0	0	0	0	0	0	0	0	0	0	0	0	0	0	0	0	0	0	0	0	0
Prunus dulcis	Rosales	Tracheophytes	Pdulcis		0	0	0	0	0	0	0	0	0	0	0	0	0	0	0	0	0	0	0	0	0	0	0	0	0	0	0	0	0	0	0	0	0	0	0	0	0	0	0	0	0	0	0	0	0
Prunus persica	Rosales	Tracheophytes	Ppersica		0	0	0	0	0	0	0	0	0	0	0	0	0	0	0	0	0	0	0	0	0	0	0	0	0	0	0	0	0	0	0	0	0	0	0	0	0	0	0	0	0	0	0	0	0
				Total number of IDs per group	3	2	5	3	50	2	3	3	1	2	3	3	4	5	6	6	3	2	2	2	2	2	3	2	2	1	2	2	2	2	13	5	2	2	2	3	18	2	14	5	2	2	6	3	2
				Bryophytes only	3	2	0	0	0	0	0	0	0	0	0	0	0	0	0	0	0	0	0	0	0	0	0	0	0	0	0	0	0	0	0	0	0	0	0	0	0	0	0	0	0	0	0	0	0
				Tracheophytes only	0	0	5	3	50	2	3	3	1	2	3	3	4	5	6	6	3	2	2	2	2	2	3	2	2	1	2	2	2	2	13	5	2	2	2	3	18	2	14	5	2	2	6	3	2
				Exist in both Bryophytes and Tracheophytes	0	0	0	0	0	0	0	0	0	0	0	0	0	0	0	0	0	0	0	0	0	0	0	0	0	0	0	0	0	0	0	0	0	0	0	0	0	0	0	0	0	0	0	0	0
				Number of groups with members from both Bryophytes and Tracheophytes	0
				Subclass
				Marchantiales	0	0	0	0	0	0	0	0	0	0	0	0	0	0	0	0	0	0	0	0	0	0	0	0	0	0	0	0	0	0	0	0	0	0	0	0	0	0	0	0	0	0	0	0	0
				Anthocerotales	3	2	0	0	0	0	0	0	0	0	0	0	0	0	0	0	0	0	0	0	0	0	0	0	0	0	0	0	0	0	0	0	0	0	0	0	0	0	0	0	0	0	0	0	0
				Sphagnales	0	0	0	0	0	0	0	0	0	0	0	0	0	0	0	0	0	0	0	0	0	0	0	0	0	0	0	0	0	0	0	0	0	0	0	0	0	0	0	0	0	0	0	0	0
				Dicranales	0	0	0	0	0	0	0	0	0	0	0	0	0	0	0	0	0	0	0	0	0	0	0	0	0	0	0	0	0	0	0	0	0	0	0	0	0	0	0	0	0	0	0	0	0
				Selaginellales	0	0	0	0	0	0	0	0	0	0	0	0	0	0	0	0	0	0	0	0	0	0	0	0	0	0	0	0	0	0	0	0	0	0	0	0	0	0	0	0	0	0	0	0	0
				Salviniales	0	0	0	0	0	0	0	0	0	0	0	0	0	0	0	0	0	0	0	0	0	0	0	0	0	0	0	0	0	2	0	0	0	0	0	0	0	0	0	0	0	0	0	0	0
				Gnetales	0	0	0	0	0	0	0	0	0	0	0	0	0	0	0	0	0	0	0	0	0	0	0	0	0	0	0	0	0	0	0	0	0	0	0	0	0	0	0	0	0	0	0	0	0
				Ginkgoales	0	0	0	0	0	0	0	0	0	0	0	0	0	0	0	0	0	0	0	0	0	0	0	0	0	0	0	0	0	0	0	0	0	0	0	0	0	0	0	0	0	0	0	0	0
				Pinales	0	0	5	0	0	0	0	0	0	0	0	0	0	0	0	0	0	0	0	0	0	0	0	0	0	0	0	0	0	0	0	0	0	0	0	0	0	0	0	0	0	0	0	0	0
				Amborellales	0	0	0	0	0	0	0	0	0	0	0	0	0	0	0	0	0	0	0	0	0	0	0	0	0	0	0	0	0	0	0	0	0	0	0	0	0	0	0	0	0	0	0	0	0
				Nymphaeales	0	0	0	0	0	0	0	0	0	0	0	0	0	0	0	0	0	0	0	0	0	0	0	0	0	0	0	0	0	0	0	0	0	0	0	0	0	0	0	0	0	0	0	0	0
				Laurales	0	0	0	0	0	0	0	0	0	0	0	0	0	0	0	0	0	0	0	0	0	0	0	0	0	0	0	0	0	0	0	0	0	0	0	0	0	0	0	0	0	0	0	0	0
				Ranunculales	0	0	0	0	0	0	0	0	0	0	0	0	0	0	0	0	0	0	2	2	2	2	3	0	0	0	0	0	0	0	0	0	0	0	0	0	0	0	0	0	0	0	0	0	0
				Acorales	0	0	0	0	0	0	0	0	1	0	0	0	0	0	0	0	0	0	0	0	0	0	0	0	0	0	0	0	0	0	0	0	0	0	0	0	0	0	0	0	0	0	0	0	0
				Alismatales	0	0	0	0	0	0	0	0	0	0	0	0	0	0	0	0	0	0	0	0	0	0	0	0	0	0	0	0	0	0	0	0	0	0	0	0	0	0	0	0	0	0	0	0	0
				Dioscoreales	0	0	0	0	0	0	0	0	0	0	0	0	0	0	0	0	0	0	0	0	0	0	0	0	0	0	0	0	0	0	0	0	0	0	0	0	0	0	0	0	0	0	0	0	0
				Asparagales	0	0	0	0	0	0	0	0	0	0	0	0	0	0	0	0	0	0	0	0	0	0	0	0	0	0	0	0	0	0	0	0	0	0	0	0	0	0	0	0	0	0	0	0	0
				Zingiberales	0	0	0	0	0	0	0	0	0	0	0	0	0	0	0	0	0	0	0	0	0	0	0	0	0	0	0	0	0	0	0	0	0	0	0	0	0	0	0	0	0	0	0	0	0
				Arecales	0	0	0	0	0	0	0	0	0	0	0	0	0	0	0	0	0	0	0	0	0	0	0	0	0	0	0	0	0	0	0	0	0	0	0	0	0	0	0	0	0	0	0	0	0
				Poales	0	0	0	0	0	0	0	0	0	0	0	0	0	0	0	0	0	0	0	0	0	0	0	2	2	1	2	2	2	0	0	0	0	0	0	0	0	0	0	0	0	0	0	0	0
				Saxifragales	0	0	0	0	0	0	0	0	0	0	0	0	0	0	0	0	0	0	0	0	0	0	0	0	0	0	0	0	0	0	0	0	0	0	0	0	0	0	0	0	0	0	0	0	0
				Caryophyllales	0	0	0	0	0	0	0	0	0	0	0	0	0	0	0	0	0	0	0	0	0	0	0	0	0	0	0	0	0	0	0	0	0	0	0	0	0	0	0	0	0	0	0	0	0
				Cornales	0	0	0	0	0	0	0	0	0	0	0	0	0	0	0	0	0	0	0	0	0	0	0	0	0	0	0	0	0	0	0	0	0	0	0	0	0	0	0	0	0	0	0	0	0
				Ericales	0	0	0	0	0	0	0	0	0	0	0	0	0	0	0	0	3	2	0	0	0	0	0	0	0	0	0	0	0	0	0	0	0	0	0	0	0	0	0	0	0	0	0	0	0
				Apiales	0	0	0	0	0	0	0	0	0	0	0	0	0	0	0	0	0	0	0	0	0	0	0	0	0	0	0	0	0	0	0	0	0	0	0	0	0	0	0	0	0	0	0	0	0
				Asterales	0	0	0	0	0	0	0	0	0	0	0	0	0	0	0	0	0	0	0	0	0	0	0	0	0	0	0	0	0	0	0	0	0	0	0	0	0	0	0	0	0	0	0	0	0
				Gentianales	0	0	0	0	0	0	0	0	0	0	0	0	0	0	0	0	0	0	0	0	0	0	0	0	0	0	0	0	0	0	0	0	0	0	0	0	0	0	0	0	0	0	0	0	0
				Lamiales	0	0	0	0	0	0	0	0	0	0	0	0	0	0	0	0	0	0	0	0	0	0	0	0	0	0	0	0	0	0	0	0	0	0	0	0	0	0	0	0	0	0	0	0	0
				Solanales	0	0	0	0	0	0	0	0	0	0	0	0	0	0	0	0	0	0	0	0	0	0	0	0	0	0	0	0	0	0	0	0	0	0	0	0	0	0	0	0	0	0	0	0	0
				Vitales	0	0	0	0	0	0	0	0	0	0	0	0	0	0	0	0	0	0	0	0	0	0	0	0	0	0	0	0	0	0	0	0	0	0	0	0	0	0	0	0	0	0	0	0	0
				Myrtales	0	0	0	0	0	0	0	0	0	0	0	0	0	0	0	0	0	0	0	0	0	0	0	0	0	0	0	0	0	0	0	0	0	0	0	0	0	0	0	0	0	0	0	0	0
				Malvales	0	0	0	0	0	0	0	0	0	0	0	0	0	0	0	0	0	0	0	0	0	0	0	0	0	0	0	0	0	0	0	0	0	0	0	0	0	0	0	0	0	0	0	0	0
				Sapindales	0	0	0	0	0	0	0	0	0	2	3	3	4	5	6	6	0	0	0	0	0	0	0	0	0	0	0	0	0	0	0	0	0	0	0	0	0	0	0	0	0	0	0	0	0
				Brassicales	0	0	0	3	50	2	3	3	0	0	0	0	0	0	0	0	0	0	0	0	0	0	0	0	0	0	0	0	0	0	13	5	2	2	2	3	18	2	14	5	2	2	6	3	2
				Oxalidales	0	0	0	0	0	0	0	0	0	0	0	0	0	0	0	0	0	0	0	0	0	0	0	0	0	0	0	0	0	0	0	0	0	0	0	0	0	0	0	0	0	0	0	0	0
				Fagales	0	0	0	0	0	0	0	0	0	0	0	0	0	0	0	0	0	0	0	0	0	0	0	0	0	0	0	0	0	0	0	0	0	0	0	0	0	0	0	0	0	0	0	0	0
				Cucurbitales	0	0	0	0	0	0	0	0	0	0	0	0	0	0	0	0	0	0	0	0	0	0	0	0	0	0	0	0	0	0	0	0	0	0	0	0	0	0	0	0	0	0	0	0	0
				Malpighiales	0	0	0	0	0	0	0	0	0	0	0	0	0	0	0	0	0	0	0	0	0	0	0	0	0	0	0	0	0	0	0	0	0	0	0	0	0	0	0	0	0	0	0	0	0
				Fabales	0	0	0	0	0	0	0	0	0	0	0	0	0	0	0	0	0	0	0	0	0	0	0	0	0	0	0	0	0	0	0	0	0	0	0	0	0	0	0	0	0	0	0	0	0
				Rosales	0	0	0	0	0	0	0	0	0	0	0	0	0	0	0	0	0	0	0	0	0	0	0	0	0	0	0	0	0	0	0	0	0	0	0	0	0	0	0	0	0	0	0	0	0
			Total number	Subclass (Y-1/N-0)
			8	Marchantiales	0	0	0	0	0	0	0	0	0	0	0	0	0	0	0	0	0	0	0	0	0	0	0	0	0	0	0	0	0	0	0	0	0	0	0	0	0	0	0	0	0	0	0	0	0
			2	Anthocerotales	1	1	0	0	0	0	0	0	0	0	0	0	0	0	0	0	0	0	0	0	0	0	0	0	0	0	0	0	0	0	0	0	0	0	0	0	0	0	0	0	0	0	0	0	0
			1	Sphagnales	0	0	0	0	0	0	0	0	0	0	0	0	0	0	0	0	0	0	0	0	0	0	0	0	0	0	0	0	0	0	0	0	0	0	0	0	0	0	0	0	0	0	0	0	0
			1	Dicranales	0	0	0	0	0	0	0	0	0	0	0	0	0	0	0	0	0	0	0	0	0	0	0	0	0	0	0	0	0	0	0	0	0	0	0	0	0	0	0	0	0	0	0	0	0
			1	Selaginellales	0	0	0	0	0	0	0	0	0	0	0	0	0	0	0	0	0	0	0	0	0	0	0	0	0	0	0	0	0	0	0	0	0	0	0	0	0	0	0	0	0	0	0	0	0
			1	Salviniales	0	0	0	0	0	0	0	0	0	0	0	0	0	0	0	0	0	0	0	0	0	0	0	0	0	0	0	0	0	1	0	0	0	0	0	0	0	0	0	0	0	0	0	0	0
			2	Gnetales	0	0	0	0	0	0	0	0	0	0	0	0	0	0	0	0	0	0	0	0	0	0	0	0	0	0	0	0	0	0	0	0	0	0	0	0	0	0	0	0	0	0	0	0	0
			8	Ginkgoales	0	0	0	0	0	0	0	0	0	0	0	0	0	0	0	0	0	0	0	0	0	0	0	0	0	0	0	0	0	0	0	0	0	0	0	0	0	0	0	0	0	0	0	0	0
			99	Pinales	0	0	1	0	0	0	0	0	0	0	0	0	0	0	0	0	0	0	0	0	0	0	0	0	0	0	0	0	0	0	0	0	0	0	0	0	0	0	0	0	0	0	0	0	0
			1	Amborellales	0	0	0	0	0	0	0	0	0	0	0	0	0	0	0	0	0	0	0	0	0	0	0	0	0	0	0	0	0	0	0	0	0	0	0	0	0	0	0	0	0	0	0	0	0
			3	Nymphaeales	0	0	0	0	0	0	0	0	0	0	0	0	0	0	0	0	0	0	0	0	0	0	0	0	0	0	0	0	0	0	0	0	0	0	0	0	0	0	0	0	0	0	0	0	0
			17	Laurales	0	0	0	0	0	0	0	0	0	0	0	0	0	0	0	0	0	0	0	0	0	0	0	0	0	0	0	0	0	0	0	0	0	0	0	0	0	0	0	0	0	0	0	0	0
			13	Ranunculales	0	0	0	0	0	0	0	0	0	0	0	0	0	0	0	0	0	0	1	1	1	1	1	0	0	0	0	0	0	0	0	0	0	0	0	0	0	0	0	0	0	0	0	0	0
			1	Acorales	0	0	0	0	0	0	0	0	1	0	0	0	0	0	0	0	0	0	0	0	0	0	0	0	0	0	0	0	0	0	0	0	0	0	0	0	0	0	0	0	0	0	0	0	0
			5	Alismatales	0	0	0	0	0	0	0	0	0	0	0	0	0	0	0	0	0	0	0	0	0	0	0	0	0	0	0	0	0	0	0	0	0	0	0	0	0	0	0	0	0	0	0	0	0
			21	Dioscoreales	0	0	0	0	0	0	0	0	0	0	0	0	0	0	0	0	0	0	0	0	0	0	0	0	0	0	0	0	0	0	0	0	0	0	0	0	0	0	0	0	0	0	0	0	0
			6	Asparagales	0	0	0	0	0	0	0	0	0	0	0	0	0	0	0	0	0	0	0	0	0	0	0	0	0	0	0	0	0	0	0	0	0	0	0	0	0	0	0	0	0	0	0	0	0
			30	Zingiberales	0	0	0	0	0	0	0	0	0	0	0	0	0	0	0	0	0	0	0	0	0	0	0	0	0	0	0	0	0	0	0	0	0	0	0	0	0	0	0	0	0	0	0	0	0
			35	Arecales	0	0	0	0	0	0	0	0	0	0	0	0	0	0	0	0	0	0	0	0	0	0	0	0	0	0	0	0	0	0	0	0	0	0	0	0	0	0	0	0	0	0	0	0	0
			414	Poales	0	0	0	0	0	0	0	0	0	0	0	0	0	0	0	0	0	0	0	0	0	0	0	1	1	1	1	1	1	0	0	0	0	0	0	0	0	0	0	0	0	0	0	0	0
			12	Saxifragales	0	0	0	0	0	0	0	0	0	0	0	0	0	0	0	0	0	0	0	0	0	0	0	0	0	0	0	0	0	0	0	0	0	0	0	0	0	0	0	0	0	0	0	0	0
			20	Caryophyllales	0	0	0	0	0	0	0	0	0	0	0	0	0	0	0	0	0	0	0	0	0	0	0	0	0	0	0	0	0	0	0	0	0	0	0	0	0	0	0	0	0	0	0	0	0
			34	Cornales	0	0	0	0	0	0	0	0	0	0	0	0	0	0	0	0	0	0	0	0	0	0	0	0	0	0	0	0	0	0	0	0	0	0	0	0	0	0	0	0	0	0	0	0	0
			92	Ericales	0	0	0	0	0	0	0	0	0	0	0	0	0	0	0	0	1	1	0	0	0	0	0	0	0	0	0	0	0	0	0	0	0	0	0	0	0	0	0	0	0	0	0	0	0
			6	Apiales	0	0	0	0	0	0	0	0	0	0	0	0	0	0	0	0	0	0	0	0	0	0	0	0	0	0	0	0	0	0	0	0	0	0	0	0	0	0	0	0	0	0	0	0	0
			37	Asterales	0	0	0	0	0	0	0	0	0	0	0	0	0	0	0	0	0	0	0	0	0	0	0	0	0	0	0	0	0	0	0	0	0	0	0	0	0	0	0	0	0	0	0	0	0
			42	Gentianales	0	0	0	0	0	0	0	0	0	0	0	0	0	0	0	0	0	0	0	0	0	0	0	0	0	0	0	0	0	0	0	0	0	0	0	0	0	0	0	0	0	0	0	0	0
			8	Lamiales	0	0	0	0	0	0	0	0	0	0	0	0	0	0	0	0	0	0	0	0	0	0	0	0	0	0	0	0	0	0	0	0	0	0	0	0	0	0	0	0	0	0	0	0	0
			91	Solanales	0	0	0	0	0	0	0	0	0	0	0	0	0	0	0	0	0	0	0	0	0	0	0	0	0	0	0	0	0	0	0	0	0	0	0	0	0	0	0	0	0	0	0	0	0
			87	Vitales	0	0	0	0	0	0	0	0	0	0	0	0	0	0	0	0	0	0	0	0	0	0	0	0	0	0	0	0	0	0	0	0	0	0	0	0	0	0	0	0	0	0	0	0	0
			67	Myrtales	0	0	0	0	0	0	0	0	0	0	0	0	0	0	0	0	0	0	0	0	0	0	0	0	0	0	0	0	0	0	0	0	0	0	0	0	0	0	0	0	0	0	0	0	0
			196	Malvales	0	0	0	0	0	0	0	0	0	0	0	0	0	0	0	0	0	0	0	0	0	0	0	0	0	0	0	0	0	0	0	0	0	0	0	0	0	0	0	0	0	0	0	0	0
			132	Sapindales	0	0	0	0	0	0	0	0	0	1	1	1	1	1	1	1	0	0	0	0	0	0	0	0	0	0	0	0	0	0	0	0	0	0	0	0	0	0	0	0	0	0	0	0	0
			234	Brassicales	0	0	0	1	1	1	1	1	0	0	0	0	0	0	0	0	0	0	0	0	0	0	0	0	0	0	0	0	0	0	1	1	1	1	1	1	1	1	1	1	1	1	1	1	1
			1	Oxalidales	0	0	0	0	0	0	0	0	0	0	0	0	0	0	0	0	0	0	0	0	0	0	0	0	0	0	0	0	0	0	0	0	0	0	0	0	0	0	0	0	0	0	0	0	0
			186	Fagales	0	0	0	0	0	0	0	0	0	0	0	0	0	0	0	0	0	0	0	0	0	0	0	0	0	0	0	0	0	0	0	0	0	0	0	0	0	0	0	0	0	0	0	0	0
			20	Cucurbitales	0	0	0	0	0	0	0	0	0	0	0	0	0	0	0	0	0	0	0	0	0	0	0	0	0	0	0	0	0	0	0	0	0	0	0	0	0	0	0	0	0	0	0	0	0
			114	Malpighiales	0	0	0	0	0	0	0	0	0	0	0	0	0	0	0	0	0	0	0	0	0	0	0	0	0	0	0	0	0	0	0	0	0	0	0	0	0	0	0	0	0	0	0	0	0
			144	Fabales	0	0	0	0	0	0	0	0	0	0	0	0	0	0	0	0	0	0	0	0	0	0	0	0	0	0	0	0	0	0	0	0	0	0	0	0	0	0	0	0	0	0	0	0	0
			237	Rosales	0	0	0	0	0	0	0	0	0	0	0	0	0	0	0	0	0	0	0	0	0	0	0	0	0	0	0	0	0	0	0	0	0	0	0	0	0	0	0	0	0	0	0	0	0
				Total count (number of subclass speices per group)	1	1	1	1	1	1	1	1	1	1	1	1	1	1	1	1	1	1	1	1	1	1	1	1	1	1	1	1	1	1	1	1	1	1	1	1	1	1	1	1	1	1	1	1	1
				Total count of groups	2417
				Total number of groups with only one subclass species per group	2408
				Total number of groups with two subclass species per group	7
				Total number of groups with three subclass species per group	1
				Total number of groups with four subclass species per group	1
				Total number of groups with five subclass species per group	0
[truncated: 2,373 more columns]
