# Supplementary material for: Evolutionary trajectory of pattern recognition receptors in plants
Source: Nat Commun. 2024 Feb 1;15:308. doi: 10.1038/s41467-023-44408-3 (PMC10834447; doi:10.1038/s41467-023-44408-3)
Supplement: Supplementary file 6 — Supplementary Data 3 [file 41467_2023_44408_MOESM6_ESM.xlsx]

## Sheet: Ectodomain-only proteins
Species	Abbreviation	SEARCHED (protein count >250 aa)	SEARCHED150 (protein count >150aa)	Duf26-only	gTypeLectin-only	LRR-only	lTypeLectin-only	LysM-only	malectin-only	WAK-only
Cyanophora paradoxa	Cparadoxa	16955	21558	0	0	2692	1	6	1	3
Chondrus crispus	Ccrispus	5015	6452	0	0	616	1	0	3	0
Porphyra umbilicalis	Pumbilicalis	8906	11441	0	0	810	0	0	16	0
Cyanidioschyzon merolae	Cmerolae	3812	4534	0	0	478	0	0	0	0
Galdieria phlegrea	Gphlegrea	4313	5420	0	0	693	0	0	0	0
Galdieria sulphuraria	Gsulphuraria	4527	5699	0	0	714	0	0	0	0
Micromonas commoda	Mcommoda	7323	9045	0	0	798	2	1	0	0
Micromonas pusilla CCMP1545	Mpusilla	7255	9241	0	1	739	3	1	0	0
Ostreococcus tauri	Otauri	5426	6985	0	0	584	1	4	0	0
Ostreococcus lucimarinus CCE9901	Olucimarinus	5069	6604	0	0	496	1	3	0	2
Coccomyxa subellipsoidea C-169	Csubellipsoidea	6289	8035	0	2	870	0	4	4	1
Botryococcus braunii	Bbraunii	10096	14154	0	4	1574	0	11	3	3
Chromochloris zofingiensis	Czofingiensis	9918	12564	0	0	1504	0	7	3	0
Dunaliella salina	Dsalina	9022	12339	0	0	1325	0	3	0	3
Volvox carteri	Vcarteri	10519	12342	0	1	1684	0	7	0	1
Chlamydomonas schloesseri	Cschloesseri	13093	15015	0	4	2091	0	16	0	15
Chlamydomonas eustigma	Ceustigma	10593	12895	0	3	2013	0	4	0	1
Chlamydomonas incerta	Cincerta	13713	15641	0	0	2239	0	22	0	17
Chlamydomonas reinhardtii CC3269	Creinhardtii	13384	15398	0	0	2164	0	14	0	7
Klebsormidium nitens	Knitens	12266	14764	0	0	1854	1	14	3	18
Mesostigma viride	Mviride	6622	8270	0	0	900	2	13	0	2
Chlorokybus atmophyticus	Catmophyticus	6614	8128	0	0	891	0	5	2	4
Chara braunii	Cbraunii	28933	32960	0	0	4055	0	16	2	3
Spirogloea muscicola	Smuscicola	18042	22897	0	0	2680	0	43	3	8
Mesotaenium endlicherianum	Mendlicherianum	7561	9497	0	0	1110	10	32	4	8
Penium margaritaceum	Pmargaritaceum	24739	36555	0	0	3296	36	174	3	32
Marchantia polymorpha	Mpolymorpha	11054	14504	0	28	1675	3	8	4	1
Marchantia paleacea	Mpaleacea	9352	12335	4	19	1450	1	8	3	0
Anthoceros agrestis	Aagrestis	15058	20187	3	37	2293	13	12	7	0
Anthoceros punctatus	Apunctatus	13320	18370	5	35	1933	17	11	5	0
Anthoceros angustus	Aangustus	9619	12293	1	12	1451	9	10	7	1
Sphagnum fallax	Sfallax	17052	20983	0	4	2540	7	16	13	0
Sphagnum magellanicum	Smagellanicum	17366	21343	0	3	2568	6	17	4	1
Fontinalis antipyretica	Fantipyretica	10747	13746	0	5	1599	2	10	3	1
Ceratodon purpureus	Ceratodonpurpureus	15410	19848	0	10	2239	5	14	2	0
Physcomitrium patens	Ppatens	17541	22183	1	4	2688	5	15	3	1
Selaginella moellendorffii	Smoellendorffii	13938	18848	2	26	2157	2	4	2	1
Ceratopteris richardii	Crichardii	20746	28213	15	20	3162	12	32	16	9
Azolla filiculoides	Afiliculoides	13822	17084	2	0	2185	1	9	1	1
Salvinia cucullata	Scucullata	12728	16080	1	5	2038	6	9	3	6
Gnetum montanum	Gmontanum	13564	18750	46	6	2260	7	7	15	6
Ginkgo biloba	Gbiloba	23761	33116	11	8	3724	4	11	4	11
Sequoiadendron giganteum	Sgiganteum	23894	33899	16	27	4037	13	10	25	9
Sequoia sempervirens	Ssempervirens	73987	103720	91	91	14443	38	38	92	26
Thuja plicata	Tplicata	21224	29337	27	28	3629	4	11	3	21
Abies alba	Aalba	19407	42734	35	24	3501	6	13	4	9
Picea abies	Pabies	20351	37210	55	33	3951	27	15	47	36
Pseudotsuga menziesii	Pmenziesii	34057	47256	60	16	5543	8	13	22	9
Pinus lambertiana	Plambertiana	23574	33813	19	19	3962	8	9	19	10
Pinus taeda	Ptaeda	33218	46917	71	32	5614	7	13	27	18
Amborella trichopoda	Atrichopoda	11994	17360	16	9	2225	3	6	6	19
Euryale ferox	Eferox	25236	32951	12	9	4039	1	22	10	6
Nymphaea colorata	Ncolorata	15277	19584	29	2	2450	1	11	16	7
Nymphaea thermarum	Nthermarum	16277	21356	25	8	2754	0	9	33	11
Ceratophyllum demersum	Cdemersum	15683	21185	2	14	2678	4	6	4	6
Persea americana var. drymifolia	Pamericana	14096	18592	12	16	2342	1	7	5	20
Cinnamomum micranthum f. kanehirae	Ckanehirae	19096	24120	25	32	3307	0	13	8	17
Kingdonia uniflora	Kuniflora	21383	30525	6	23	4219	4	6	4	23
Macleaya cordata	Mcordata	14373	18227	6	10	2382	0	8	2	10
Papaver somniferum	Psomniferum	24283	31962	8	33	3920	5	11	8	12
Coptis chinensis	Cchinensis	19904	29757	6	14	3382	7	8	6	9
Thalictrum thalictroides	Tthalictroides	15500	22309	7	16	2533	1	9	2	22
Aquilegia coerulea	Acoerulea	17932	22754	3	16	3057	0	7	2	14
Acorus americanus	Aamericanus	15931	20988	6	19	2499	0	7	4	13
Zostera marina	Zmarina	13447	17485	11	10	2189	2	6	2	2
Zostera muelleri	Zmuelleri	18444	26896	6	13	2989	8	8	10	9
Spirodela polyrhiza	Spolyrhiza	11386	15162	10	23	1810	1	7	18	9
Wolffia australiana	Waustraliana	12045	16789	11	23	2101	0	4	1	0
Lemna minor	Lminor	14837	19393	14	23	2445	2	13	4	10
Dioscorea alata	Dalata	16573	21281	7	39	2992	0	5	1	10
Dioscorea cayenensis subsp. rotundata	Drotundata	15342	21921	21	37	2730	2	5	3	7
Asparagus officinalis	Aofficinalis	13468	20312	10	11	2433	2	9	1	9
Allium sativum	Asativum	21468	35094	9	58	3772	9	8	9	14
Apostasia shenzhenica	Ashenzhenica	12303	16476	20	9	2046	0	4	1	4
Vanilla planifolia	Vplanifolia	14893	21078	19	12	2503	1	6	5	3
Phalaenopsis equestris	Pequestris	13347	17623	23	20	2390	0	6	2	0
Dendrobium catenatum	Dcatenatum	15593	20154	12	32	2774	1	5	3	4
Zingiber officinale	Zofficinale	47171	61095	29	53	7654	22	31	14	21
Ensete ventricosum	Eventricosum	17171	32849	13	20	2757	1	13	26	10
Musa balbisiana	Mbalbisiana	19769	26177	4	14	3033	3	12	9	15
Musa acuminata	Macuminata	20586	27053	7	12	3115	3	15	12	8
Phoenix dactylifera	Pdactylifera	18001	23153	17	17	2957	1	10	3	13
Cocos nucifera	Cnucifera	16497	22179	15	11	2697	0	5	6	12
Elaeis guineensis	Eguineensis	18921	23902	10	18	3169	2	10	6	18
Calamus jenkinsianus	Cjenkinsianus	31406	44189	22	63	5261	10	8	6	78
Calamus simplicifolius	Csimplicifolius	28890	41073	15	41	5173	10	13	9	32
Ananas comosus	Acomosus	16147	21399	9	8	2824	2	9	3	9
Carex littledalei	Clittledalei	13926	18460	24	6	2452	0	6	4	10
Joinvillea ascendens	Jascendens	16529	22350	7	6	2617	2	10	5	27
Pharus latifolius	Platifolius	18696	25153	8	2	2933	3	9	2	16
Eragrostis curvula	Ecurvula	33230	44053	38	21	5512	5	12	7	87
Eragrostis tef	Etef	25830	34376	15	23	3613	8	9	22	23
Cleistogenes songorica	Csongorica	33304	44745	12	19	4758	3	15	8	32
Oropetium thomaeum	Othomaeum	14031	19710	9	13	1976	5	9	5	30
Eleusine coracana	Ecoracana	34955	43952	12	10	4880	5	16	2	36
Chasmanthium laxum	Claxum	20720	26469	7	2	2971	1	10	2	15
Sorghum bicolor	Sbicolor	20904	26734	6	4	3029	2	16	1	18
Zea mays	Zmays	24174	32313	5	6	3327	4	19	5	16
Saccharum spontaneum	Sspontaneum	33783	43815	31	12	5071	2	19	6	85
Saccharum hybrid cultivar	Sspontaneumhybrid	20804	29112	28	14	3141	2	14	6	51
Miscanthus lutarioriparius	Mlutarioriparius	44008	57363	41	23	6752	15	19	7	71
Miscanthus sinensis	Msinensis	37289	49500	34	20	5598	11	17	12	57
Dichanthelium oligosanthes	Doligosanthes	15286	20478	20	16	2252	1	6	2	26
Digitaria exilis	Dexilis	41606	52428	40	19	6362	9	19	3	76
Urochloa fusca	Ufusca	21465	28723	11	8	3114	5	8	2	17
Panicum miliaceum	Pmiliaceum	35383	46827	23	17	5118	8	20	6	40
Panicum virgatum	Pvirgatum	44746	62204	18	17	6553	10	20	3	43
Panicum hallii	Phallii	20389	27358	10	5	2902	2	10	2	20
Setaria viridis	Sviridis	21750	28992	9	10	3202	1	13	3	29
Setaria italica	Sitalica	21916	28302	12	8	3246	2	11	2	26
Cenchrus americanus	Camericanus	19984	29019	22	12	3013	4	9	4	31
Cenchrus purpureus	Cpurpureus	47119	58753	64	55	7170	17	20	15	172
Bonia amplexicaulis	Bamplexicaulis	27768	37165	31	10	4096	7	16	12	36
Guadua angustifolia	Gangustifolia	21135	31516	58	63	3852	20	16	38	159
Olyra latifolia	Olatifolia	21404	29084	10	4	3189	1	9	3	22
Raddia guianensis	Rguianensis	14737	20122	20	8	2150	2	7	7	40
Leersia perrieri	Lperrieri	18369	23393	13	5	2864	0	8	5	14
Oryza punctata	Opunctata	19429	25137	13	4	2847	3	7	1	12
Oryza meridionalis	Omeridionalis	16623	22163	9	4	2476	2	6	4	18
Oryza brachyantha	Obrachyantha	17168	22958	12	4	2476	5	7	6	22
Oryza longistaminata	Olongistaminata	16824	22668	14	11	2920	8	6	19	52
Oryza glumipatula	Oglumipatula	20069	26706	17	6	3103	8	7	5	23
Oryza glaberrima	Oglaberrima	18972	25234	16	4	2730	6	10	7	19
Oryza sativa	Osativa	23976	32334	18	4	3537	14	9	9	41
Oryza barthii	Obarthii	18800	25307	15	1	2990	10	7	5	10
Oryza rufipogon	Orufipogon	20440	27495	17	5	3189	13	7	4	21
Oryza nivara	Onivara	20475	27251	15	4	3176	9	8	2	26
Oryza meyeriana var. granulata	Omeyeriana	16969	24160	13	21	2443	8	10	5	28
Brachypodium stacei	Bstacei	19363	24701	7	6	2904	0	6	0	21
Brachypodium hybridum	Bhybridum	41104	54308	15	10	6095	0	14	1	31
Brachypodium distachyon	Bdistachyon	19728	25780	8	6	3015	1	6	0	12
Brachypodium mexicanum	Bmexicanum	38893	55266	18	17	5823	7	16	14	42
Brachypodium sylvaticum	Bsylvaticum	22197	29556	12	6	3361	0	7	1	38
Secale cereale	Scereale	29461	37295	16	10	4467	7	10	1	12
Hordeum vulgare	Hvulgare	20841	28549	14	24	3136	7	10	10	15
Thinopyrum intermedium	Tintermedium	87437	115795	54	41	14362	15	27	11	156
Aegilops tauschii	Atauschii	23410	31032	14	25	3575	3	8	4	14
Triticum urartu	Turartu	18595	25146	11	7	3094	8	6	7	29
Triticum dicoccoides	Tdicoccoides	38932	50870	23	44	6123	4	18	11	46
Triticum turgidum	Tturgidum	44274	56291	19	35	7173	11	14	8	63
Triticum spelta	Tspelta	70536	92764	42	41	11006	22	28	11	37
Triticum aestivum	Taestivum	43026	62817	28	45	6882	12	10	12	55
Paeonia suffruticosa	Psuffruticosa	19175	27853	16	21	3469	6	6	11	29
Rhodiola crenulata	Rcrenulata	16576	21894	12	9	2498	1	7	7	7
Kalanchoe laxiflora	Klaxiflora	34485	43407	24	9	5270	1	17	7	7
Kalanchoe fedtschenkoi	Kfedtschenkoi	18629	24500	17	5	2902	0	9	4	4
Amaranthus hypochondriacus	Ahypochondriacus	13666	18498	14	15	2346	1	7	18	14
Selenicereus undatus	Sundatus	17128	22576	15	2	2770	1	5	1	9
Portulaca amilis	Pamilis	25080	37238	41	15	4043	2	5	2	16
Drosera spatulata	Dspatulata	12707	15736	7	1	2052	0	4	0	1
Dionaea muscipula	Dmuscipula	13168	17533	5	2	2097	0	4	1	4
Aldrovanda vesiculosa	Avesiculosa	17226	21650	2	1	2701	0	9	1	8
Suaeda aralocaspica	Saralocaspica	17498	24175	10	5	2628	1	4	2	10
Beta vulgaris	Bvulgaris	15455	19860	15	7	2585	5	3	2	10
Chenopodium quinoa	Cquinoa	30800	39319	27	24	5116	2	9	7	26
Spinacia oleracea	Soleracea	21231	27596	9	2	3274	2	4	3	11
Hydrangea quercifolia	Hquercifolia	19620	25148	6	8	3235	1	5	4	11
Camptotheca acuminata	Cacuminata	26693	33730	16	19	4547	3	9	10	25
Davidia involucrata	Dinvolucrata	24199	32966	14	40	4165	6	8	12	65
Nyssa yunnanensis	Nyunnanensis	19868	29106	17	30	3561	6	11	13	37
Nyssa sinensis	Nsinensis	22731	30003	10	31	3956	4	11	8	9
Diospyros oleifera	Doleifera	17504	24020	9	18	2832	2	3	7	13
Camellia sinensis	Csinensis	31025	43657	19	52	5650	11	7	6	25
Roridula gorgonias	Rgorgonias	14393	18905	7	11	2387	1	6	3	9
Clethra arborea	Carborea	19428	25675	38	19	3384	1	6	12	39
Actinidia chinensis	Achinensis	22922	29174	7	8	3641	1	9	4	11
Rhododendron delavayi	Rdelavayi	19309	25694	17	10	3443	7	11	4	25
Vaccinium corymbosum	Vcorymbosum	74622	98710	66	49	12937	23	22	18	72
Vaccinium darrowii	Vdarrowii	22607	29535	17	16	3906	13	5	3	51
Panax ginseng	Pginseng	27715	35809	12	26	4413	1	14	2	6
Coriandrum sativum	Csativum	23222	31923	3	26	3716	2	7	8	23
Daucus carota	Dcarota	19865	25686	6	23	3241	2	8	9	16
Lactuca sativa	Lsativa	22464	29979	14	12	3698	0	8	5	12
Cynara cardunculus	Ccardunculus	16941	21992	4	10	2733	1	5	4	34
Erigeron canadensis	Ecanadensis	21180	26398	10	9	3272	2	5	1	10
Helianthus annuus	Hannuus	28007	36972	52	46	4512	2	10	6	33
Mikania micrantha	Mmicrantha	28979	38663	37	27	4769	1	10	6	32
Chiococca alba	Calba	21382	28704	9	13	3673	0	8	8	26
Ophiorrhiza pumila	Opumila	18057	24417	8	4	2985	2	7	12	9
Coffea canephora	Ccanephora	16133	20634	8	6	3102	1	6	4	11
Coffea arabica	Carabica	32771	41013	25	17	5872	3	9	3	21
Coffea eugenioides	Ceugenioides	21642	26750	20	6	4145	1	4	3	12
Dorcoceras hygrometricum	Bhygrometrica	21841	33490	2	1	3882	6	6	2	3
Antirrhinum majus	AmajusL	20459	27021	6	10	3511	0	7	4	6
Erythranthe guttata	Mguttatus	18300	23583	12	4	2939	1	8	3	18
Olea europaea	Oeuropaea	27665	38943	4	17	4456	1	8	5	23
Sesamum indicum	Sindicum	15877	20361	5	2	2574	0	6	3	5
Lindenbergia philippensis	Lphilippensis	17606	22497	4	4	2762	0	4	2	7
Striga asiatica	Sasiatica	18475	26808	5	4	3124	4	6	1	6
Phtheirospermum japonicum	Pjaponicum	15802	21895	24	5	2539	1	4	4	12
Genlisea aurea	Gaurea	9020	12992	1	0	1459	0	4	4	4
Utricularia reniformis	Ureniformis	22904	32559	13	0	4362	2	8	3	2
Utricularia gibba	Ugibba	15080	20473	4	1	2324	1	5	3	1
Ipomoea triloba	Itriloba	20894	26728	15	18	3455	1	13	3	17
Cuscuta australis	Caustralis	12242	15936	0	0	1856	1	3	1	1
Cuscuta campestris	Ccampestris	29630	37938	5	4	4857	3	8	2	6
Petunia axillaris subsp. parodii	Paxillaris	20629	26977	3	7	3356	0	8	4	11
Petunia integrifolia subsp. inflata	Pinflata	22318	29707	5	13	3621	3	13	4	7
Nicotiana tabacum	Ntabacum	38066	52583	8	18	6401	2	17	2	17
Nicotiana attenuata	Nattenuata	19386	25981	3	3	3152	0	11	3	10
Nicotiana benthamiana	Nbenthamiana	28801	40931	7	19	4726	2	15	6	22
Nicotiana sylvestris	Nsylvestris	21179	29012	6	10	3590	0	8	2	12
Capsicum chinense	Cchinense	20571	28615	8	17	3919	1	5	4	13
Capsicum annuum	Cannuum	20410	28209	18	17	4033	2	7	3	14
Solanum melongena	Smelongena	19415	26151	8	20	3219	0	6	2	15
Solanum tuberosum	Stuberosum	18900	28061	3	8	3224	1	11	2	9
Solanum pimpinellifolium	Spimpinellifolium	20202	31805	3	16	3386	0	9	4	19
Solanum pennellii	Spennellii	31356	38619	2	7	6446	1	12	3	7
Solanum lycopersicum	Slycopersicum	18684	25431	5	14	3103	3	10	4	12
Tetrastigma voinierianum	Tvoinierianum	23292	35753	24	56	4739	3	6	21	58
Vitis riparia	Vriparia	18800	23600	5	23	3426	1	6	6	21
Vitis rotundifolia	Vrotundifolia	34672	44854	20	35	6469	10	12	22	39
Vitis arizonica	Varizonica	32577	43687	33	44	6193	10	12	22	42
Vitis vinifera	Vvinifera	17423	22881	9	27	3072	1	6	11	35
Punica granatum	Pgranatum	17175	21522	10	7	2861	0	6	6	4
Psidium guajava	Pguajava	16630	21684	26	11	2819	5	8	6	18
Syzygium oleosum	Soleosum	18471	23802	15	21	3370	6	5	4	63
Eucalyptus grandis	Egrandis	22685	28750	33	21	3940	5	8	7	45
Corymbia citriodora	Ccitriodora	23377	29651	19	12	4104	2	7	5	35
Durio zibethinus	Dzibethinus	25466	32106	9	10	4329	1	14	6	14
Theobroma cacao	Tcacao	16546	21103	6	12	2892	1	5	8	15
Herrania umbratica	Humbratica	13942	17219	8	4	2284	1	4	3	7
Corchorus olitorius	Colitorius	17032	23169	10	31	2887	4	5	7	22
Corchorus capsularis	Ccapsularis	14666	18726	8	14	2655	3	5	4	12
Hibiscus syriacus	Hsyriacus	40382	55649	16	23	6775	2	19	9	30
Gossypium raimondii	Graimondii	23584	30283	10	7	3947	0	9	3	22
Gossypium hirsutum	Ghirsutum	45788	59092	13	16	7773	2	19	7	26
Gossypium mustelinum	Gmustelinum	45959	58928	14	16	7816	1	20	4	36
Gossypium darwinii	Gdarwinii	46273	60137	15	20	7861	2	20	7	34
Gossypium tomentosum	Gtomentosum	46337	60009	13	19	7915	2	20	6	34
Gossypium barbadense	Gbarbadense	45766	58877	15	16	7750	2	20	10	34
Toona sinensis	Tsinensis	21477	28384	15	5	3627	2	12	11	19
Dimocarpus longan	Dlongan	21441	30012	16	17	3779	2	9	7	21
Sclerocarya birrea	Sbirrea	12762	15996	15	14	2206	0	6	6	18
Anacardium occidentale	Aoccidentale	25297	33232	19	12	4259	1	8	6	16
Pistacia vera	Pvera	20409	26913	16	19	3477	8	8	10	13
Mangifera indica	Mindica	23326	29159	15	6	4129	2	9	3	14
Atalantia buxifolia	Abuxfoliata	15534	20731	12	15	2647	7	8	2	21
Citrus medica	Cmedica	17019	23118	12	27	2869	12	8	4	36
Citrus sinensis	Citrussinensis	16224	21346	13	20	3008	10	4	11	31
Citrus cavaleriei	Cichangensis	16731	22891	10	23	2841	12	11	11	31
Citrus trifoliata	Ptrifoliata	17136	21717	14	13	2911	6	8	7	15
Citrus clementina	Cclementina	16889	21282	7	17	2869	7	8	3	25
Citrus reticulata	Creticulata	16447	21681	8	23	2844	8	8	7	15
Citrus hindsii	Fhindsii	19816	25767	19	20	3232	11	12	7	31
Citrus maxima	Cgrandis	16376	21894	8	16	2779	7	14	9	17
Carica papaya	Cpapaya	12802	18274	3	11	2089	1	8	6	13
Cleome violacea	Cviolacea	15029	18774	5	7	2277	2	4	4	6
Rorippa islandica	Rislandica	19638	25508	19	6	3139	6	4	4	9
Arabis alpina	Aalpina	13644	17539	9	3	2156	4	4	5	5
Thlaspi arvense	Tarvense	24939	32613	16	4	3920	5	5	6	8
Iberis amara	Iamara	38653	52248	73	14	6625	9	9	16	9
Caulanthus amplexicaulis	Camplexicaulis	31309	40458	8	6	4774	7	8	6	10
Lunaria annua	Lannua	25780	33546	19	4	3886	6	7	5	5
Euclidium syriacum	Esyriacum	20730	26679	34	11	3340	7	4	4	8
Boechera stricta	Bstricta	17570	22540	11	9	2934	6	6	3	10
Stanleya pinnata	Spinnata	29838	42950	23	13	4326	11	6	16	18
Schrenkiella parvula	Sparvula	17499	22682	14	3	2790	4	4	7	1
Lepidium sativum	Lsativum	32025	42735	17	14	5101	9	8	18	11
Diptychocarpus strictus	Dstrictus	18248	23073	31	9	2902	7	6	5	8
Eutrema salsugineum	Esalsugineum	18101	22793	18	6	2893	6	5	8	3
Descurainia sophioides	Dsophioides	18624	23602	11	6	2962	6	4	4	8
Meniocus linifolius	Alinifolium	34257	43489	26	11	5487	11	4	11	14
Malcolmia maritima	Mmaritima	20310	25806	37	9	3282	3	6	3	6
Isatis tinctoria	Itinctoria	63503	87591	124	53	10773	23	11	45	46
Myagrum perfoliatum	Mperfoliatum	17905	22167	25	7	2771	4	5	2	4
Camelina sativa	Csativa	55794	71875	53	27	9039	25	22	26	15
Capsella rubella	Crubella	18612	23368	39	3	2959	7	5	4	3
Capsella grandiflora	Cgrandiflora	16891	21249	33	7	2647	6	5	4	5
Arabidopsis halleri	Ahalleri	15720	20572	28	8	2545	10	5	7	4
Arabidopsis lyrata	Alyrata	19384	24968	26	6	3164	8	6	7	6
Arabidopsis thaliana	Athaliana	18384	23176	34	4	2925	7	7	5	4
Eruca vesicaria	Evesicaria	51310	67866	44	27	8354	17	13	15	12
Cakile maritima	Cmaritima	35672	47475	28	14	5346	12	11	10	9
Sinapis alba	Salba	39741	50091	19	11	5935	12	11	10	6
Crambe hispanica	Chispanica	28021	37070	27	14	4156	6	9	7	6
Brassica rapa	Brapa	26320	33891	26	12	3943	9	9	7	7
Brassica napus	Bnapus	53900	73779	56	30	8527	34	17	18	17
Brassica oleracea var. capitata	Boleracea	19516	27052	24	7	3022	6	6	7	9
Cephalotus follicularis	Cfollicularis	17239	27636	8	3	2763	0	2	2	5
Morella rubra	Mrubra	17302	23536	20	19	2905	9	4	7	26
Juglans regia	Jregia	29383	37233	10	10	4947	2	14	9	33
Carya illinoinensis	Cillinoinensis	21573	27143	12	14	3593	2	12	6	17
Corylus avellana	Cavellana	16569	21241	46	35	2712	6	5	10	21
Carpinus fangiana	Cfangiana	17727	22194	17	22	2821	10	8	5	28
Betula platyphylla	Bplatyphylla	21556	28231	16	12	3972	0	6	6	17
Castanea mollissima	Cmollissima	19006	24870	12	22	3413	4	9	13	30
Castanea dentata	Cdentata	21091	26243	22	10	3746	2	7	5	20
Quercus rubra	Qrubra	22901	28631	27	11	4023	1	7	6	29
Quercus lobata	Qlobata	25490	33145	36	55	4854	3	10	21	64
Quercus suber	Qsuber	35706	45341	34	27	6002	3	12	6	31
Momordica charantia	Mcharantia	13910	17634	5	0	2308	1	8	1	0
Siraitia grosvenorii	Sgrosvenorii	17365	22772	9	4	3070	4	3	1	4
Cucurbita maxima	Cmaxima	19719	25075	6	3	3289	0	8	4	6
Cucurbita pepo	Cpepo	18483	23782	8	2	3045	1	4	6	4
Cucurbita argyrosperma	Cargyrosperma	17816	23189	7	2	2907	0	5	2	5
Cucurbita moschata	Cmoschata	20073	25484	8	5	3293	0	6	2	5
Benincasa hispida	Bhispida	13794	18155	8	6	2344	0	4	4	4
Citrullus lanatus	Clanatus	13692	17514	6	2	2221	1	6	3	7
Lagenaria siceraria	Lsiceraria	14178	18292	8	3	2432	0	5	4	9
Cucumis melo	Cmelo	14016	18908	11	5	2378	0	5	2	3
Cucumis sativus	Csativus	13939	17704	8	6	2297	0	6	3	9
Sapria himalayana	Shimalayana	17039	30653	0	1	3750	0	0	2	2
Linum usitatissimum	Lusitatissimum	27738	36386	29	15	4341	5	13	7	17
Ricinus communis	Rcommunis	16142	22180	7	14	2685	2	10	5	12
Hevea brasiliensis	Hbrasiliensis	24852	31629	7	14	4279	5	6	8	16
Manihot esculenta	Mesculenta	21946	27486	5	12	3649	0	7	3	11
Salix brachista	Sbrachista	20865	26396	16	18	3443	2	8	5	29
Salix purpurea	Spurpurea	22484	28500	12	14	3714	1	13	5	19
Salix dunnii	Sdunnii	19363	24663	11	15	3254	0	10	5	50
Salix suchowensis	Ssuchowensis	18570	23402	21	12	3128	2	11	7	29
Populus euphratica	Peuphratica	22568	28079	11	16	3651	1	11	5	13
Populus tremuloides	Ptremuloides	18981	24870	15	23	3190	6	8	8	27
Populus deltoides	Pdeltoides	25294	33367	24	38	4132	3	10	11	25
Populus alba	Palba	22627	27919	20	19	3716	0	9	6	18
Populus trichocarpa	Ptrichocarpa	22875	28732	21	17	3794	0	12	5	14
Populus tremula	Ptremula	22031	28505	19	40	3774	5	9	8	33
Arachis hypogaea	Ahypogaea	40980	53727	10	10	6918	17	17	11	31
Lupinus angustifolius	Langustifolius	22275	28092	12	3	3600	5	16	3	5
Lupinus albus	Lalbus	22191	28816	10	3	3565	3	13	3	12
Lotus japonicus	Ljaponicus	19806	24540	7	4	3087	6	7	1	9
Cicer arietinum	Carietinum	17655	23134	5	1	2915	4	7	6	8
Trifolium pratense	Tpratense	20559	28753	15	19	3791	14	12	7	28
Medicago truncatula	Mtruncatula	24735	33433	17	18	4836	16	7	5	34
Cajanus cajan	Ccajan	20244	25975	11	6	3253	11	8	1	10
Glycine max	Gmax	31764	40903	9	4	5090	12	11	4	17
Glycine soja	Gsoja	31108	39479	8	5	4966	12	12	5	18
Vigna angularis	Vangularis	19739	27081	16	7	3027	9	9	3	23
Vigna unguiculata	Vunguiculata	20282	25537	8	4	3323	7	9	2	15
Vigna radiata	Vradiata	14925	19002	7	2	2458	5	5	3	16
Phaseolus lunatus	Plunatus	24685	32781	12	5	4412	12	7	2	28
Phaseolus vulgaris	Pvulgaris	18477	23086	10	4	3153	11	6	4	16
Phaseolus acutifolius	Pacutifolius	17457	22042	9	3	2874	12	8	8	17
Ziziphus jujuba	Zjujuba	20891	26958	7	18	3907	3	11	7	33
Morus notabilis	Mnotabilis	15470	19495	6	6	2553	2	3	3	7
Ficus carica	Fcarica	17913	24945	7	52	3239	2	4	23	37
Cannabis sativa	Cannabissativa	16154	21404	4	5	2906	1	7	2	8
Trema orientale	Torientale	16443	22566	10	19	3050	3	4	9	17
Parasponia andersonii	Pandersonii	15567	21884	8	19	2832	4	4	10	23
Rosa chinensis	Rchinensis	21378	29286	19	36	4004	3	9	15	46
Fragaria vesca	Fvesca	20487	27486	5	15	3552	5	8	5	21
Fragaria x ananassa	Fxananassa	60730	81416	17	25	10572	8	26	13	53
Pyrus x bretschneideri	Pbretschneideri	25039	31586	5	14	4361	4	9	2	16
Malus baccata	Mbaccata	24524	33175	12	25	4280	5	14	8	27
Malus domestica	Mdomestica	26170	34305	14	25	4554	9	15	9	28
Prunus armeniaca	Parmeniaca	16115	21788	12	26	2670	8	7	9	34
Prunus avium	Pavium	17971	27632	32	40	3363	7	10	20	51
Prunus yedoensis	Pyedoensis	20545	29139	12	44	3484	4	11	15	51
Prunus dulcis	Pdulcis	17557	23117	8	15	3167	3	7	10	19
Prunus persica	Ppersica	17306	21794	12	16	2972	2	6	4	13

## Sheet: RLPs
Species	Abbreviation	SEARCHED (protein count >250 aa)	SEARCHED150 (protein count >150aa)	LRR-RLP	LysM-RLP	Duf26_RLP	gTypeLectin_RLP	lTypeLectin_RLP	malectin_RLP	WAK_RLP
Cyanophora paradoxa	Cparadoxa	16955	21558	0	0	0	0	1	0	3
Chondrus crispus	Ccrispus	5015	6452	0	0	0	0	0	1	0
Porphyra umbilicalis	Pumbilicalis	8906	11441	0	0	0	0	0	2	0
Cyanidioschyzon merolae	Cmerolae	3812	4534	0	1	0	0	0	0	0
Galdieria phlegrea	Gphlegrea	4313	5420	1	0	0	0	0	0	0
Galdieria sulphuraria	Gsulphuraria	4527	5699	0	1	0	0	0	0	0
Micromonas commoda	Mcommoda	7323	9045	0	0	0	0	0	0	5
Micromonas pusilla CCMP1545	Mpusilla	7255	9241	0	3	0	0	0	0	3
Ostreococcus tauri	Otauri	5426	6985	0	1	0	0	0	0	2
Ostreococcus lucimarinus CCE9901	Olucimarinus	5069	6604	0	2	0	0	0	0	3
Coccomyxa subellipsoidea C-169	Csubellipsoidea	6289	8035	2	0	0	0	1	2	3
Botryococcus braunii	Bbraunii	10096	14154	3	2	0	0	0	0	1
Chromochloris zofingiensis	Czofingiensis	9918	12564	2	1	0	0	0	0	2
Dunaliella salina	Dsalina	9022	12339	2	0	0	0	0	0	1
Volvox carteri	Vcarteri	10519	12342	0	5	0	0	0	0	0
Chlamydomonas schloesseri	Cschloesseri	13093	15015	1	6	0	0	0	0	1
Chlamydomonas eustigma	Ceustigma	10593	12895	4	0	0	0	0	0	1
Chlamydomonas incerta	Cincerta	13713	15641	1	10	0	0	0	0	1
Chlamydomonas reinhardtii CC3269	Creinhardtii	13384	15398	1	5	0	0	0	0	1
Klebsormidium nitens	Knitens	12266	14764	6	5	0	1	0	2	10
Mesostigma viride	Mviride	6622	8270	0	3	0	0	0	0	8
Chlorokybus atmophyticus	Catmophyticus	6614	8128	0	3	0	0	0	0	1
Chara braunii	Cbraunii	28933	32960	2	8	0	1	0	1	3
Spirogloea muscicola	Smuscicola	18042	22897	15	15	0	0	0	4	8
Mesotaenium endlicherianum	Mendlicherianum	7561	9497	1	6	0	0	0	3	3
Penium margaritaceum	Pmargaritaceum	24739	36555	14	31	0	0	3	14	16
Marchantia polymorpha	Mpolymorpha	11054	14504	54	2	1	2	8	0	4
Marchantia paleacea	Mpaleacea	9352	12335	31	3	0	1	4	1	1
Anthoceros agrestis	Aagrestis	15058	20187	13	2	0	2	6	0	3
Anthoceros punctatus	Apunctatus	13320	18370	12	3	0	2	4	0	5
Anthoceros angustus	Aangustus	9619	12293	10	1	0	1	3	0	3
Sphagnum fallax	Sfallax	17052	20983	19	7	0	1	0	0	7
Sphagnum magellanicum	Smagellanicum	17366	21343	12	6	0	2	4	0	7
Fontinalis antipyretica	Fantipyretica	10747	13746	13	2	1	0	1	0	5
Ceratodon purpureus	Ceratodonpurpureus	15410	19848	30	4	1	0	3	1	7
Physcomitrium patens	Ppatens	17541	22183	15	7	0	1	0	0	8
Selaginella moellendorffii	Smoellendorffii	13938	18848	17	5	2	9	0	0	2
Ceratopteris richardii	Crichardii	20746	28213	24	2	0	3	8	1	6
Azolla filiculoides	Afiliculoides	13822	17084	28	4	3	0	1	0	6
Salvinia cucullata	Scucullata	12728	16080	17	3	2	2	1	2	4
Gnetum montanum	Gmontanum	13564	18750	42	5	23	2	6	6	5
Ginkgo biloba	Gbiloba	23761	33116	97	4	7	3	3	2	9
Sequoiadendron giganteum	Sgiganteum	23894	33899	100	10	9	5	17	4	6
Sequoia sempervirens	Ssempervirens	73987	103720	545	21	33	35	38	18	22
Thuja plicata	Tplicata	21224	29337	144	5	10	8	8	0	9
Abies alba	Aalba	19407	42734	13	4	8	6	9	1	5
Picea abies	Pabies	20351	37210	89	2	37	6	11	3	15
Pseudotsuga menziesii	Pmenziesii	34057	47256	46	11	44	6	14	6	17
Pinus lambertiana	Plambertiana	23574	33813	50	5	17	4	5	4	12
Pinus taeda	Ptaeda	33218	46917	121	3	62	18	25	4	35
Amborella trichopoda	Atrichopoda	11994	17360	35	5	2	1	1	1	2
Euryale ferox	Eferox	25236	32951	22	8	13	5	5	7	19
Nymphaea colorata	Ncolorata	15277	19584	31	2	11	2	2	5	9
Nymphaea thermarum	Nthermarum	16277	21356	40	3	7	4	1	7	4
Ceratophyllum demersum	Cdemersum	15683	21185	18	1	6	3	3	2	4
Persea americana var. drymifolia	Pamericana	14096	18592	32	5	12	8	2	2	5
Cinnamomum micranthum f. kanehirae	Ckanehirae	19096	24120	119	7	11	8	3	4	8
Kingdonia uniflora	Kuniflora	21383	30525	31	4	4	5	3	1	3
Macleaya cordata	Mcordata	14373	18227	19	2	3	2	1	2	5
Papaver somniferum	Psomniferum	24283	31962	45	3	5	9	9	2	22
Coptis chinensis	Cchinensis	19904	29757	50	5	7	7	1	2	10
Thalictrum thalictroides	Tthalictroides	15500	22309	22	3	9	14	3	2	8
Aquilegia coerulea	Acoerulea	17932	22754	44	2	8	9	2	0	10
Acorus americanus	Aamericanus	15931	20988	47	4	4	3	2	1	11
Zostera marina	Zmarina	13447	17485	13	1	4	7	2	3	10
Zostera muelleri	Zmuelleri	18444	26896	23	3	3	6	5	7	9
Spirodela polyrhiza	Spolyrhiza	11386	15162	18	1	5	5	3	4	6
Wolffia australiana	Waustraliana	12045	16789	11	4	3	2	4	4	5
Lemna minor	Lminor	14837	19393	32	4	5	9	7	2	3
Dioscorea alata	Dalata	16573	21281	119	2	6	5	2	1	5
Dioscorea cayenensis subsp. rotundata	Drotundata	15342	21921	88	2	5	5	4	6	12
Asparagus officinalis	Aofficinalis	13468	20312	27	4	3	2	2	1	3
Allium sativum	Asativum	21468	35094	52	2	7	7	5	3	6
Apostasia shenzhenica	Ashenzhenica	12303	16476	15	1	4	2	0	1	2
Vanilla planifolia	Vplanifolia	14893	21078	16	1	3	2	0	3	6
Phalaenopsis equestris	Pequestris	13347	17623	24	2	5	4	1	3	3
Dendrobium catenatum	Dcatenatum	15593	20154	23	2	4	1	1	1	3
Zingiber officinale	Zofficinale	47171	61095	160	5	22	9	5	3	16
Ensete ventricosum	Eventricosum	17171	32849	36	1	4	4	3	3	3
Musa balbisiana	Mbalbisiana	19769	26177	40	4	7	4	5	3	8
Musa acuminata	Macuminata	20586	27053	46	5	11	2	3	1	10
Phoenix dactylifera	Pdactylifera	18001	23153	37	1	4	1	2	2	8
Cocos nucifera	Cnucifera	16497	22179	42	1	4	1	4	3	4
Elaeis guineensis	Eguineensis	18921	23902	54	1	6	2	4	3	8
Calamus jenkinsianus	Cjenkinsianus	31406	44189	115	4	14	5	6	7	29
Calamus simplicifolius	Csimplicifolius	28890	41073	108	2	5	8	7	2	18
Ananas comosus	Acomosus	16147	21399	58	2	7	2	4	1	9
Carex littledalei	Clittledalei	13926	18460	22	2	6	6	2	2	14
Joinvillea ascendens	Jascendens	16529	22350	38	2	4	4	2	4	6
Pharus latifolius	Platifolius	18696	25153	32	0	6	2	0	2	10
Eragrostis curvula	Ecurvula	33230	44053	113	3	23	12	14	5	28
Eragrostis tef	Etef	25830	34376	40	1	6	5	0	4	9
Cleistogenes songorica	Csongorica	33304	44745	38	6	18	7	5	11	16
Oropetium thomaeum	Othomaeum	14031	19710	7	4	7	25	5	6	27
Eleusine coracana	Ecoracana	34955	43952	60	7	16	9	3	4	18
Chasmanthium laxum	Claxum	20720	26469	48	1	7	1	6	1	10
Sorghum bicolor	Sbicolor	20904	26734	53	3	10	1	2	2	10
Zea mays	Zmays	24174	32313	28	2	7	3	1	2	10
Saccharum spontaneum	Sspontaneum	33783	43815	76	2	20	8	7	3	32
Saccharum hybrid cultivar	Sspontaneumhybrid	20804	29112	27	3	9	4	3	5	11
Miscanthus lutarioriparius	Mlutarioriparius	44008	57363	148	8	28	18	24	11	20
Miscanthus sinensis	Msinensis	37289	49500	104	4	27	7	7	3	20
Dichanthelium oligosanthes	Doligosanthes	15286	20478	35	1	7	1	3	0	7
Digitaria exilis	Dexilis	41606	52428	114	15	9	11	7	4	16
Urochloa fusca	Ufusca	21465	28723	52	3	8	3	3	3	14
Panicum miliaceum	Pmiliaceum	35383	46827	77	1	18	14	10	4	16
Panicum virgatum	Pvirgatum	44746	62204	110	4	11	9	3	2	14
Panicum hallii	Phallii	20389	27358	58	1	10	2	5	2	8
Setaria viridis	Sviridis	21750	28992	59	3	12	2	5	2	8
Setaria italica	Sitalica	21916	28302	64	3	9	2	3	2	7
Cenchrus americanus	Camericanus	19984	29019	56	4	6	1	3	2	8
Cenchrus purpureus	Cpurpureus	47119	58753	194	6	47	41	15	11	63
Bonia amplexicaulis	Bamplexicaulis	27768	37165	82	2	10	7	5	4	15
Guadua angustifolia	Gangustifolia	21135	31516	196	1	7	10	7	7	13
Olyra latifolia	Olatifolia	21404	29084	61	0	2	1	5	2	8
Raddia guianensis	Rguianensis	14737	20122	45	2	6	2	4	2	3
Leersia perrieri	Lperrieri	18369	23393	48	2	4	5	3	2	7
Oryza punctata	Opunctata	19429	25137	56	2	6	2	1	2	5
Oryza meridionalis	Omeridionalis	16623	22163	59	2	6	4	3	3	6
Oryza brachyantha	Obrachyantha	17168	22958	42	1	6	3	2	1	8
Oryza longistaminata	Olongistaminata	16824	22668	108	2	5	2	4	2	4
Oryza glumipatula	Oglumipatula	20069	26706	75	3	7	4	3	1	4
Oryza glaberrima	Oglaberrima	18972	25234	53	2	7	5	2	2	8
Oryza sativa	Osativa	23976	32334	80	2	5	4	4	4	7
Oryza barthii	Obarthii	18800	25307	67	1	3	3	3	2	6
Oryza rufipogon	Orufipogon	20440	27495	64	4	3	2	2	3	6
Oryza nivara	Onivara	20475	27251	66	3	7	2	4	3	8
Oryza meyeriana var. granulata	Omeyeriana	16969	24160	15	2	6	4	2	1	8
Brachypodium stacei	Bstacei	19363	24701	43	4	4	2	3	2	6
Brachypodium hybridum	Bhybridum	41104	54308	91	7	16	7	6	4	15
Brachypodium distachyon	Bdistachyon	19728	25780	41	3	7	6	2	2	8
Brachypodium mexicanum	Bmexicanum	38893	55266	105	5	13	9	9	3	16
Brachypodium sylvaticum	Bsylvaticum	22197	29556	65	4	6	4	2	2	11
Secale cereale	Scereale	29461	37295	101	1	10	4	5	4	13
Hordeum vulgare	Hvulgare	20841	28549	76	2	9	4	5	2	11
Thinopyrum intermedium	Tintermedium	87437	115795	524	1	45	17	19	9	24
Aegilops tauschii	Atauschii	23410	31032	102	1	12	5	5	2	15
Triticum urartu	Turartu	18595	25146	75	1	7	0	2	3	5
Triticum dicoccoides	Tdicoccoides	38932	50870	179	3	18	7	8	6	18
Triticum turgidum	Tturgidum	44274	56291	220	3	28	13	9	5	18
Triticum spelta	Tspelta	70536	92764	307	4	38	20	15	8	14
Triticum aestivum	Taestivum	43026	62817	191	0	12	10	10	6	28
Paeonia suffruticosa	Psuffruticosa	19175	27853	30	2	4	14	2	0	13
Rhodiola crenulata	Rcrenulata	16576	21894	36	4	9	4	2	2	10
Kalanchoe laxiflora	Klaxiflora	34485	43407	48	3	25	4	7	2	21
Kalanchoe fedtschenkoi	Kfedtschenkoi	18629	24500	38	3	16	2	4	2	10
Amaranthus hypochondriacus	Ahypochondriacus	13666	18498	68	2	13	7	3	4	5
Selenicereus undatus	Sundatus	17128	22576	41	4	15	4	3	1	14
Portulaca amilis	Pamilis	25080	37238	110	4	13	5	5	2	21
Drosera spatulata	Dspatulata	12707	15736	29	0	2	2	2	1	4
Dionaea muscipula	Dmuscipula	13168	17533	29	1	5	0	1	1	2
Aldrovanda vesiculosa	Avesiculosa	17226	21650	12	1	6	0	1	1	5
Suaeda aralocaspica	Saralocaspica	17498	24175	13	1	4	3	2	1	10
Beta vulgaris	Bvulgaris	15455	19860	38	2	8	2	2	1	7
Chenopodium quinoa	Cquinoa	30800	39319	70	5	13	1	2	2	16
Spinacia oleracea	Soleracea	21231	27596	23	1	7	2	0	1	12
Hydrangea quercifolia	Hquercifolia	19620	25148	73	5	12	4	2	1	16
Camptotheca acuminata	Cacuminata	26693	33730	85	10	22	9	4	3	13
Davidia involucrata	Dinvolucrata	24199	32966	91	7	32	33	12	3	23
Nyssa yunnanensis	Nyunnanensis	19868	29106	76	5	11	13	9	4	10
Nyssa sinensis	Nsinensis	22731	30003	87	6	27	41	5	4	10
Diospyros oleifera	Doleifera	17504	24020	33	2	9	4	5	1	11
Camellia sinensis	Csinensis	31025	43657	216	2	9	10	11	3	12
Roridula gorgonias	Rgorgonias	14393	18905	29	2	8	5	3	0	7
Clethra arborea	Carborea	19428	25675	107	1	16	26	3	7	13
Actinidia chinensis	Achinensis	22922	29174	35	2	10	6	3	0	8
Rhododendron delavayi	Rdelavayi	19309	25694	116	2	13	5	3	3	9
Vaccinium corymbosum	Vcorymbosum	74622	98710	423	19	21	10	35	5	26
Vaccinium darrowii	Vdarrowii	22607	29535	81	3	14	18	11	4	11
Panax ginseng	Pginseng	27715	35809	57	6	15	3	3	3	10
Coriandrum sativum	Csativum	23222	31923	84	2	13	10	4	2	12
Daucus carota	Dcarota	19865	25686	78	2	12	26	9	4	11
Lactuca sativa	Lsativa	22464	29979	136	5	14	2	2	1	12
Cynara cardunculus	Ccardunculus	16941	21992	76	3	6	5	2	0	11
Erigeron canadensis	Ecanadensis	21180	26398	114	2	10	2	4	0	12
Helianthus annuus	Hannuus	28007	36972	160	4	18	13	2	5	15
Mikania micrantha	Mmicrantha	28979	38663	101	5	13	2	5	1	5
Chiococca alba	Calba	21382	28704	56	3	12	7	5	1	9
Ophiorrhiza pumila	Opumila	18057	24417	36	4	4	4	2	0	12
Coffea canephora	Ccanephora	16133	20634	67	3	7	9	2	0	7
Coffea arabica	Carabica	32771	41013	124	6	9	12	5	4	10
Coffea eugenioides	Ceugenioides	21642	26750	118	3	8	4	3	2	9
Dorcoceras hygrometricum	Bhygrometrica	21841	33490	21	2	4	1	4	1	13
Antirrhinum majus	AmajusL	20459	27021	31	3	7	3	4	1	7
Erythranthe guttata	Mguttatus	18300	23583	42	3	9	2	3	1	10
Olea europaea	Oeuropaea	27665	38943	64	1	12	4	6	2	10
Sesamum indicum	Sindicum	15877	20361	28	4	7	2	1	2	7
Lindenbergia philippensis	Lphilippensis	17606	22497	29	4	8	2	3	2	13
Striga asiatica	Sasiatica	18475	26808	33	1	6	1	2	1	7
Phtheirospermum japonicum	Pjaponicum	15802	21895	47	1	5	1	2	3	8
Genlisea aurea	Gaurea	9020	12992	6	0	3	1	1	0	3
Utricularia reniformis	Ureniformis	22904	32559	31	2	14	1	4	6	5
Utricularia gibba	Ugibba	15080	20473	14	1	6	0	5	1	8
Ipomoea triloba	Itriloba	20894	26728	103	1	12	20	3	1	8
Cuscuta australis	Caustralis	12242	15936	24	1	3	0	1	2	6
Cuscuta campestris	Ccampestris	29630	37938	58	2	6	3	2	2	10
Petunia axillaris subsp. parodii	Paxillaris	20629	26977	58	4	7	7	2	1	10
Petunia integrifolia subsp. inflata	Pinflata	22318	29707	66	5	6	5	1	0	12
Nicotiana tabacum	Ntabacum	38066	52583	88	11	15	4	4	5	17
Nicotiana attenuata	Nattenuata	19386	25981	34	4	9	1	2	1	17
Nicotiana benthamiana	Nbenthamiana	28801	40931	56	4	13	2	3	3	16
Nicotiana sylvestris	Nsylvestris	21179	29012	67	6	9	1	2	1	10
Capsicum chinense	Cchinense	20571	28615	113	2	7	3	1	1	11
Capsicum annuum	Cannuum	20410	28209	119	1	7	2	1	2	10
Solanum melongena	Smelongena	19415	26151	74	2	10	11	1	6	9
Solanum tuberosum	Stuberosum	18900	28061	122	3	7	1	1	0	10
Solanum pimpinellifolium	Spimpinellifolium	20202	31805	56	4	7	5	5	0	9
Solanum pennellii	Spennellii	31356	38619	52	1	9	1	1	0	11
Solanum lycopersicum	Slycopersicum	18684	25431	48	1	10	1	4	0	11
Tetrastigma voinierianum	Tvoinierianum	23292	35753	113	4	11	13	4	4	8
Vitis riparia	Vriparia	18800	23600	154	4	8	5	1	5	12
Vitis rotundifolia	Vrotundifolia	34672	44854	297	13	13	8	4	9	19
Vitis arizonica	Varizonica	32577	43687	225	6	9	9	5	6	16
Vitis vinifera	Vvinifera	17423	22881	115	4	10	8	2	2	10
Punica granatum	Pgranatum	17175	21522	70	4	8	4	1	4	11
Psidium guajava	Pguajava	16630	21684	45	4	9	5	2	3	9
Syzygium oleosum	Soleosum	18471	23802	118	5	11	9	2	4	17
Eucalyptus grandis	Egrandis	22685	28750	224	2	11	7	2	4	11
Corymbia citriodora	Ccitriodora	23377	29651	253	3	12	5	8	2	23
Durio zibethinus	Dzibethinus	25466	32106	173	2	9	4	5	2	17
Theobroma cacao	Tcacao	16546	21103	130	3	7	3	3	1	12
Herrania umbratica	Humbratica	13942	17219	67	2	7	1	2	1	9
Corchorus olitorius	Colitorius	17032	23169	111	1	10	16	7	3	13
Corchorus capsularis	Ccapsularis	14666	18726	46	3	17	5	2	1	12
Hibiscus syriacus	Hsyriacus	40382	55649	108	7	22	7	10	3	23
Gossypium raimondii	Graimondii	23584	30283	132	2	13	5	4	5	19
Gossypium hirsutum	Ghirsutum	45788	59092	244	5	29	8	8	6	38
Gossypium mustelinum	Gmustelinum	45959	58928	256	5	29	12	8	5	40
Gossypium darwinii	Gdarwinii	46273	60137	261	6	30	10	7	4	39
Gossypium tomentosum	Gtomentosum	46337	60009	285	6	27	7	7	7	39
Gossypium barbadense	Gbarbadense	45766	58877	274	5	27	11	8	5	42
Toona sinensis	Tsinensis	21477	28384	62	12	20	10	10	4	18
Dimocarpus longan	Dlongan	21441	30012	167	3	10	13	3	4	8
Sclerocarya birrea	Sbirrea	12762	15996	75	2	8	9	2	5	15
Anacardium occidentale	Aoccidentale	25297	33232	173	5	20	3	6	1	15
Pistacia vera	Pvera	20409	26913	87	4	10	4	2	5	11
Mangifera indica	Mindica	23326	29159	110	6	16	2	6	1	12
Atalantia buxifolia	Abuxfoliata	15534	20731	31	0	7	5	3	2	4
Citrus medica	Cmedica	17019	23118	92	3	12	8	8	5	10
Citrus sinensis	Citrussinensis	16224	21346	145	2	8	8	8	2	6
Citrus cavaleriei	Cichangensis	16731	22891	22	1	8	11	3	3	18
Citrus trifoliata	Ptrifoliata	17136	21717	127	4	6	4	2	1	12
Citrus clementina	Cclementina	16889	21282	139	3	7	4	5	3	8
Citrus reticulata	Creticulata	16447	21681	87	3	5	2	6	1	9
Citrus hindsii	Fhindsii	19816	25767	54	2	29	23	3	4	17
Citrus maxima	Cgrandis	16376	21894	61	3	5	2	3	2	9
Carica papaya	Cpapaya	12802	18274	21	4	6	3	2	2	5
Cleome violacea	Cviolacea	15029	18774	21	2	9	3	1	3	6
Rorippa islandica	Rislandica	19638	25508	59	2	12	4	4	5	8
Arabis alpina	Aalpina	13644	17539	50	4	10	3	4	2	6
Thlaspi arvense	Tarvense	24939	32613	81	5	12	2	6	7	10
Iberis amara	Iamara	38653	52248	103	3	23	4	3	4	13
Caulanthus amplexicaulis	Camplexicaulis	31309	40458	50	4	18	2	6	4	16
Lunaria annua	Lannua	25780	33546	33	5	15	3	4	6	11
Euclidium syriacum	Esyriacum	20730	26679	92	7	16	1	3	6	11
Boechera stricta	Bstricta	17570	22540	59	2	16	4	3	7	11
Stanleya pinnata	Spinnata	29838	42950	77	5	14	4	6	3	13
Schrenkiella parvula	Sparvula	17499	22682	25	2	10	2	3	0	10
Lepidium sativum	Lsativum	32025	42735	61	11	18	4	6	8	19
Diptychocarpus strictus	Dstrictus	18248	23073	64	4	12	2	5	3	10
Eutrema salsugineum	Esalsugineum	18101	22793	51	3	11	2	3	3	8
Descurainia sophioides	Dsophioides	18624	23602	88	3	13	7	4	6	11
Meniocus linifolius	Alinifolium	34257	43489	177	8	23	8	5	6	21
Malcolmia maritima	Mmaritima	20310	25806	47	3	14	2	4	7	13
Isatis tinctoria	Itinctoria	63503	87591	400	6	72	16	14	12	21
Myagrum perfoliatum	Mperfoliatum	17905	22167	54	3	14	1	2	4	7
Camelina sativa	Csativa	55794	71875	175	13	36	12	12	18	31
Capsella rubella	Crubella	18612	23368	63	4	11	2	4	5	10
Capsella grandiflora	Cgrandiflora	16891	21249	43	3	13	2	3	5	10
Arabidopsis halleri	Ahalleri	15720	20572	46	4	7	3	4	5	11
Arabidopsis lyrata	Alyrata	19384	24968	48	2	7	1	6	7	11
Arabidopsis thaliana	Athaliana	18384	23176	54	2	18	3	4	4	12
Eruca vesicaria	Evesicaria	51310	67866	205	4	26	5	12	9	14
Cakile maritima	Cmaritima	35672	47475	68	2	16	4	8	6	10
Sinapis alba	Salba	39741	50091	146	2	19	5	10	7	18
Crambe hispanica	Chispanica	28021	37070	66	5	14	3	8	4	8
Brassica rapa	Brapa	26320	33891	91	4	14	3	6	5	11
Brassica napus	Bnapus	53900	73779	147	11	30	7	15	7	26
Brassica oleracea var. capitata	Boleracea	19516	27052	26	3	20	9	2	2	6
Cephalotus follicularis	Cfollicularis	17239	27636	12	3	6	4	1	1	8
Morella rubra	Mrubra	17302	23536	58	1	5	5	8	1	5
Juglans regia	Jregia	29383	37233	124	3	14	6	7	5	13
Carya illinoinensis	Cillinoinensis	21573	27143	105	7	11	7	5	2	11
Corylus avellana	Cavellana	16569	21241	74	3	27	30	4	2	11
Carpinus fangiana	Cfangiana	17727	22194	35	4	10	19	8	4	12
Betula platyphylla	Bplatyphylla	21556	28231	117	4	11	4	2	5	10
Castanea mollissima	Cmollissima	19006	24870	107	6	12	25	12	5	15
Castanea dentata	Cdentata	21091	26243	265	4	12	11	3	2	7
Quercus rubra	Qrubra	22901	28631	280	6	7	7	4	1	8
Quercus lobata	Qlobata	25490	33145	245	4	14	17	6	4	10
Quercus suber	Qsuber	35706	45341	254	5	13	10	6	1	7
Momordica charantia	Mcharantia	13910	17634	39	3	7	3	1	1	9
Siraitia grosvenorii	Sgrosvenorii	17365	22772	40	3	8	2	0	3	14
Cucurbita maxima	Cmaxima	19719	25075	27	3	16	3	1	1	15
Cucurbita pepo	Cpepo	18483	23782	63	3	13	4	2	7	10
Cucurbita argyrosperma	Cargyrosperma	17816	23189	26	2	15	2	2	2	10
Cucurbita moschata	Cmoschata	20073	25484	29	3	13	2	0	1	10
Benincasa hispida	Bhispida	13794	18155	26	2	7	2	1	3	11
Citrullus lanatus	Clanatus	13692	17514	26	2	7	2	2	1	9
Lagenaria siceraria	Lsiceraria	14178	18292	36	3	8	5	2	2	12
Cucumis melo	Cmelo	14016	18908	37	1	6	2	2	3	8
Cucumis sativus	Csativus	13939	17704	30	1	9	3	2	1	7
Sapria himalayana	Shimalayana	17039	30653	2	0	1	0	1	0	1
Linum usitatissimum	Lusitatissimum	27738	36386	57	8	15	3	10	3	13
Ricinus communis	Rcommunis	16142	22180	39	4	6	3	1	1	6
Hevea brasiliensis	Hbrasiliensis	24852	31629	170	2	12	3	5	4	12
Manihot esculenta	Mesculenta	21946	27486	144	2	10	4	4	4	10
Salix brachista	Sbrachista	20865	26396	51	4	25	28	4	7	24
Salix purpurea	Spurpurea	22484	28500	117	4	12	3	3	1	15
Salix dunnii	Sdunnii	19363	24663	72	5	20	26	3	3	32
Salix suchowensis	Ssuchowensis	18570	23402	85	3	10	4	3	1	15
Populus euphratica	Peuphratica	22568	28079	64	2	11	5	3	1	12
Populus tremuloides	Ptremuloides	18981	24870	42	0	11	5	4	1	10
Populus deltoides	Pdeltoides	25294	33367	137	2	17	7	4	4	18
Populus alba	Palba	22627	27919	132	1	12	3	3	2	16
Populus trichocarpa	Ptrichocarpa	22875	28732	136	1	10	3	4	3	15
Populus tremula	Ptremula	22031	28505	75	3	23	50	12	10	28
Arachis hypogaea	Ahypogaea	40980	53727	215	5	18	2	3	0	20
Lupinus angustifolius	Langustifolius	22275	28092	32	2	3	1	6	1	9
Lupinus albus	Lalbus	22191	28816	22	5	11	3	6	1	12
Lotus japonicus	Ljaponicus	19806	24540	64	2	8	5	5	3	8
Cicer arietinum	Carietinum	17655	23134	29	0	6	2	3	4	6
Trifolium pratense	Tpratense	20559	28753	91	4	22	31	7	3	18
Medicago truncatula	Mtruncatula	24735	33433	170	4	8	2	13	1	18
Cajanus cajan	Ccajan	20244	25975	68	1	14	2	3	1	11
Glycine max	Gmax	31764	40903	180	1	22	4	8	4	22
Glycine soja	Gsoja	31108	39479	137	2	20	4	8	3	25
Vigna angularis	Vangularis	19739	27081	81	1	12	3	4	1	13
Vigna unguiculata	Vunguiculata	20282	25537	142	1	12	5	3	1	14
Vigna radiata	Vradiata	14925	19002	55	4	9	3	3	3	8
Phaseolus lunatus	Plunatus	24685	32781	75	2	11	3	2	3	11
Phaseolus vulgaris	Pvulgaris	18477	23086	91	2	15	3	3	1	11
Phaseolus acutifolius	Pacutifolius	17457	22042	61	1	11	1	4	16	11
Ziziphus jujuba	Zjujuba	20891	26958	199	6	8	7	3	2	13
Morus notabilis	Mnotabilis	15470	19495	52	6	6	2	2	1	6
Ficus carica	Fcarica	17913	24945	113	3	9	14	4	5	9
Cannabis sativa	Cannabissativa	16154	21404	49	0	8	2	1	0	5
Trema orientale	Torientale	16443	22566	65	1	9	11	3	4	8
Parasponia andersonii	Pandersonii	15567	21884	53	2	9	14	1	5	7
Rosa chinensis	Rchinensis	21378	29286	229	2	8	13	4	3	10
Fragaria vesca	Fvesca	20487	27486	74	2	11	3	4	1	14
Fragaria x ananassa	Fxananassa	60730	81416	190	10	28	10	9	8	33
Pyrus x bretschneideri	Pbretschneideri	25039	31586	143	5	14	4	5	2	12
Malus baccata	Mbaccata	24524	33175	110	4	14	13	5	8	17
Malus domestica	Mdomestica	26170	34305	137	3	11	11	3	3	16
Prunus armeniaca	Parmeniaca	16115	21788	24	2	7	3	7	2	12
Prunus avium	Pavium	17971	27632	165	4	13	9	5	9	13
Prunus yedoensis	Pyedoensis	20545	29139	131	4	13	13	4	5	11
Prunus dulcis	Pdulcis	17557	23117	99	2	9	7	2	1	8
Prunus persica	Ppersica	17306	21794	116	1	5	3	2	2	15

## Sheet: RLKs
Species	Abbreviation	SEARCHED (protein count >250 aa)	SEARCHED150 (protein count >150aa)	all LRR-RLK	LysM-RLK	Duf26-RLK	gTypeLectin-RLK	lTypeLectin-RLK	malectin-RLK	WAK-RLK
Cyanophora paradoxa	Cparadoxa	16955	21558	1	0	0	0	0	0	0
Chondrus crispus	Ccrispus	5015	6452	0	0	0	0	0	0	0
Porphyra umbilicalis	Pumbilicalis	8906	11441	0	0	0	0	0	0	0
Cyanidioschyzon merolae	Cmerolae	3812	4534	0	0	0	0	0	0	0
Galdieria phlegrea	Gphlegrea	4313	5420	0	0	0	0	0	0	0
Galdieria sulphuraria	Gsulphuraria	4527	5699	0	0	0	0	0	0	0
Micromonas commoda	Mcommoda	7323	9045	0	0	0	0	0	0	0
Micromonas pusilla CCMP1545	Mpusilla	7255	9241	0	0	0	0	0	0	0
Ostreococcus tauri	Otauri	5426	6985	0	0	0	0	0	0	0
Ostreococcus lucimarinus CCE9901	Olucimarinus	5069	6604	0	0	0	0	0	0	0
Coccomyxa subellipsoidea C-169	Csubellipsoidea	6289	8035	3	0	0	0	0	0	0
Botryococcus braunii	Bbraunii	10096	14154	6	0	0	0	0	0	0
Chromochloris zofingiensis	Czofingiensis	9918	12564	0	0	0	0	0	0	0
Dunaliella salina	Dsalina	9022	12339	0	0	0	0	0	0	0
Volvox carteri	Vcarteri	10519	12342	0	0	0	0	0	0	0
Chlamydomonas schloesseri	Cschloesseri	13093	15015	0	0	0	0	0	0	0
Chlamydomonas eustigma	Ceustigma	10593	12895	1	0	0	0	0	0	0
Chlamydomonas incerta	Cincerta	13713	15641	0	0	0	0	0	0	0
Chlamydomonas reinhardtii CC3269	Creinhardtii	13384	15398	0	0	0	0	0	0	0
Klebsormidium nitens	Knitens	12266	14764	20	0	0	0	0	0	2
Mesostigma viride	Mviride	6622	8270	0	0	0	0	0	0	0
Chlorokybus atmophyticus	Catmophyticus	6614	8128	3	0	0	0	0	0	0
Chara braunii	Cbraunii	28933	32960	15	0	0	1	0	0	0
Spirogloea muscicola	Smuscicola	18042	22897	38	0	0	0	0	9	0
Mesotaenium endlicherianum	Mendlicherianum	7561	9497	21	0	0	0	0	1	0
Penium margaritaceum	Pmargaritaceum	24739	36555	72	0	0	0	0	1	0
Marchantia polymorpha	Mpolymorpha	11054	14504	99	3	0	3	15	2	6
Marchantia paleacea	Mpaleacea	9352	12335	92	4	0	3	13	0	2
Anthoceros agrestis	Aagrestis	15058	20187	109	3	0	3	8	1	4
Anthoceros punctatus	Apunctatus	13320	18370	98	4	0	0	7	1	4
Anthoceros angustus	Aangustus	9619	12293	60	4	0	3	4	0	4
Sphagnum fallax	Sfallax	17052	20983	191	7	0	11	21	1	8
Sphagnum magellanicum	Smagellanicum	17366	21343	205	7	0	8	11	1	7
Fontinalis antipyretica	Fantipyretica	10747	13746	83	6	0	8	3	1	0
Ceratodon purpureus	Ceratodonpurpureus	15410	19848	185	13	0	11	17	3	5
Physcomitrium patens	Ppatens	17541	22183	171	7	0	4	2	4	2
Selaginella moellendorffii	Smoellendorffii	13938	18848	84	3	5	5	5	0	1
Ceratopteris richardii	Crichardii	20746	28213	220	7	3	39	27	6	14
Azolla filiculoides	Afiliculoides	13822	17084	114	5	2	19	7	6	6
Salvinia cucullata	Scucullata	12728	16080	104	3	1	11	8	2	3
Gnetum montanum	Gmontanum	13564	18750	140	8	7	14	19	3	6
Ginkgo biloba	Gbiloba	23761	33116	246	12	47	32	28	9	23
Sequoiadendron giganteum	Sgiganteum	23894	33899	260	14	56	55	69	19	61
Sequoia sempervirens	Ssempervirens	73987	103720	827	42	125	203	274	53	137
Thuja plicata	Tplicata	21224	29337	269	17	40	118	112	6	38
Abies alba	Aalba	19407	42734	33	3	6	6	5	0	1
Picea abies	Pabies	20351	37210	190	9	41	25	44	9	20
Pseudotsuga menziesii	Pmenziesii	34057	47256	272	13	100	56	85	12	73
Pinus lambertiana	Plambertiana	23574	33813	249	8	55	11	30	6	31
Pinus taeda	Ptaeda	33218	46917	431	11	238	35	33	22	70
Amborella trichopoda	Atrichopoda	11994	17360	115	8	12	19	11	5	6
Euryale ferox	Eferox	25236	32951	335	13	40	25	18	10	16
Nymphaea colorata	Ncolorata	15277	19584	255	8	58	24	34	11	13
Nymphaea thermarum	Nthermarum	16277	21356	147	5	14	12	20	17	7
Ceratophyllum demersum	Cdemersum	15683	21185	137	4	4	3	13	3	3
Persea americana var. drymifolia	Pamericana	14096	18592	128	11	6	5	4	4	2
Cinnamomum micranthum f. kanehirae	Ckanehirae	19096	24120	318	16	37	68	16	12	57
Kingdonia uniflora	Kuniflora	21383	30525	173	14	7	41	16	8	33
Macleaya cordata	Mcordata	14373	18227	123	9	8	16	14	8	8
Papaver somniferum	Psomniferum	24283	31962	227	15	37	22	30	6	51
Coptis chinensis	Cchinensis	19904	29757	91	10	16	15	17	6	20
Thalictrum thalictroides	Tthalictroides	15500	22309	111	10	11	4	15	5	17
Aquilegia coerulea	Acoerulea	17932	22754	208	12	32	37	11	7	46
Acorus americanus	Aamericanus	15931	20988	173	7	22	44	28	16	51
Zostera marina	Zmarina	13447	17485	126	3	7	18	8	9	8
Zostera muelleri	Zmuelleri	18444	26896	150	5	13	20	7	8	9
Spirodela polyrhiza	Spolyrhiza	11386	15162	156	4	13	27	17	8	17
Wolffia australiana	Waustraliana	12045	16789	105	3	6	8	11	5	3
Lemna minor	Lminor	14837	19393	89	4	5	11	3	11	2
Dioscorea alata	Dalata	16573	21281	231	10	21	56	25	15	19
Dioscorea cayenensis subsp. rotundata	Drotundata	15342	21921	167	9	18	31	15	8	14
Asparagus officinalis	Aofficinalis	13468	20312	140	5	7	13	3	7	6
Allium sativum	Asativum	21468	35094	168	12	3	56	25	9	27
Apostasia shenzhenica	Ashenzhenica	12303	16476	117	5	9	11	2	7	7
Vanilla planifolia	Vplanifolia	14893	21078	139	4	11	11	10	5	9
Phalaenopsis equestris	Pequestris	13347	17623	143	4	10	17	5	1	9
Dendrobium catenatum	Dcatenatum	15593	20154	167	5	10	27	9	1	13
Zingiber officinale	Zofficinale	47171	61095	580	12	34	120	50	31	128
Ensete ventricosum	Eventricosum	17171	32849	170	3	0	12	12	9	6
Musa balbisiana	Mbalbisiana	19769	26177	221	8	7	13	13	11	17
Musa acuminata	Macuminata	20586	27053	287	6	10	9	3	7	19
Phoenix dactylifera	Pdactylifera	18001	23153	227	6	8	27	20	11	27
Cocos nucifera	Cnucifera	16497	22179	218	8	10	33	22	10	13
Elaeis guineensis	Eguineensis	18921	23902	267	8	18	57	24	8	40
Calamus jenkinsianus	Cjenkinsianus	31406	44189	272	9	24	104	49	11	31
Calamus simplicifolius	Csimplicifolius	28890	41073	233	10	10	97	38	14	57
Ananas comosus	Acomosus	16147	21399	144	8	9	14	11	6	18
Carex littledalei	Clittledalei	13926	18460	124	3	5	8	7	6	21
Joinvillea ascendens	Jascendens	16529	22350	197	6	29	47	36	9	34
Pharus latifolius	Platifolius	18696	25153	249	6	26	38	33	6	46
Eragrostis curvula	Ecurvula	33230	44053	278	5	58	57	40	2	85
Eragrostis tef	Etef	25830	34376	272	1	44	35	30	11	47
Cleistogenes songorica	Csongorica	33304	44745	357	9	41	51	36	9	47
Oropetium thomaeum	Othomaeum	14031	19710	16	0	0	0	0	2	1
Eleusine coracana	Ecoracana	34955	43952	368	11	70	90	52	11	55
Chasmanthium laxum	Claxum	20720	26469	240	7	35	58	34	10	65
Sorghum bicolor	Sbicolor	20904	26734	247	8	38	60	39	10	69
Zea mays	Zmays	24174	32313	243	9	21	50	26	8	34
Saccharum spontaneum	Sspontaneum	33783	43815	324	8	24	76	62	11	25
Saccharum hybrid cultivar	Sspontaneumhybrid	20804	29112	183	6	23	43	35	10	29
Miscanthus lutarioriparius	Mlutarioriparius	44008	57363	491	11	40	88	8	16	102
Miscanthus sinensis	Msinensis	37289	49500	478	11	59	73	80	13	114
Dichanthelium oligosanthes	Doligosanthes	15286	20478	172	4	11	34	15	5	22
Digitaria exilis	Dexilis	41606	52428	404	16	57	75	63	11	103
Urochloa fusca	Ufusca	21465	28723	244	6	36	61	36	9	62
Panicum miliaceum	Pmiliaceum	35383	46827	330	9	36	56	43	8	53
Panicum virgatum	Pvirgatum	44746	62204	519	12	78	148	76	13	147
Panicum hallii	Phallii	20389	27358	257	7	44	74	38	6	66
Setaria viridis	Sviridis	21750	28992	282	6	39	69	44	8	90
Setaria italica	Sitalica	21916	28302	296	6	37	80	38	7	95
Cenchrus americanus	Camericanus	19984	29019	231	5	29	64	26	10	45
Cenchrus purpureus	Cpurpureus	47119	58753	461	8	23	73	21	18	56
Bonia amplexicaulis	Bamplexicaulis	27768	37165	310	6	16	50	38	14	76
Guadua angustifolia	Gangustifolia	21135	31516	250	3	21	38	33	11	65
Olyra latifolia	Olatifolia	21404	29084	240	4	21	49	24	6	45
Raddia guianensis	Rguianensis	14737	20122	175	2	12	30	9	7	20
Leersia perrieri	Lperrieri	18369	23393	236	8	26	47	31	10	57
Oryza punctata	Opunctata	19429	25137	252	8	22	55	33	11	54
Oryza meridionalis	Omeridionalis	16623	22163	234	8	26	59	20	9	52
Oryza brachyantha	Obrachyantha	17168	22958	215	6	31	50	23	8	63
Oryza longistaminata	Olongistaminata	16824	22668	254	0	21	68	32	14	99
Oryza glumipatula	Oglumipatula	20069	26706	256	6	31	43	34	11	55
Oryza glaberrima	Oglaberrima	18972	25234	240	6	25	50	32	10	47
Oryza sativa	Osativa	23976	32334	293	6	38	67	40	10	88
Oryza barthii	Obarthii	18800	25307	251	4	21	49	31	9	50
Oryza rufipogon	Orufipogon	20440	27495	261	7	31	57	28	10	63
Oryza nivara	Onivara	20475	27251	267	8	30	59	27	9	59
Oryza meyeriana var. granulata	Omeyeriana	16969	24160	185	6	17	21	28	11	22
Brachypodium stacei	Bstacei	19363	24701	221	4	38	51	36	7	52
Brachypodium hybridum	Bhybridum	41104	54308	455	7	78	102	71	15	111
Brachypodium distachyon	Bdistachyon	19728	25780	230	4	39	56	39	9	60
Brachypodium mexicanum	Bmexicanum	38893	55266	408	7	63	92	64	11	108
Brachypodium sylvaticum	Bsylvaticum	22197	29556	262	4	46	61	46	8	90
Secale cereale	Scereale	29461	37295	346	9	66	124	51	16	123
Hordeum vulgare	Hvulgare	20841	28549	248	8	39	82	41	10	80
Thinopyrum intermedium	Tintermedium	87437	115795	1128	22	212	440	243	40	435
Aegilops tauschii	Atauschii	23410	31032	301	6	38	88	52	11	116
Triticum urartu	Turartu	18595	25146	256	2	26	75	40	8	76
Triticum dicoccoides	Tdicoccoides	38932	50870	509	12	72	137	80	18	153
Triticum turgidum	Tturgidum	44274	56291	599	14	90	161	96	22	220
Triticum spelta	Tspelta	70536	92764	907	26	136	257	151	31	344
Triticum aestivum	Taestivum	43026	62817	472	9	67	145	60	18	165
Paeonia suffruticosa	Psuffruticosa	19175	27853	74	5	6	9	7	4	12
Rhodiola crenulata	Rcrenulata	16576	21894	169	12	7	16	13	9	9
Kalanchoe laxiflora	Klaxiflora	34485	43407	432	16	61	50	21	13	34
Kalanchoe fedtschenkoi	Kfedtschenkoi	18629	24500	229	4	29	22	11	8	18
Amaranthus hypochondriacus	Ahypochondriacus	13666	18498	115	7	6	4	10	8	16
Selenicereus undatus	Sundatus	17128	22576	169	9	9	16	9	9	20
Portulaca amilis	Pamilis	25080	37238	222	7	31	33	27	7	48
Drosera spatulata	Dspatulata	12707	15736	116	5	6	12	3	6	13
Dionaea muscipula	Dmuscipula	13168	17533	107	5	5	4	6	6	3
Aldrovanda vesiculosa	Avesiculosa	17226	21650	167	7	8	5	6	11	24
Suaeda aralocaspica	Saralocaspica	17498	24175	122	9	17	21	11	7	18
Beta vulgaris	Bvulgaris	15455	19860	154	13	22	25	11	9	22
Chenopodium quinoa	Cquinoa	30800	39319	312	20	59	48	29	16	58
Spinacia oleracea	Soleracea	21231	27596	144	9	35	16	5	5	27
Hydrangea quercifolia	Hquercifolia	19620	25148	282	17	37	72	44	10	36
Camptotheca acuminata	Cacuminata	26693	33730	300	20	35	63	38	20	32
Davidia involucrata	Dinvolucrata	24199	32966	225	15	3	13	21	12	14
Nyssa yunnanensis	Nyunnanensis	19868	29106	221	14	20	38	19	16	26
Nyssa sinensis	Nsinensis	22731	30003	248	18	15	34	32	21	43
Diospyros oleifera	Doleifera	17504	24020	164	13	12	30	14	10	11
Camellia sinensis	Csinensis	31025	43657	470	20	38	89	29	21	41
Roridula gorgonias	Rgorgonias	14393	18905	117	12	12	13	12	8	7
Clethra arborea	Carborea	19428	25675	169	18	10	6	13	3	12
Actinidia chinensis	Achinensis	22922	29174	303	13	21	41	27	12	23
Rhododendron delavayi	Rdelavayi	19309	25694	213	8	26	41	37	12	22
Vaccinium corymbosum	Vcorymbosum	74622	98710	1129	35	68	194	134	18	141
Vaccinium darrowii	Vdarrowii	22607	29535	218	6	12	29	4	4	14
Panax ginseng	Pginseng	27715	35809	290	8	11	39	13	14	16
Coriandrum sativum	Csativum	23222	31923	231	13	20	46	9	14	33
Daucus carota	Dcarota	19865	25686	221	11	12	34	10	8	34
Lactuca sativa	Lsativa	22464	29979	284	14	27	95	19	9	41
Cynara cardunculus	Ccardunculus	16941	21992	175	12	9	28	9	10	6
Erigeron canadensis	Ecanadensis	21180	26398	274	12	39	80	29	7	67
Helianthus annuus	Hannuus	28007	36972	351	15	48	102	39	26	57
Mikania micrantha	Mmicrantha	28979	38663	298	11	47	74	36	5	52
Chiococca alba	Calba	21382	28704	255	15	20	47	20	7	33
Ophiorrhiza pumila	Opumila	18057	24417	211	10	9	23	5	9	19
Coffea canephora	Ccanephora	16133	20634	343	10	16	47	19	10	22
Coffea arabica	Carabica	32771	41013	488	16	29	107	32	17	50
Coffea eugenioides	Ceugenioides	21642	26750	386	15	23	54	24	12	30
Dorcoceras hygrometricum	Bhygrometrica	21841	33490	151	10	7	14	12	5	11
Antirrhinum majus	AmajusL	20459	27021	237	11	7	26	20	7	32
Erythranthe guttata	Mguttatus	18300	23583	225	11	20	37	13	7	56
Olea europaea	Oeuropaea	27665	38943	271	15	18	58	13	14	52
Sesamum indicum	Sindicum	15877	20361	191	9	10	20	12	9	23
Lindenbergia philippensis	Lphilippensis	17606	22497	201	10	12	47	15	5	21
Striga asiatica	Sasiatica	18475	26808	186	5	4	17	8	2	11
Phtheirospermum japonicum	Pjaponicum	15802	21895	172	3	5	26	11	7	13
Genlisea aurea	Gaurea	9020	12992	90	3	2	2	4	3	3
Utricularia reniformis	Ureniformis	22904	32559	236	4	11	1	11	11	6
Utricularia gibba	Ugibba	15080	20473	161	4	6	2	4	5	3
Ipomoea triloba	Itriloba	20894	26728	318	10	28	76	35	15	56
Cuscuta australis	Caustralis	12242	15936	132	5	7	7	6	5	8
Cuscuta campestris	Ccampestris	29630	37938	243	8	12	21	9	12	23
Petunia axillaris subsp. parodii	Paxillaris	20629	26977	196	12	7	23	11	9	22
Petunia integrifolia subsp. inflata	Pinflata	22318	29707	271	12	7	28	12	10	23
Nicotiana tabacum	Ntabacum	38066	52583	425	18	18	56	25	16	38
Nicotiana attenuata	Nattenuata	19386	25981	207	10	9	41	11	8	18
Nicotiana benthamiana	Nbenthamiana	28801	40931	303	17	10	32	24	15	23
Nicotiana sylvestris	Nsylvestris	21179	29012	219	12	11	45	14	7	29
Capsicum chinense	Cchinense	20571	28615	253	14	21	55	18	17	23
Capsicum annuum	Cannuum	20410	28209	322	12	19	56	15	15	16
Solanum melongena	Smelongena	19415	26151	267	12	8	51	13	9	16
Solanum tuberosum	Stuberosum	18900	28061	242	13	7	51	15	11	31
Solanum pimpinellifolium	Spimpinellifolium	20202	31805	199	9	5	36	13	10	15
Solanum pennellii	Spennellii	31356	38619	230	11	11	50	14	11	28
Solanum lycopersicum	Slycopersicum	18684	25431	223	13	11	45	12	10	21
Tetrastigma voinierianum	Tvoinierianum	23292	35753	146	10	23	65	14	22	15
Vitis riparia	Vriparia	18800	23600	293	16	34	97	20	13	66
Vitis rotundifolia	Vrotundifolia	34672	44854	561	24	47	156	63	35	75
Vitis arizonica	Varizonica	32577	43687	434	25	57	146	40	32	102
Vitis vinifera	Vvinifera	17423	22881	240	12	20	66	23	19	55
Punica granatum	Pgranatum	17175	21522	226	9	18	59	17	10	21
Psidium guajava	Pguajava	16630	21684	200	8	22	49	10	9	29
Syzygium oleosum	Soleosum	18471	23802	260	12	41	65	25	9	48
Eucalyptus grandis	Egrandis	22685	28750	559	25	84	163	70	34	60
Corymbia citriodora	Ccitriodora	23377	29651	500	28	88	148	50	23	155
Durio zibethinus	Dzibethinus	25466	32106	442	21	22	65	21	19	30
Theobroma cacao	Tcacao	16546	21103	227	13	33	70	23	15	37
Herrania umbratica	Humbratica	13942	17219	184	15	20	41	23	11	19
Corchorus olitorius	Colitorius	17032	23169	138	11	14	21	11	17	14
Corchorus capsularis	Ccapsularis	14666	18726	141	10	2	17	6	5	10
Hibiscus syriacus	Hsyriacus	40382	55649	488	24	41	66	35	28	34
Gossypium raimondii	Graimondii	23584	30283	366	15	37	56	37	22	48
Gossypium hirsutum	Ghirsutum	45788	59092	647	29	67	117	62	50	81
Gossypium mustelinum	Gmustelinum	45959	58928	663	28	68	115	64	50	80
Gossypium darwinii	Gdarwinii	46273	60137	695	28	70	130	67	47	91
Gossypium tomentosum	Gtomentosum	46337	60009	671	29	72	117	65	45	79
Gossypium barbadense	Gbarbadense	45766	58877	706	28	67	114	61	48	86
Toona sinensis	Tsinensis	21477	28384	140	14	0	7	11	8	8
Dimocarpus longan	Dlongan	21441	30012	310	14	44	99	29	12	36
Sclerocarya birrea	Sbirrea	12762	15996	173	14	20	28	19	4	3
Anacardium occidentale	Aoccidentale	25297	33232	370	16	26	60	34	16	50
Pistacia vera	Pvera	20409	26913	295	21	41	63	34	16	33
Mangifera indica	Mindica	23326	29159	369	19	31	75	32	15	45
Atalantia buxifolia	Abuxfoliata	15534	20731	179	14	18	27	14	10	13
Citrus medica	Cmedica	17019	23118	142	14	19	20	1	8	4
Citrus sinensis	Citrussinensis	16224	21346	271	13	22	47	14	12	11
Citrus cavaleriei	Cichangensis	16731	22891	182	12	17	4	15	19	18
Citrus trifoliata	Ptrifoliata	17136	21717	297	13	33	72	14	18	40
Citrus clementina	Cclementina	16889	21282	322	15	14	58	16	21	28
Citrus reticulata	Creticulata	16447	21681	295	14	23	58	18	14	30
Citrus hindsii	Fhindsii	19816	25767	181	16	16	17	17	15	14
Citrus maxima	Cgrandis	16376	21894	282	14	24	60	17	15	35
Carica papaya	Cpapaya	12802	18274	121	2	14	17	11	10	8
Cleome violacea	Cviolacea	15029	18774	181	5	22	17	18	7	24
Rorippa islandica	Rislandica	19638	25508	228	5	50	20	23	7	31
Arabis alpina	Aalpina	13644	17539	164	5	23	19	16	5	22
Thlaspi arvense	Tarvense	24939	32613	214	5	59	27	20	7	32
Iberis amara	Iamara	38653	52248	300	6	60	32	22	12	47
Caulanthus amplexicaulis	Camplexicaulis	31309	40458	330	10	29	22	27	14	21
Lunaria annua	Lannua	25780	33546	262	8	40	23	21	12	23
Euclidium syriacum	Esyriacum	20730	26679	237	5	65	30	25	15	39
Boechera stricta	Bstricta	17570	22540	206	4	36	22	21	7	24
Stanleya pinnata	Spinnata	29838	42950	232	7	28	13	24	7	10
Schrenkiella parvula	Sparvula	17499	22682	185	5	28	16	14	8	13
Lepidium sativum	Lsativum	32025	42735	385	10	70	22	36	17	31
Diptychocarpus strictus	Dstrictus	18248	23073	218	5	48	26	16	12	31
Eutrema salsugineum	Esalsugineum	18101	22793	212	5	33	20	13	12	15
Descurainia sophioides	Dsophioides	18624	23602	224	5	56	29	23	8	27
Meniocus linifolius	Alinifolium	34257	43489	411	11	112	54	43	17	42
Malcolmia maritima	Mmaritima	20310	25806	213	5	36	30	23	6	26
Isatis tinctoria	Itinctoria	63503	87591	599	11	175	68	66	32	120
Myagrum perfoliatum	Mperfoliatum	17905	22167	218	5	51	27	19	7	21
Camelina sativa	Csativa	55794	71875	598	17	100	44	47	19	65
Capsella rubella	Crubella	18612	23368	214	5	51	24	21	6	29
Capsella grandiflora	Cgrandiflora	16891	21249	186	6	37	18	17	8	24
Arabidopsis halleri	Ahalleri	15720	20572	167	3	22	20	16	6	21
Arabidopsis lyrata	Alyrata	19384	24968	215	5	29	28	13	4	22
Arabidopsis thaliana	Athaliana	18384	23176	213	5	36	27	17	6	23
Eruca vesicaria	Evesicaria	51310	67866	455	9	97	42	52	20	92
Cakile maritima	Cmaritima	35672	47475	286	7	52	26	35	14	39
Sinapis alba	Salba	39741	50091	444	9	117	47	46	16	71
Crambe hispanica	Chispanica	28021	37070	261	5	67	28	27	10	39
Brassica rapa	Brapa	26320	33891	277	6	69	31	30	10	42
Brassica napus	Bnapus	53900	73779	556	11	110	51	44	22	67
Brassica oleracea var. capitata	Boleracea	19516	27052	153	4	17	7	11	9	25
Cephalotus follicularis	Cfollicularis	17239	27636	140	5	8	8	8	6	11
Morella rubra	Mrubra	17302	23536	225	11	28	35	33	18	19
Juglans regia	Jregia	29383	37233	397	12	45	114	28	18	61
Carya illinoinensis	Cillinoinensis	21573	27143	367	10	41	95	31	20	70
Corylus avellana	Cavellana	16569	21241	171	6	28	43	63	20	17
Carpinus fangiana	Cfangiana	17727	22194	128	8	2	9	14	0	18
Betula platyphylla	Bplatyphylla	21556	28231	289	11	33	100	47	18	46
Castanea mollissima	Cmollissima	19006	24870	217	8	45	54	18	20	43
Castanea dentata	Cdentata	21091	26243	364	12	52	209	32	28	68
Quercus rubra	Qrubra	22901	28631	430	11	67	223	58	31	64
Quercus lobata	Qlobata	25490	33145	462	13	91	196	52	37	59
Quercus suber	Qsuber	35706	45341	423	16	56	183	40	33	71
Momordica charantia	Mcharantia	13910	17634	187	9	18	23	12	7	9
Siraitia grosvenorii	Sgrosvenorii	17365	22772	194	8	8	27	16	2	10
Cucurbita maxima	Cmaxima	19719	25075	276	10	9	14	17	6	12
Cucurbita pepo	Cpepo	18483	23782	173	8	5	7	7	1	4
Cucurbita argyrosperma	Cargyrosperma	17816	23189	217	10	4	9	19	8	3
Cucurbita moschata	Cmoschata	20073	25484	274	11	15	24	21	7	15
Benincasa hispida	Bhispida	13794	18155	184	8	15	25	14	6	10
Citrullus lanatus	Clanatus	13692	17514	177	8	12	26	15	3	11
Lagenaria siceraria	Lsiceraria	14178	18292	176	11	16	22	19	6	12
Cucumis melo	Cmelo	14016	18908	166	8	8	22	13	7	14
Cucumis sativus	Csativus	13939	17704	175	9	15	26	17	12	9
Sapria himalayana	Shimalayana	17039	30653	29	2	0	2	0	2	3
Linum usitatissimum	Lusitatissimum	27738	36386	326	24	20	64	33	10	16
Ricinus communis	Rcommunis	16142	22180	178	14	15	39	26	10	21
Hevea brasiliensis	Hbrasiliensis	24852	31629	437	23	34	94	28	23	67
Manihot esculenta	Mesculenta	21946	27486	338	15	35	90	24	16	53
Salix brachista	Sbrachista	20865	26396	223	10	7	17	26	5	30
Salix purpurea	Spurpurea	22484	28500	387	10	33	122	23	16	71
Salix dunnii	Sdunnii	19363	24663	215	10	5	7	15	4	2
Salix suchowensis	Ssuchowensis	18570	23402	266	8	21	66	19	10	49
Populus euphratica	Peuphratica	22568	28079	336	18	18	83	23	13	40
Populus tremuloides	Ptremuloides	18981	24870	244	8	10	43	14	10	7
Populus deltoides	Pdeltoides	25294	33367	423	20	51	145	34	15	59
Populus alba	Palba	22627	27919	362	10	40	140	31	20	52
Populus trichocarpa	Ptrichocarpa	22875	28732	376	18	47	136	35	12	72
Populus tremula	Ptremula	22031	28505	185	10	5	18	4	10	11
Arachis hypogaea	Ahypogaea	40980	53727	502	29	59	116	36	7	81
Lupinus angustifolius	Langustifolius	22275	28092	278	14	15	27	11	8	16
Lupinus albus	Lalbus	22191	28816	262	10	14	31	12	10	19
Lotus japonicus	Ljaponicus	19806	24540	231	17	29	49	17	9	28
Cicer arietinum	Carietinum	17655	23134	188	15	19	21	17	6	14
Trifolium pratense	Tpratense	20559	28753	220	14	11	38	21	14	42
Medicago truncatula	Mtruncatula	24735	33433	344	19	50	110	21	24	47
Cajanus cajan	Ccajan	20244	25975	260	17	45	81	23	8	36
Glycine max	Gmax	31764	40903	444	27	82	98	39	13	53
Glycine soja	Gsoja	31108	39479	443	28	79	91	38	18	49
Vigna angularis	Vangularis	19739	27081	221	12	17	54	22	13	26
Vigna unguiculata	Vunguiculata	20282	25537	277	17	55	81	31	17	51
Vigna radiata	Vradiata	14925	19002	178	12	6	28	20	2	18
Phaseolus lunatus	Plunatus	24685	32781	241	17	38	60	27	21	26
Phaseolus vulgaris	Pvulgaris	18477	23086	238	17	48	61	32	23	41
Phaseolus acutifolius	Pacutifolius	17457	22042	225	14	27	56	28	4	39
Ziziphus jujuba	Zjujuba	20891	26958	307	18	36	75	34	11	49
Morus notabilis	Mnotabilis	15470	19495	194	12	22	77	20	10	19
Ficus carica	Fcarica	17913	24945	235	17	26	71	20	29	45
Cannabis sativa	Cannabissativa	16154	21404	146	10	8	42	14	11	20
Trema orientale	Torientale	16443	22566	190	17	24	69	14	18	21
Parasponia andersonii	Pandersonii	15567	21884	189	16	27	63	16	17	19
Rosa chinensis	Rchinensis	21378	29286	314	13	22	128	32	25	60
Fragaria vesca	Fvesca	20487	27486	228	12	21	77	20	12	52
Fragaria x ananassa	Fxananassa	60730	81416	710	42	27	121	44	38	102
Pyrus x bretschneideri	Pbretschneideri	25039	31586	382	13	32	87	34	23	34
Malus baccata	Mbaccata	24524	33175	296	10	13	53	31	19	34
Malus domestica	Mdomestica	26170	34305	419	15	28	92	26	27	44
Prunus armeniaca	Parmeniaca	16115	21788	148	13	31	31	5	4	3
Prunus avium	Pavium	17971	27632	121	5	12	36	20	11	40
Prunus yedoensis	Pyedoensis	20545	29139	218	13	28	51	22	19	40
Prunus dulcis	Pdulcis	17557	23117	236	14	16	48	20	15	57
Prunus persica	Ppersica	17306	21794	252	13	25	64	19	11	54

## Sheet: LRR-RLPs
Species	Abbreviation	SEARCHED (protein count >250 aa)	SEARCHED150 (protein count >150aa)	LRR-RLPs	LRR-RLP with aa gap 15_29 total	LRR-RLP with aa gap 15_29 before last 4 LRR	LRR-RLP with aa gap 30_90 total	LRR-RLP with aa gap 30_90 before last 4 LRR
Cyanophora paradoxa	Cparadoxa	16955	21558	0	0	0	0	0
Chondrus crispus	Ccrispus	5015	6452	0	0	0	0	0
Porphyra umbilicalis	Pumbilicalis	8906	11441	0	0	0	0	0
Cyanidioschyzon merolae	Cmerolae	3812	4534	0	0	0	0	0
Galdieria phlegrea	Gphlegrea	4313	5420	1	0	0	0	0
Galdieria sulphuraria	Gsulphuraria	4527	5699	0	0	0	0	0
Micromonas commoda	Mcommoda	7323	9045	0	0	0	0	0
Micromonas pusilla CCMP1545	Mpusilla	7255	9241	0	0	0	0	0
Ostreococcus tauri	Otauri	5426	6985	0	0	0	0	0
Ostreococcus lucimarinus CCE9901	Olucimarinus	5069	6604	0	0	0	0	0
Coccomyxa subellipsoidea C-169	Csubellipsoidea	6289	8035	2	0	0	0	0
Botryococcus braunii	Bbraunii	10096	14154	3	0	0	0	0
Chromochloris zofingiensis	Czofingiensis	9918	12564	2	0	0	0	0
Dunaliella salina	Dsalina	9022	12339	2	1	0	0	0
Volvox carteri	Vcarteri	10519	12342	0	0	0	0	0
Chlamydomonas schloesseri	Cschloesseri	13093	15015	1	0	0	0	0
Chlamydomonas eustigma	Ceustigma	10593	12895	4	0	0	0	0
Chlamydomonas incerta	Cincerta	13713	15641	1	0	0	0	0
Chlamydomonas reinhardtii CC3269	Creinhardtii	13384	15398	1	0	0	0	0
Klebsormidium nitens	Knitens	12266	14764	6	0	0	0	0
Mesostigma viride	Mviride	6622	8270	0	0	0	0	0
Chlorokybus atmophyticus	Catmophyticus	6614	8128	0	0	0	0	0
Chara braunii	Cbraunii	28933	32960	2	0	0	0	0
Spirogloea muscicola	Smuscicola	18042	22897	15	2	0	4	0
Mesotaenium endlicherianum	Mendlicherianum	7561	9497	1	0	0	0	0
Penium margaritaceum	Pmargaritaceum	24739	36555	14	0	0	1	0
Marchantia polymorpha	Mpolymorpha	11054	14504	54	7	1	37	35
Marchantia paleacea	Mpaleacea	9352	12335	31	8	0	25	24
Anthoceros agrestis	Aagrestis	15058	20187	13	1	0	5	4
Anthoceros punctatus	Apunctatus	13320	18370	12	1	0	3	2
Anthoceros angustus	Aangustus	9619	12293	10	0	0	4	4
Sphagnum fallax	Sfallax	17052	20983	19	0	0	1	1
Sphagnum magellanicum	Smagellanicum	17366	21343	12	0	0	0	0
Fontinalis antipyretica	Fantipyretica	10747	13746	13	0	0	4	3
Ceratodon purpureus	Ceratodonpurpureus	15410	19848	30	2	1	15	14
Physcomitrium patens	Ppatens	17541	22183	15	4	0	6	5
Selaginella moellendorffii	Smoellendorffii	13938	18848	17	3	1	6	5
Ceratopteris richardii	Crichardii	20746	28213	24	1	0	0	0
Azolla filiculoides	Afiliculoides	13822	17084	28	7	2	13	10
Salvinia cucullata	Scucullata	12728	16080	17	0	0	4	2
Gnetum montanum	Gmontanum	13564	18750	42	0	0	5	5
Ginkgo biloba	Gbiloba	23761	33116	97	18	0	56	49
Sequoiadendron giganteum	Sgiganteum	23894	33899	100	19	0	58	53
Sequoia sempervirens	Ssempervirens	73987	103720	545	116	1	348	326
Thuja plicata	Tplicata	21224	29337	144	28	2	91	85
Abies alba	Aalba	19407	42734	13	3	1	2	2
Picea abies	Pabies	20351	37210	89	9	3	32	30
Pseudotsuga menziesii	Pmenziesii	34057	47256	46	8	0	21	19
Pinus lambertiana	Plambertiana	23574	33813	50	8	0	18	15
Pinus taeda	Ptaeda	33218	46917	121	17	1	49	45
Amborella trichopoda	Atrichopoda	11994	17360	35	7	0	23	20
Euryale ferox	Eferox	25236	32951	22	1	0	10	8
Nymphaea colorata	Ncolorata	15277	19584	31	10	0	14	11
Nymphaea thermarum	Nthermarum	16277	21356	40	7	1	14	11
Ceratophyllum demersum	Cdemersum	15683	21185	18	1	0	1	0
Persea americana var. drymifolia	Pamericana	14096	18592	32	3	0	9	8
Cinnamomum micranthum f. kanehirae	Ckanehirae	19096	24120	119	27	1	84	77
Kingdonia uniflora	Kuniflora	21383	30525	31	12	2	17	15
Macleaya cordata	Mcordata	14373	18227	19	5	0	11	8
Papaver somniferum	Psomniferum	24283	31962	45	10	1	6	6
Coptis chinensis	Cchinensis	19904	29757	50	5	0	19	17
Thalictrum thalictroides	Tthalictroides	15500	22309	22	2	0	9	8
Aquilegia coerulea	Acoerulea	17932	22754	44	12	0	24	21
Acorus americanus	Aamericanus	15931	20988	47	7	1	25	23
Zostera marina	Zmarina	13447	17485	13	0	0	3	2
Zostera muelleri	Zmuelleri	18444	26896	23	2	0	2	2
Spirodela polyrhiza	Spolyrhiza	11386	15162	18	2	0	9	7
Wolffia australiana	Waustraliana	12045	16789	11	1	1	3	2
Lemna minor	Lminor	14837	19393	32	5	1	13	9
Dioscorea alata	Dalata	16573	21281	119	58	2	81	73
Dioscorea cayenensis subsp. rotundata	Drotundata	15342	21921	88	25	1	48	46
Asparagus officinalis	Aofficinalis	13468	20312	27	2	0	11	10
Allium sativum	Asativum	21468	35094	52	12	0	23	21
Apostasia shenzhenica	Ashenzhenica	12303	16476	15	1	0	3	2
Vanilla planifolia	Vplanifolia	14893	21078	16	0	0	4	3
Phalaenopsis equestris	Pequestris	13347	17623	24	3	0	11	9
Dendrobium catenatum	Dcatenatum	15593	20154	23	6	0	9	7
Zingiber officinale	Zofficinale	47171	61095	160	41	2	103	98
Ensete ventricosum	Eventricosum	17171	32849	36	1	0	9	7
Musa balbisiana	Mbalbisiana	19769	26177	40	8	0	13	13
Musa acuminata	Macuminata	20586	27053	46	12	5	5	1
Phoenix dactylifera	Pdactylifera	18001	23153	37	5	1	15	15
Cocos nucifera	Cnucifera	16497	22179	42	7	0	22	22
Elaeis guineensis	Eguineensis	18921	23902	54	17	2	29	28
Calamus jenkinsianus	Cjenkinsianus	31406	44189	115	28	2	56	48
Calamus simplicifolius	Csimplicifolius	28890	41073	108	17	1	54	46
Ananas comosus	Acomosus	16147	21399	58	15	2	35	27
Carex littledalei	Clittledalei	13926	18460	22	5	0	6	5
Joinvillea ascendens	Jascendens	16529	22350	38	16	1	20	17
Pharus latifolius	Platifolius	18696	25153	32	9	0	17	17
Eragrostis curvula	Ecurvula	33230	44053	113	29	0	46	38
Eragrostis tef	Etef	25830	34376	40	3	1	13	9
Cleistogenes songorica	Csongorica	33304	44745	38	9	0	10	7
Oropetium thomaeum	Othomaeum	14031	19710	7	0	0	0	0
Eleusine coracana	Ecoracana	34955	43952	60	13	1	29	27
Chasmanthium laxum	Claxum	20720	26469	48	17	1	28	27
Sorghum bicolor	Sbicolor	20904	26734	53	17	1	34	30
Zea mays	Zmays	24174	32313	28	8	1	15	13
Saccharum spontaneum	Sspontaneum	33783	43815	76	11	0	26	20
Saccharum hybrid cultivar	Sspontaneumhybrid	20804	29112	27	3	0	11	10
Miscanthus lutarioriparius	Mlutarioriparius	44008	57363	148	38	2	70	56
Miscanthus sinensis	Msinensis	37289	49500	104	32	2	62	44
Dichanthelium oligosanthes	Doligosanthes	15286	20478	35	11	0	15	12
Digitaria exilis	Dexilis	41606	52428	114	23	3	36	29
Urochloa fusca	Ufusca	21465	28723	52	11	2	22	18
Panicum miliaceum	Pmiliaceum	35383	46827	77	12	1	31	24
Panicum virgatum	Pvirgatum	44746	62204	110	34	2	59	50
Panicum hallii	Phallii	20389	27358	58	23	1	33	31
Setaria viridis	Sviridis	21750	28992	59	18	3	35	30
Setaria italica	Sitalica	21916	28302	64	21	3	38	32
Cenchrus americanus	Camericanus	19984	29019	56	11	1	33	29
Cenchrus purpureus	Cpurpureus	47119	58753	194	65	8	106	85
Bonia amplexicaulis	Bamplexicaulis	27768	37165	82	8	0	25	22
Guadua angustifolia	Gangustifolia	21135	31516	196	44	2	96	87
Olyra latifolia	Olatifolia	21404	29084	61	17	1	41	34
Raddia guianensis	Rguianensis	14737	20122	45	13	1	26	23
Leersia perrieri	Lperrieri	18369	23393	48	8	0	26	21
Oryza punctata	Opunctata	19429	25137	56	17	0	38	33
Oryza meridionalis	Omeridionalis	16623	22163	59	24	0	38	32
Oryza brachyantha	Obrachyantha	17168	22958	42	6	0	18	16
Oryza longistaminata	Olongistaminata	16824	22668	108	35	2	64	52
Oryza glumipatula	Oglumipatula	20069	26706	75	34	2	52	46
Oryza glaberrima	Oglaberrima	18972	25234	53	12	0	30	23
Oryza sativa	Osativa	23976	32334	80	31	0	56	50
Oryza barthii	Obarthii	18800	25307	67	25	0	42	35
Oryza rufipogon	Orufipogon	20440	27495	64	23	1	40	33
Oryza nivara	Onivara	20475	27251	66	24	2	42	36
Oryza meyeriana var. granulata	Omeyeriana	16969	24160	15	3	2	3	2
Brachypodium stacei	Bstacei	19363	24701	43	14	1	25	20
Brachypodium hybridum	Bhybridum	41104	54308	91	38	1	53	47
Brachypodium distachyon	Bdistachyon	19728	25780	41	18	0	24	21
Brachypodium mexicanum	Bmexicanum	38893	55266	105	26	1	61	45
Brachypodium sylvaticum	Bsylvaticum	22197	29556	65	24	0	40	35
Secale cereale	Scereale	29461	37295	101	35	1	55	47
Hordeum vulgare	Hvulgare	20841	28549	76	19	0	38	34
Thinopyrum intermedium	Tintermedium	87437	115795	524	237	9	369	324
Aegilops tauschii	Atauschii	23410	31032	102	40	1	66	62
Triticum urartu	Turartu	18595	25146	75	31	0	46	41
Triticum dicoccoides	Tdicoccoides	38932	50870	179	41	0	103	92
Triticum turgidum	Tturgidum	44274	56291	220	69	1	137	126
Triticum spelta	Tspelta	70536	92764	307	79	1	182	175
Triticum aestivum	Taestivum	43026	62817	191	27	0	95	90
Paeonia suffruticosa	Psuffruticosa	19175	27853	30	4	2	14	11
Rhodiola crenulata	Rcrenulata	16576	21894	36	9	0	15	13
Kalanchoe laxiflora	Klaxiflora	34485	43407	48	13	0	24	23
Kalanchoe fedtschenkoi	Kfedtschenkoi	18629	24500	38	7	0	17	17
Amaranthus hypochondriacus	Ahypochondriacus	13666	18498	68	14	0	21	16
Selenicereus undatus	Sundatus	17128	22576	41	8	0	20	19
Portulaca amilis	Pamilis	25080	37238	110	21	0	56	54
Drosera spatulata	Dspatulata	12707	15736	29	5	0	12	11
Dionaea muscipula	Dmuscipula	13168	17533	29	8	0	10	7
Aldrovanda vesiculosa	Avesiculosa	17226	21650	12	5	0	9	6
Suaeda aralocaspica	Saralocaspica	17498	24175	13	1	0	5	5
Beta vulgaris	Bvulgaris	15455	19860	38	7	0	23	22
Chenopodium quinoa	Cquinoa	30800	39319	70	14	0	32	29
Spinacia oleracea	Soleracea	21231	27596	23	5	0	11	9
Hydrangea quercifolia	Hquercifolia	19620	25148	73	22	1	49	43
Camptotheca acuminata	Cacuminata	26693	33730	85	14	0	49	45
Davidia involucrata	Dinvolucrata	24199	32966	91	27	4	53	42
Nyssa yunnanensis	Nyunnanensis	19868	29106	76	14	0	35	33
Nyssa sinensis	Nsinensis	22731	30003	87	22	2	37	35
Diospyros oleifera	Doleifera	17504	24020	33	5	0	16	14
Camellia sinensis	Csinensis	31025	43657	216	51	2	132	123
Roridula gorgonias	Rgorgonias	14393	18905	29	3	0	7	6
Clethra arborea	Carborea	19428	25675	107	14	0	44	38
Actinidia chinensis	Achinensis	22922	29174	35	5	0	17	15
Rhododendron delavayi	Rdelavayi	19309	25694	116	29	0	70	64
Vaccinium corymbosum	Vcorymbosum	74622	98710	423	151	1	294	255
Vaccinium darrowii	Vdarrowii	22607	29535	81	12	0	49	42
Panax ginseng	Pginseng	27715	35809	57	7	0	11	9
Coriandrum sativum	Csativum	23222	31923	84	21	1	40	35
Daucus carota	Dcarota	19865	25686	78	22	0	45	36
Lactuca sativa	Lsativa	22464	29979	136	55	1	100	88
Cynara cardunculus	Ccardunculus	16941	21992	76	20	0	32	27
Erigeron canadensis	Ecanadensis	21180	26398	114	31	1	75	69
Helianthus annuus	Hannuus	28007	36972	160	42	0	102	91
Mikania micrantha	Mmicrantha	28979	38663	101	30	0	61	49
Chiococca alba	Calba	21382	28704	56	16	0	35	30
Ophiorrhiza pumila	Opumila	18057	24417	36	6	0	16	13
Coffea canephora	Ccanephora	16133	20634	67	21	1	35	27
Coffea arabica	Carabica	32771	41013	124	34	2	71	66
Coffea eugenioides	Ceugenioides	21642	26750	118	36	2	58	53
Dorcoceras hygrometricum	Bhygrometrica	21841	33490	21	1	0	12	9
Antirrhinum majus	AmajusL	20459	27021	31	9	1	19	18
Erythranthe guttata	Mguttatus	18300	23583	42	7	0	17	16
Olea europaea	Oeuropaea	27665	38943	64	16	0	41	37
Sesamum indicum	Sindicum	15877	20361	28	2	1	17	16
Lindenbergia philippensis	Lphilippensis	17606	22497	29	6	0	17	15
Striga asiatica	Sasiatica	18475	26808	33	10	0	16	12
Phtheirospermum japonicum	Pjaponicum	15802	21895	47	10	1	17	17
Genlisea aurea	Gaurea	9020	12992	6	0	0	0	0
Utricularia reniformis	Ureniformis	22904	32559	31	4	0	4	2
Utricularia gibba	Ugibba	15080	20473	14	1	0	3	2
Ipomoea triloba	Itriloba	20894	26728	103	20	0	52	49
Cuscuta australis	Caustralis	12242	15936	24	1	0	6	6
Cuscuta campestris	Ccampestris	29630	37938	58	11	0	23	17
Petunia axillaris subsp. parodii	Paxillaris	20629	26977	58	17	1	32	30
Petunia integrifolia subsp. inflata	Pinflata	22318	29707	66	23	2	39	34
Nicotiana tabacum	Ntabacum	38066	52583	88	17	0	50	47
Nicotiana attenuata	Nattenuata	19386	25981	34	10	0	14	13
Nicotiana benthamiana	Nbenthamiana	28801	40931	56	12	1	22	19
Nicotiana sylvestris	Nsylvestris	21179	29012	67	18	1	36	36
Capsicum chinense	Cchinense	20571	28615	113	31	3	62	49
Capsicum annuum	Cannuum	20410	28209	119	28	4	55	45
Solanum melongena	Smelongena	19415	26151	74	0	0	0	0
Solanum tuberosum	Stuberosum	18900	28061	122	32	0	80	73
Solanum pimpinellifolium	Spimpinellifolium	20202	31805	56	18	2	32	28
Solanum pennellii	Spennellii	31356	38619	52	17	0	32	29
Solanum lycopersicum	Slycopersicum	18684	25431	48	19	2	28	25
Tetrastigma voinierianum	Tvoinierianum	23292	35753	113	25	2	47	30
Vitis riparia	Vriparia	18800	23600	154	39	1	116	108
Vitis rotundifolia	Vrotundifolia	34672	44854	297	84	1	202	189
Vitis arizonica	Varizonica	32577	43687	225	57	1	154	142
Vitis vinifera	Vvinifera	17423	22881	115	32	1	80	76
Punica granatum	Pgranatum	17175	21522	70	21	1	49	46
Psidium guajava	Pguajava	16630	21684	45	12	1	28	25
Syzygium oleosum	Soleosum	18471	23802	118	25	2	74	66
Eucalyptus grandis	Egrandis	22685	28750	224	80	0	165	145
Corymbia citriodora	Ccitriodora	23377	29651	253	91	3	186	169
Durio zibethinus	Dzibethinus	25466	32106	173	43	0	107	100
Theobroma cacao	Tcacao	16546	21103	130	39	1	95	88
Herrania umbratica	Humbratica	13942	17219	67	20	0	49	46
Corchorus olitorius	Colitorius	17032	23169	111	28	3	70	59
Corchorus capsularis	Ccapsularis	14666	18726	46	9	0	22	16
Hibiscus syriacus	Hsyriacus	40382	55649	108	33	0	65	55
Gossypium raimondii	Graimondii	23584	30283	132	49	1	91	80
Gossypium hirsutum	Ghirsutum	45788	59092	244	79	5	173	155
Gossypium mustelinum	Gmustelinum	45959	58928	256	80	3	189	170
Gossypium darwinii	Gdarwinii	46273	60137	261	97	4	192	158
Gossypium tomentosum	Gtomentosum	46337	60009	285	107	6	210	168
Gossypium barbadense	Gbarbadense	45766	58877	274	92	5	180	150
Toona sinensis	Tsinensis	21477	28384	62	4	0	12	10
Dimocarpus longan	Dlongan	21441	30012	167	52	0	123	110
Sclerocarya birrea	Sbirrea	12762	15996	75	14	2	33	26
Anacardium occidentale	Aoccidentale	25297	33232	173	52	4	126	111
Pistacia vera	Pvera	20409	26913	87	28	2	45	39
Mangifera indica	Mindica	23326	29159	110	34	0	68	59
Atalantia buxifolia	Abuxfoliata	15534	20731	31	9	0	14	12
Citrus medica	Cmedica	17019	23118	92	18	1	44	41
Citrus sinensis	Citrussinensis	16224	21346	145	36	3	72	67
Citrus cavaleriei	Cichangensis	16731	22891	22	2	0	3	2
Citrus trifoliata	Ptrifoliata	17136	21717	127	37	0	80	69
Citrus clementina	Cclementina	16889	21282	139	44	1	91	79
Citrus reticulata	Creticulata	16447	21681	87	26	1	50	46
Citrus hindsii	Fhindsii	19816	25767	54	18	1	28	23
Citrus maxima	Cgrandis	16376	21894	61	15	0	30	26
Carica papaya	Cpapaya	12802	18274	21	1	0	8	7
Cleome violacea	Cviolacea	15029	18774	21	7	1	11	11
Rorippa islandica	Rislandica	19638	25508	59	20	1	37	34
Arabis alpina	Aalpina	13644	17539	50	10	0	24	24
Thlaspi arvense	Tarvense	24939	32613	81	20	1	47	41
Iberis amara	Iamara	38653	52248	103	24	0	73	65
Caulanthus amplexicaulis	Camplexicaulis	31309	40458	50	13	1	24	21
Lunaria annua	Lannua	25780	33546	33	5	0	15	14
Euclidium syriacum	Esyriacum	20730	26679	92	19	2	53	48
Boechera stricta	Bstricta	17570	22540	59	11	0	36	30
Stanleya pinnata	Spinnata	29838	42950	77	26	2	49	41
Schrenkiella parvula	Sparvula	17499	22682	25	3	0	14	11
Lepidium sativum	Lsativum	32025	42735	61	10	3	23	19
Diptychocarpus strictus	Dstrictus	18248	23073	64	19	0	47	45
Eutrema salsugineum	Esalsugineum	18101	22793	51	17	0	35	31
Descurainia sophioides	Dsophioides	18624	23602	88	22	2	67	58
Meniocus linifolius	Alinifolium	34257	43489	177	43	1	114	101
Malcolmia maritima	Mmaritima	20310	25806	47	11	0	31	26
Isatis tinctoria	Itinctoria	63503	87591	400	112	2	265	234
Myagrum perfoliatum	Mperfoliatum	17905	22167	54	12	0	37	33
Camelina sativa	Csativa	55794	71875	175	48	3	106	90
Capsella rubella	Crubella	18612	23368	63	20	1	47	45
Capsella grandiflora	Cgrandiflora	16891	21249	43	8	2	21	20
Arabidopsis halleri	Ahalleri	15720	20572	46	10	0	28	27
Arabidopsis lyrata	Alyrata	19384	24968	48	12	1	26	26
Arabidopsis thaliana	Athaliana	18384	23176	54	13	0	27	25
Eruca vesicaria	Evesicaria	51310	67866	205	60	4	140	120
Cakile maritima	Cmaritima	35672	47475	68	21	0	44	41
Sinapis alba	Salba	39741	50091	146	38	7	86	77
Crambe hispanica	Chispanica	28021	37070	66	23	3	33	30
Brassica rapa	Brapa	26320	33891	91	31	1	55	50
Brassica napus	Bnapus	53900	73779	147	40	3	66	62
Brassica oleracea var. capitata	Boleracea	19516	27052	26	2	0	7	7
Cephalotus follicularis	Cfollicularis	17239	27636	12	2	0	4	4
Morella rubra	Mrubra	17302	23536	58	11	3	25	23
Juglans regia	Jregia	29383	37233	124	33	2	72	61
Carya illinoinensis	Cillinoinensis	21573	27143	105	29	2	73	70
Corylus avellana	Cavellana	16569	21241	74	23	3	43	33
Carpinus fangiana	Cfangiana	17727	22194	35	8	0	17	13
Betula platyphylla	Bplatyphylla	21556	28231	117	22	3	73	68
Castanea mollissima	Cmollissima	19006	24870	107	23	0	49	45
Castanea dentata	Cdentata	21091	26243	265	103	4	191	174
Quercus rubra	Qrubra	22901	28631	280	122	5	200	181
Quercus lobata	Qlobata	25490	33145	245	77	2	176	156
Quercus suber	Qsuber	35706	45341	254	74	5	170	147
Momordica charantia	Mcharantia	13910	17634	39	10	2	20	18
Siraitia grosvenorii	Sgrosvenorii	17365	22772	40	17	2	24	20
Cucurbita maxima	Cmaxima	19719	25075	27	6	2	9	8
Cucurbita pepo	Cpepo	18483	23782	63	9	2	14	9
Cucurbita argyrosperma	Cargyrosperma	17816	23189	26	6	2	7	4
Cucurbita moschata	Cmoschata	20073	25484	29	4	0	12	11
Benincasa hispida	Bhispida	13794	18155	26	4	1	9	8
Citrullus lanatus	Clanatus	13692	17514	26	11	1	15	13
Lagenaria siceraria	Lsiceraria	14178	18292	36	10	1	19	17
Cucumis melo	Cmelo	14016	18908	37	10	2	22	20
Cucumis sativus	Csativus	13939	17704	30	11	0	22	14
Sapria himalayana	Shimalayana	17039	30653	2	0	0	0	0
Linum usitatissimum	Lusitatissimum	27738	36386	57	17	1	28	22
Ricinus communis	Rcommunis	16142	22180	39	9	0	19	15
Hevea brasiliensis	Hbrasiliensis	24852	31629	170	55	1	104	91
Manihot esculenta	Mesculenta	21946	27486	144	45	5	97	91
Salix brachista	Sbrachista	20865	26396	51	7	0	15	11
Salix purpurea	Spurpurea	22484	28500	117	56	1	84	73
Salix dunnii	Sdunnii	19363	24663	72	14	1	24	22
Salix suchowensis	Ssuchowensis	18570	23402	85	27	1	53	50
Populus euphratica	Peuphratica	22568	28079	64	19	0	41	36
Populus tremuloides	Ptremuloides	18981	24870	42	5	0	21	19
Populus deltoides	Pdeltoides	25294	33367	137	50	1	103	81
Populus alba	Palba	22627	27919	132	38	3	98	87
Populus trichocarpa	Ptrichocarpa	22875	28732	136	46	0	109	103
Populus tremula	Ptremula	22031	28505	75	8	1	23	17
Arachis hypogaea	Ahypogaea	40980	53727	215	75	0	154	128
Lupinus angustifolius	Langustifolius	22275	28092	32	4	1	13	13
Lupinus albus	Lalbus	22191	28816	22	3	0	6	6
Lotus japonicus	Ljaponicus	19806	24540	64	22	4	32	23
Cicer arietinum	Carietinum	17655	23134	29	8	0	16	8
Trifolium pratense	Tpratense	20559	28753	91	23	0	57	43
Medicago truncatula	Mtruncatula	24735	33433	170	49	3	130	103
Cajanus cajan	Ccajan	20244	25975	68	12	0	52	43
Glycine max	Gmax	31764	40903	180	47	6	113	97
Glycine soja	Gsoja	31108	39479	137	42	1	90	80
Vigna angularis	Vangularis	19739	27081	81	22	1	52	44
Vigna unguiculata	Vunguiculata	20282	25537	142	38	2	100	78
Vigna radiata	Vradiata	14925	19002	55	17	0	23	21
Phaseolus lunatus	Plunatus	24685	32781	75	24	3	51	42
Phaseolus vulgaris	Pvulgaris	18477	23086	91	21	1	56	41
Phaseolus acutifolius	Pacutifolius	17457	22042	61	19	0	35	31
Ziziphus jujuba	Zjujuba	20891	26958	199	79	3	132	121
Morus notabilis	Mnotabilis	15470	19495	52	16	0	31	29
Ficus carica	Fcarica	17913	24945	113	30	1	70	60
Cannabis sativa	Cannabissativa	16154	21404	49	10	0	33	29
Trema orientale	Torientale	16443	22566	65	19	0	42	37
Parasponia andersonii	Pandersonii	15567	21884	53	13	0	37	35
Rosa chinensis	Rchinensis	21378	29286	229	71	8	157	140
Fragaria vesca	Fvesca	20487	27486	74	20	1	50	48
Fragaria x ananassa	Fxananassa	60730	81416	190	54	2	117	96
Pyrus x bretschneideri	Pbretschneideri	25039	31586	143	26	0	112	100
Malus baccata	Mbaccata	24524	33175	110	13	1	68	60
Malus domestica	Mdomestica	26170	34305	137	34	1	93	82
Prunus armeniaca	Parmeniaca	16115	21788	24	6	0	8	7
Prunus avium	Pavium	17971	27632	165	33	1	100	89
Prunus yedoensis	Pyedoensis	20545	29139	131	17	1	67	61
Prunus dulcis	Pdulcis	17557	23117	99	27	2	68	60
Prunus persica	Ppersica	17306	21794	116	40	1	98	83

## Sheet: LRR-RLKs
Species	Abbreviation	SEARCHED (protein count >250 aa)	SEARCHED150 (protein count >150aa)	LRR-RLK_I	LRR-RLK_II	LRR-RLK_III	LRR-RLK_IV	LRR-RLK_V	LRR-RLK_VI_1	LRR-RLK_VI_2	LRR-RLK_VII	LRR-RLK_VIII_1	LRR-RLK_VIII_2	LRR-RLK_IX	LRR-RLK_Xa	LRR-RLK_Xb	LRR-RLK_XI	LRR-RLK_XII	LRR-RLK_XIIIa	LRR-RLK_XIIIb	LRR-RLK_XIV	LRR-RLK_XV	LRR-RLK_XVI
Cyanophora paradoxa	Cparadoxa	16955	21558	1	0	0	0	0	0	0	0	0	0	0	0	0	0	0	0	0	0	0	0
Chondrus crispus	Ccrispus	5015	6452	0	0	0	0	0	0	0	0	0	0	0	0	0	0	0	0	0	0	0	0
Porphyra umbilicalis	Pumbilicalis	8906	11441	0	0	0	0	0	0	0	0	0	0	0	0	0	0	0	0	0	0	0	0
Cyanidioschyzon merolae	Cmerolae	3812	4534	0	0	0	0	0	0	0	0	0	0	0	0	0	0	0	0	0	0	0	0
Galdieria phlegrea	Gphlegrea	4313	5420	0	0	0	0	0	0	0	0	0	0	0	0	0	0	0	0	0	0	0	0
Galdieria sulphuraria	Gsulphuraria	4527	5699	0	0	0	0	0	0	0	0	0	0	0	0	0	0	0	0	0	0	0	0
Micromonas commoda	Mcommoda	7323	9045	0	0	0	0	0	0	0	0	0	0	0	0	0	0	0	0	0	0	0	0
Micromonas pusilla CCMP1545	Mpusilla	7255	9241	0	0	0	0	0	0	0	0	0	0	0	0	0	0	0	0	0	0	0	0
Ostreococcus tauri	Otauri	5426	6985	0	0	0	0	0	0	0	0	0	0	0	0	0	0	0	0	0	0	0	0
Ostreococcus lucimarinus CCE9901	Olucimarinus	5069	6604	0	0	0	0	0	0	0	0	0	0	0	0	0	0	0	0	0	0	0	0
Coccomyxa subellipsoidea C-169	Csubellipsoidea	6289	8035	0	0	0	0	0	0	0	0	0	2	0	0	1	0	0	0	0	0	0	0
Botryococcus braunii	Bbraunii	10096	14154	4	0	0	0	0	0	0	0	1	0	1	0	0	0	0	0	0	0	0	0
Chromochloris zofingiensis	Czofingiensis	9918	12564	0	0	0	0	0	0	0	0	0	0	0	0	0	0	0	0	0	0	0	0
Dunaliella salina	Dsalina	9022	12339	0	0	0	0	0	0	0	0	0	0	0	0	0	0	0	0	0	0	0	0
Volvox carteri	Vcarteri	10519	12342	0	0	0	0	0	0	0	0	0	0	0	0	0	0	0	0	0	0	0	0
Chlamydomonas schloesseri	Cschloesseri	13093	15015	0	0	0	0	0	0	0	0	0	0	0	0	0	0	0	0	0	0	0	0
Chlamydomonas eustigma	Ceustigma	10593	12895	0	0	0	0	0	0	0	0	0	0	1	0	0	0	0	0	0	0	0	0
Chlamydomonas incerta	Cincerta	13713	15641	0	0	0	0	0	0	0	0	0	0	0	0	0	0	0	0	0	0	0	0
Chlamydomonas reinhardtii CC3269	Creinhardtii	13384	15398	0	0	0	0	0	0	0	0	0	0	0	0	0	0	0	0	0	0	0	0
Klebsormidium nitens	Knitens	12266	14764	2	4	0	0	4	0	0	0	3	3	0	0	3	0	1	0	0	0	0	0
Mesostigma viride	Mviride	6622	8270	0	0	0	0	0	0	0	0	0	0	0	0	0	0	0	0	0	0	0	0
Chlorokybus atmophyticus	Catmophyticus	6614	8128	0	0	0	0	0	0	0	0	0	0	3	0	0	0	0	0	0	0	0	0
Chara braunii	Cbraunii	28933	32960	5	0	0	0	1	0	0	0	6	2	1	0	0	0	0	0	0	0	0	0
Spirogloea muscicola	Smuscicola	18042	22897	7	6	0	0	2	0	0	0	5	4	5	0	2	5	0	1	0	0	1	0
Mesotaenium endlicherianum	Mendlicherianum	7561	9497	2	2	0	0	1	0	0	0	5	1	4	0	3	0	0	2	1	0	0	0
Penium margaritaceum	Pmargaritaceum	24739	36555	1	2	0	0	2	0	0	1	39	0	11	0	3	0	0	8	4	0	1	0
Marchantia polymorpha	Mpolymorpha	11054	14504	11	3	6	0	1	1	0	2	21	14	2	1	6	20	0	5	2	2	1	1
Marchantia paleacea	Mpaleacea	9352	12335	10	3	6	0	1	0	0	2	23	8	2	1	7	20	0	5	1	2	1	0
Anthoceros agrestis	Aagrestis	15058	20187	19	2	4	0	1	1	0	3	44	5	3	1	4	16	2	1	1	2	0	0
Anthoceros punctatus	Apunctatus	13320	18370	20	3	4	0	1	1	0	1	39	3	2	1	3	14	2	1	1	1	0	1
Anthoceros angustus	Aangustus	9619	12293	7	2	5	0	0	1	0	5	16	1	1	1	4	13	1	1	1	1	0	0
Sphagnum fallax	Sfallax	17052	20983	19	8	17	0	6	2	0	5	20	57	4	2	15	25	0	6	1	3	1	0
Sphagnum magellanicum	Smagellanicum	17366	21343	25	8	17	0	6	2	0	3	24	58	4	2	15	26	0	9	2	3	1	0
Fontinalis antipyretica	Fantipyretica	10747	13746	6	3	9	0	4	0	0	4	10	9	3	1	10	9	0	6	4	2	1	2
Ceratodon purpureus	Ceratodonpurpureus	15410	19848	13	5	12	2	5	1	0	4	19	62	5	2	14	23	0	10	3	2	1	2
Physcomitrium patens	Ppatens	17541	22183	13	9	21	2	6	1	0	6	21	26	5	3	16	13	0	15	6	5	1	2
Selaginella moellendorffii	Smoellendorffii	13938	18848	0	4	13	1	1	3	0	3	4	3	4	3	14	21	1	4	2	2	1	0
Ceratopteris richardii	Crichardii	20746	28213	23	6	36	1	9	1	4	7	30	3	10	6	18	40	4	11	6	3	2	0
Azolla filiculoides	Afiliculoides	13822	17084	3	4	25	2	4	0	1	5	12	1	5	3	13	19	0	6	6	2	3	0
Salvinia cucullata	Scucullata	12728	16080	1	4	21	2	4	2	0	7	7	1	6	3	11	20	0	6	4	1	4	0
Gnetum montanum	Gmontanum	13564	18750	6	5	19	1	8	2	1	4	11	2	9	3	8	39	12	5	1	2	2	0
Ginkgo biloba	Gbiloba	23761	33116	6	5	22	1	2	2	1	4	13	3	4	4	14	54	93	4	3	4	3	4
Sequoiadendron giganteum	Sgiganteum	23894	33899	9	6	20	2	0	2	1	3	16	2	4	2	9	66	105	8	0	2	2	1
Sequoia sempervirens	Ssempervirens	73987	103720	32	15	49	3	3	1	6	12	48	2	16	3	49	214	342	17	4	3	4	4
Thuja plicata	Tplicata	21224	29337	16	7	23	2	3	2	2	4	17	10	3	2	13	63	91	3	1	1	2	4
Abies alba	Aalba	19407	42734	0	3	6	2	0	0	0	2	1	0	3	1	2	8	1	1	0	1	1	1
Picea abies	Pabies	20351	37210	11	7	12	2	2	1	1	4	6	0	4	2	11	56	64	2	1	0	3	1
Pseudotsuga menziesii	Pmenziesii	34057	47256	39	6	20	2	3	2	1	6	17	4	5	4	18	30	91	4	14	2	3	1
Pinus lambertiana	Plambertiana	23574	33813	21	7	15	2	3	2	2	4	6	2	5	1	13	75	79	3	3	1	4	1
Pinus taeda	Ptaeda	33218	46917	53	6	15	2	2	0	2	4	8	2	6	7	9	142	155	7	5	4	2	0
Amborella trichopoda	Atrichopoda	11994	17360	6	7	20	1	3	3	1	4	6	3	4	2	10	23	12	3	3	1	2	1
Euryale ferox	Eferox	25236	32951	31	21	67	3	16	10	6	15	6	22	15	5	21	58	18	5	6	2	7	1
Nymphaea colorata	Ncolorata	15277	19584	24	9	26	1	8	4	4	8	6	21	6	2	10	31	84	2	4	1	3	1
Nymphaea thermarum	Nthermarum	16277	21356	8	9	28	1	6	4	3	8	4	4	6	2	10	29	16	2	2	1	3	1
Ceratophyllum demersum	Cdemersum	15683	21185	2	7	38	4	7	5	3	9	6	2	10	1	11	26	1	0	1	2	1	1
Persea americana var. drymifolia	Pamericana	14096	18592	2	11	36	3	1	4	2	6	6	4	4	1	6	27	5	3	3	2	1	1
Cinnamomum micranthum f. kanehirae	Ckanehirae	19096	24120	7	13	44	3	4	5	4	6	10	14	8	3	10	45	132	3	3	1	2	1
Kingdonia uniflora	Kuniflora	21383	30525	3	9	25	1	4	2	4	6	5	7	4	1	11	28	51	4	2	2	3	1
Macleaya cordata	Mcordata	14373	18227	3	8	16	1	4	3	3	5	6	6	3	2	10	27	14	3	2	3	3	1
Papaver somniferum	Psomniferum	24283	31962	6	13	39	2	7	4	6	10	8	14	6	2	12	47	35	4	4	4	4	0
Coptis chinensis	Cchinensis	19904	29757	0	1	22	2	5	4	4	4	4	14	3	2	3	16	3	1	1	2	0	0
Thalictrum thalictroides	Tthalictroides	15500	22309	3	8	23	1	4	4	1	5	3	9	3	2	7	26	5	1	2	2	2	0
Aquilegia coerulea	Acoerulea	17932	22754	2	11	24	1	5	5	3	5	6	18	3	2	11	26	75	2	3	2	3	1
Acorus americanus	Aamericanus	15931	20988	3	9	31	2	8	4	3	7	6	11	4	3	9	28	32	4	4	2	3	0
Zostera marina	Zmarina	13447	17485	10	8	31	1	7	4	0	4	3	8	6	1	9	20	6	2	3	2	1	0
Zostera muelleri	Zmuelleri	18444	26896	3	11	19	0	7	6	3	4	5	27	10	2	10	20	8	4	7	3	1	0
Spirodela polyrhiza	Spolyrhiza	11386	15162	20	7	28	2	5	4	2	7	8	12	5	3	9	22	9	4	2	2	4	1
Wolffia australiana	Waustraliana	12045	16789	16	5	22	2	2	2	0	4	3	7	4	1	4	20	3	3	5	1	1	0
Lemna minor	Lminor	14837	19393	4	1	25	2	3	2	0	7	7	8	4	0	1	13	6	4	0	1	1	0
Dioscorea alata	Dalata	16573	21281	3	11	39	1	6	4	8	6	9	12	6	4	9	34	67	3	3	2	3	1
Dioscorea cayenensis subsp. rotundata	Drotundata	15342	21921	3	10	28	1	5	1	3	5	11	8	4	2	7	32	35	3	3	0	4	2
Asparagus officinalis	Aofficinalis	13468	20312	3	10	12	0	8	3	6	5	6	3	6	0	8	25	35	2	2	2	3	1
Allium sativum	Asativum	21468	35094	1	10	25	3	9	5	4	4	7	7	11	1	10	24	37	3	3	2	2	0
Apostasia shenzhenica	Ashenzhenica	12303	16476	1	5	29	1	5	3	1	5	5	1	5	2	11	26	10	1	2	1	3	0
Vanilla planifolia	Vplanifolia	14893	21078	3	12	39	1	7	4	2	4	7	6	2	1	6	31	6	2	2	1	3	0
Phalaenopsis equestris	Pequestris	13347	17623	3	10	32	1	6	3	1	6	7	4	4	1	10	26	14	3	5	3	3	1
Dendrobium catenatum	Dcatenatum	15593	20154	3	11	34	2	6	3	3	6	8	8	5	1	13	33	18	2	3	3	4	1
Zingiber officinale	Zofficinale	47171	61095	45	34	129	6	16	12	8	26	28	25	22	10	28	110	54	6	5	8	8	0
Ensete ventricosum	Eventricosum	17171	32849	1	4	44	2	1	0	0	8	2	0	12	2	17	51	20	1	0	0	4	1
Musa balbisiana	Mbalbisiana	19769	26177	15	16	52	1	10	6	4	4	8	6	8	1	18	48	17	1	1	2	3	0
Musa acuminata	Macuminata	20586	27053	15	19	63	3	11	7	4	11	14	3	12	1	18	54	37	3	2	4	5	1
Phoenix dactylifera	Pdactylifera	18001	23153	2	14	47	2	7	3	8	9	10	7	9	3	12	40	38	5	2	4	4	1
Cocos nucifera	Cnucifera	16497	22179	6	14	37	2	4	3	5	12	7	6	7	2	13	46	41	2	3	3	4	1
Elaeis guineensis	Eguineensis	18921	23902	10	15	44	3	9	3	6	10	8	8	8	3	12	52	60	5	3	4	3	1
Calamus jenkinsianus	Cjenkinsianus	31406	44189	9	17	39	2	4	4	2	5	13	25	8	5	16	50	61	3	3	3	3	0
Calamus simplicifolius	Csimplicifolius	28890	41073	4	15	38	3	5	3	4	7	12	21	6	4	19	43	32	5	5	1	4	2
Ananas comosus	Acomosus	16147	21399	4	9	29	2	6	4	4	7	7	3	4	2	9	29	20	2	1	0	2	0
Carex littledalei	Clittledalei	13926	18460	7	6	26	2	5	4	3	7	4	3	5	2	8	26	9	2	1	2	2	0
Joinvillea ascendens	Jascendens	16529	22350	11	9	30	3	7	3	4	6	10	6	3	2	11	32	48	4	3	2	3	0
Pharus latifolius	Platifolius	18696	25153	8	12	37	3	10	3	4	9	11	9	4	3	13	41	70	3	3	2	4	0
Eragrostis curvula	Ecurvula	33230	44053	22	19	39	4	12	7	4	10	8	11	4	2	11	29	80	8	5	2	1	0
Eragrostis tef	Etef	25830	34376	13	20	18	3	17	5	4	7	12	5	7	3	22	52	67	8	2	1	6	0
Cleistogenes songorica	Csongorica	33304	44745	16	20	70	5	22	5	5	14	15	8	6	5	22	66	52	8	7	2	8	1
Oropetium thomaeum	Othomaeum	14031	19710	2	0	4	0	7	0	1	0	1	0	0	0	0	1	0	0	0	0	0	0
Eleusine coracana	Ecoracana	34955	43952	19	22	66	6	19	8	3	15	15	11	6	4	32	68	50	10	6	2	6	0
Chasmanthium laxum	Claxum	20720	26469	11	12	37	2	11	4	3	8	9	6	3	3	20	36	61	5	4	1	4	0
Sorghum bicolor	Sbicolor	20904	26734	15	12	35	3	12	3	3	6	10	9	3	3	15	42	63	4	3	2	4	0
Zea mays	Zmays	24174	32313	6	16	43	5	15	3	3	8	9	4	5	4	18	43	44	7	5	2	3	0
Saccharum spontaneum	Sspontaneum	33783	43815	8	14	55	6	16	3	8	10	8	9	1	6	35	66	56	4	8	5	6	0
Saccharum hybrid cultivar	Sspontaneumhybrid	20804	29112	5	8	34	1	4	3	5	6	4	3	4	2	9	36	49	3	1	2	4	0
Miscanthus lutarioriparius	Mlutarioriparius	44008	57363	21	27	72	6	25	7	7	11	19	22	7	5	37	58	137	9	8	4	9	0
Miscanthus sinensis	Msinensis	37289	49500	17	21	57	5	21	7	7	10	17	18	5	6	28	70	165	7	7	3	7	0
Dichanthelium oligosanthes	Doligosanthes	15286	20478	4	10	29	2	9	4	2	6	9	8	2	1	11	22	42	4	2	0	4	1
Digitaria exilis	Dexilis	41606	52428	24	23	57	6	16	9	7	13	19	7	5	8	34	69	87	7	6	3	4	0
Urochloa fusca	Ufusca	21465	28723	13	13	33	3	12	4	2	7	10	10	2	3	20	35	63	5	3	2	4	0
Panicum miliaceum	Pmiliaceum	35383	46827	16	22	56	6	13	7	5	12	14	14	6	5	24	66	44	7	6	4	3	0
Panicum virgatum	Pvirgatum	44746	62204	20	26	70	6	23	8	7	13	19	25	10	6	33	82	144	9	6	4	8	0
Panicum hallii	Phallii	20389	27358	19	13	36	3	12	4	4	7	8	10	3	3	20	40	60	6	3	2	4	0
Setaria viridis	Sviridis	21750	28992	16	12	35	3	12	3	2	8	9	13	4	3	20	43	82	6	5	2	4	0
Setaria italica	Sitalica	21916	28302	17	14	36	3	12	4	2	8	10	16	5	3	20	42	89	4	5	2	4	0
Cenchrus americanus	Camericanus	19984	29019	18	11	24	3	11	3	2	4	7	11	3	3	17	36	64	5	4	1	4	0
Cenchrus purpureus	Cpurpureus	47119	58753	54	20	59	6	23	8	4	10	7	19	12	3	33	81	91	8	9	5	9	0
Bonia amplexicaulis	Bamplexicaulis	27768	37165	5	17	57	5	18	7	4	12	13	6	6	7	26	54	56	5	4	2	4	2
Guadua angustifolia	Gangustifolia	21135	31516	9	11	29	1	10	3	0	6	8	2	3	1	18	47	87	8	3	1	3	0
Olyra latifolia	Olatifolia	21404	29084	5	11	32	3	11	2	3	9	9	5	3	3	17	37	77	6	3	2	2	0
Raddia guianensis	Rguianensis	14737	20122	2	8	22	3	6	4	2	8	6	4	2	3	15	30	47	4	4	2	3	0
Leersia perrieri	Lperrieri	18369	23393	4	11	35	3	8	4	3	9	10	15	3	3	15	37	66	3	4	0	3	0
Oryza punctata	Opunctata	19429	25137	8	11	34	3	11	4	3	8	9	11	3	4	16	40	77	2	4	2	2	0
Oryza meridionalis	Omeridionalis	16623	22163	9	11	30	3	8	4	1	6	9	13	3	3	14	39	72	2	4	2	1	0
Oryza brachyantha	Obrachyantha	17168	22958	12	9	21	2	12	3	2	7	9	16	3	3	16	35	54	2	4	2	3	0
Oryza longistaminata	Olongistaminata	16824	22668	14	11	17	2	8	2	3	6	10	19	3	4	16	32	99	2	4	0	2	0
Oryza glumipatula	Oglumipatula	20069	26706	5	11	32	3	11	4	2	8	9	12	3	3	17	40	87	2	4	1	2	0
Oryza glaberrima	Oglaberrima	18972	25234	9	12	34	2	11	4	2	6	10	16	3	3	18	36	64	2	3	2	3	0
Oryza sativa	Osativa	23976	32334	11	12	33	3	11	4	4	9	9	18	3	3	25	42	98	2	3	1	2	0
Oryza barthii	Obarthii	18800	25307	7	12	22	3	10	3	3	8	10	15	4	2	19	38	85	2	4	2	2	0
Oryza rufipogon	Orufipogon	20440	27495	6	12	31	3	10	4	3	8	9	13	3	3	22	41	84	2	4	1	2	0
Oryza nivara	Onivara	20475	27251	7	12	29	3	11	4	3	9	9	10	3	3	19	45	91	2	3	2	2	0
Oryza meyeriana var. granulata	Omeyeriana	16969	24160	10	11	30	3	12	4	3	9	9	3	3	2	14	40	24	3	4	1	0	0
Brachypodium stacei	Bstacei	19363	24701	16	12	33	3	10	4	2	7	9	4	3	3	15	42	45	4	4	1	4	0
Brachypodium hybridum	Bhybridum	41104	54308	36	24	65	6	19	8	4	14	18	9	6	6	32	82	104	6	7	2	7	0
Brachypodium distachyon	Bdistachyon	19728	25780	18	12	35	3	9	4	2	7	8	5	3	2	17	40	55	2	3	1	4	0
Brachypodium mexicanum	Bmexicanum	38893	55266	24	22	66	5	17	7	4	14	16	11	6	6	28	66	92	7	7	2	8	0
Brachypodium sylvaticum	Bsylvaticum	22197	29556	23	13	33	3	9	4	2	7	10	6	3	3	16	44	69	6	4	1	6	0
Secale cereale	Scereale	29461	37295	22	14	48	3	9	2	5	8	14	6	5	3	31	50	107	4	5	1	9	0
Hordeum vulgare	Hvulgare	20841	28549	20	12	30	3	9	4	2	6	10	7	3	2	21	40	66	5	3	1	4	0
Thinopyrum intermedium	Tintermedium	87437	115795	113	42	81	9	24	10	7	17	52	35	16	8	66	116	456	51	13	1	10	1
Aegilops tauschii	Atauschii	23410	31032	22	11	35	2	9	4	3	5	9	3	5	3	25	34	109	11	5	1	5	0
Triticum urartu	Turartu	18595	25146	23	10	16	2	7	2	1	4	8	6	6	1	17	25	111	9	4	1	3	0
Triticum dicoccoides	Tdicoccoides	38932	50870	35	21	75	5	17	7	5	12	20	8	7	6	44	64	148	12	10	3	10	0
Triticum turgidum	Tturgidum	44274	56291	62	23	70	6	18	8	4	12	29	8	6	5	34	74	206	17	8	0	8	1
Triticum spelta	Tspelta	70536	92764	83	31	109	7	27	12	8	14	31	19	9	6	72	111	310	27	15	4	11	1
Triticum aestivum	Taestivum	43026	62817	55	19	32	4	20	6	6	6	18	12	8	3	44	35	175	8	9	2	9	1
Paeonia suffruticosa	Psuffruticosa	19175	27853	0	3	10	1	2	0	2	1	1	1	7	2	9	20	11	1	1	1	1	0
Rhodiola crenulata	Rcrenulata	16576	21894	11	5	44	3	9	5	5	6	3	6	8	2	11	20	20	3	2	4	1	1
Kalanchoe laxiflora	Klaxiflora	34485	43407	27	23	82	9	16	7	9	12	7	16	16	5	22	52	102	6	4	9	6	2
Kalanchoe fedtschenkoi	Kfedtschenkoi	18629	24500	12	12	41	5	9	4	4	6	4	6	7	3	11	27	62	4	2	5	4	1
Amaranthus hypochondriacus	Ahypochondriacus	13666	18498	5	6	29	2	3	3	3	2	10	0	6	0	4	26	11	2	1	1	0	1
Selenicereus undatus	Sundatus	17128	22576	4	10	43	7	9	5	6	6	7	8	7	0	9	30	9	3	2	2	1	1
Portulaca amilis	Pamilis	25080	37238	2	13	40	6	9	5	6	6	12	8	8	5	7	37	46	5	1	2	2	2
Drosera spatulata	Dspatulata	12707	15736	2	6	29	3	5	4	4	5	2	1	4	2	6	20	12	2	3	3	2	1
Dionaea muscipula	Dmuscipula	13168	17533	3	6	29	3	2	2	2	5	3	2	5	1	7	25	4	3	2	0	2	1
Aldrovanda vesiculosa	Avesiculosa	17226	21650	4	10	50	3	4	4	5	11	5	7	9	4	10	21	4	3	7	2	3	1
Suaeda aralocaspica	Saralocaspica	17498	24175	3	9	26	4	6	4	4	4	5	5	6	2	7	24	7	2	0	1	2	1
Beta vulgaris	Bvulgaris	15455	19860	2	10	28	4	6	4	4	5	11	9	6	3	7	31	17	2	1	1	2	1
Chenopodium quinoa	Cquinoa	30800	39319	9	16	57	8	12	8	6	8	14	14	13	4	17	53	59	4	2	3	4	1
Spinacia oleracea	Soleracea	21231	27596	5	9	29	4	5	3	4	5	5	7	6	2	5	26	22	2	1	1	3	0
Hydrangea quercifolia	Hquercifolia	19620	25148	17	11	43	5	7	5	6	8	10	10	10	1	13	32	91	2	2	4	3	2
Camptotheca acuminata	Cacuminata	26693	33730	7	18	58	7	9	11	11	10	17	17	10	3	20	50	33	5	1	7	4	2
Davidia involucrata	Dinvolucrata	24199	32966	8	18	52	5	4	4	3	9	5	5	8	4	15	45	32	1	1	4	1	1
Nyssa yunnanensis	Nyunnanensis	19868	29106	4	7	47	6	3	5	3	11	4	4	7	4	15	60	29	0	2	4	4	2
Nyssa sinensis	Nsinensis	22731	30003	7	20	48	5	8	5	6	10	11	17	10	6	15	46	20	1	3	4	5	1
Diospyros oleifera	Doleifera	17504	24020	2	12	36	5	6	5	2	6	4	6	8	1	12	30	19	3	2	2	1	2
Camellia sinensis	Csinensis	31025	43657	3	22	48	8	6	5	7	10	22	23	22	5	11	63	202	4	2	4	2	1
Roridula gorgonias	Rgorgonias	14393	18905	3	12	17	4	4	5	3	7	5	3	7	1	10	27	3	0	0	3	2	1
Clethra arborea	Carborea	19428	25675	10	8	35	4	5	4	5	6	7	5	5	6	5	27	29	2	0	3	3	0
Actinidia chinensis	Achinensis	22922	29174	10	22	57	7	9	8	6	10	10	9	14	3	16	56	46	7	3	4	3	3
Rhododendron delavayi	Rdelavayi	19309	25694	2	10	32	4	6	5	5	7	11	8	9	3	9	37	59	2	2	0	1	1
Vaccinium corymbosum	Vcorymbosum	74622	98710	21	54	120	12	17	16	13	25	45	48	27	13	30	114	534	8	8	13	7	4
Vaccinium darrowii	Vdarrowii	22607	29535	9	14	33	4	5	5	4	6	9	16	8	4	8	33	50	2	2	4	1	1
Panax ginseng	Pginseng	27715	35809	2	25	73	8	11	3	6	11	6	5	11	6	16	59	33	2	1	6	5	1
Coriandrum sativum	Csativum	23222	31923	2	21	51	4	7	4	3	10	7	6	10	3	12	35	41	3	4	3	5	0
Daucus carota	Dcarota	19865	25686	6	16	55	5	7	6	5	13	5	2	7	4	11	36	32	2	1	4	3	1
Lactuca sativa	Lsativa	22464	29979	7	17	49	4	7	6	5	6	12	16	6	4	15	38	78	3	2	3	4	2
Cynara cardunculus	Ccardunculus	16941	21992	1	9	48	2	4	2	1	5	7	9	5	3	11	34	21	4	0	3	4	2
Erigeron canadensis	Ecanadensis	21180	26398	8	14	48	4	7	5	5	8	11	17	12	5	12	43	60	4	3	3	3	2
Helianthus annuus	Hannuus	28007	36972	8	17	59	7	8	6	5	11	16	27	11	9	15	47	80	7	4	6	3	5
Mikania micrantha	Mmicrantha	28979	38663	8	14	59	5	12	5	8	11	19	11	9	10	18	42	48	7	4	1	3	4
Chiococca alba	Calba	21382	28704	4	10	48	8	10	6	5	9	8	6	9	2	13	42	60	4	3	3	3	2
Ophiorrhiza pumila	Opumila	18057	24417	1	10	34	4	4	3	3	5	5	12	6	2	10	28	77	2	2	2	1	0
Coffea canephora	Ccanephora	16133	20634	3	9	33	4	6	4	4	5	7	12	6	2	10	33	195	2	2	3	2	1
Coffea arabica	Carabica	32771	41013	7	14	59	5	10	6	8	9	10	24	12	7	16	52	229	5	3	5	5	2
Coffea eugenioides	Ceugenioides	21642	26750	5	9	35	4	7	4	4	5	7	11	7	4	13	37	220	5	2	3	3	1
Dorcoceras hygrometricum	Bhygrometrica	21841	33490	4	8	35	3	3	6	3	7	5	6	8	2	9	23	22	2	1	1	2	1
Antirrhinum majus	AmajusL	20459	27021	3	9	45	4	7	6	9	7	8	7	8	5	12	39	55	3	2	3	3	2
Erythranthe guttata	Mguttatus	18300	23583	3	13	42	2	5	4	2	7	11	11	9	3	11	34	55	3	3	3	2	2
Olea europaea	Oeuropaea	27665	38943	4	20	47	5	6	8	6	12	9	7	13	2	12	45	57	3	3	4	5	3
Sesamum indicum	Sindicum	15877	20361	2	11	42	4	5	5	4	7	10	9	6	3	11	32	27	2	3	4	2	2
Lindenbergia philippensis	Lphilippensis	17606	22497	8	11	47	4	5	5	5	9	8	8	8	3	11	37	17	3	2	4	4	2
Striga asiatica	Sasiatica	18475	26808	4	13	44	4	7	4	4	9	5	6	8	3	13	37	11	4	3	2	3	2
Phtheirospermum japonicum	Pjaponicum	15802	21895	2	8	40	4	3	5	1	8	5	8	4	1	12	35	25	3	2	3	2	1
Genlisea aurea	Gaurea	9020	12992	1	7	34	2	4	3	0	2	3	2	6	0	7	14	1	0	2	1	1	0
Utricularia reniformis	Ureniformis	22904	32559	4	19	57	4	9	6	3	9	7	12	14	6	16	27	27	4	7	2	2	1
Utricularia gibba	Ugibba	15080	20473	3	12	38	6	7	6	1	10	5	10	7	1	8	22	12	4	6	2	1	0
Ipomoea triloba	Itriloba	20894	26728	7	16	57	5	12	5	5	10	11	29	21	6	13	70	38	3	3	3	2	2
Cuscuta australis	Caustralis	12242	15936	2	6	30	3	10	3	2	5	5	8	5	3	9	27	6	3	3	1	0	1
Cuscuta campestris	Ccampestris	29630	37938	4	18	46	5	17	5	3	11	8	9	12	4	16	56	10	8	6	2	2	1
Petunia axillaris subsp. parodii	Paxillaris	20629	26977	3	11	43	4	7	5	4	7	10	6	9	5	10	42	18	2	2	4	2	2
Petunia integrifolia subsp. inflata	Pinflata	22318	29707	3	11	50	5	7	6	4	6	10	6	9	7	11	52	70	4	3	3	2	2
Nicotiana tabacum	Ntabacum	38066	52583	4	21	87	8	14	10	7	14	14	11	17	7	21	75	95	7	3	6	2	2
Nicotiana attenuata	Nattenuata	19386	25981	3	13	43	4	8	6	6	7	7	7	9	4	10	38	30	3	2	3	2	2
Nicotiana benthamiana	Nbenthamiana	28801	40931	2	22	65	8	12	10	8	10	8	4	13	4	19	60	39	5	2	5	4	3
Nicotiana sylvestris	Nsylvestris	21179	29012	3	13	41	4	8	6	6	7	7	6	9	3	10	36	48	4	2	3	2	1
Capsicum chinense	Cchinense	20571	28615	4	11	42	4	8	6	5	7	5	14	9	6	10	34	75	4	2	4	1	2
Capsicum annuum	Cannuum	20410	28209	3	10	39	4	9	6	5	7	8	13	8	7	11	37	140	4	4	4	1	2
Solanum melongena	Smelongena	19415	26151	4	12	41	4	8	5	5	7	6	13	7	4	11	38	87	4	3	4	2	2
Solanum tuberosum	Stuberosum	18900	28061	3	12	41	4	8	5	4	7	4	2	9	4	11	42	68	4	6	4	2	2
Solanum pimpinellifolium	Spimpinellifolium	20202	31805	3	13	40	3	8	5	4	6	7	8	7	2	11	38	32	3	2	3	2	2
Solanum pennellii	Spennellii	31356	38619	5	13	42	3	10	5	6	7	8	9	8	5	11	43	40	3	6	3	2	1
Solanum lycopersicum	Slycopersicum	18684	25431	4	13	41	4	6	5	6	7	5	8	9	3	11	41	46	4	3	3	2	2
Tetrastigma voinierianum	Tvoinierianum	23292	35753	10	7	22	3	1	3	1	7	7	5	7	1	12	35	14	2	3	1	4	1
Vitis riparia	Vriparia	18800	23600	21	12	35	4	6	5	5	6	6	33	6	3	14	49	75	3	2	3	4	1
Vitis rotundifolia	Vrotundifolia	34672	44854	34	28	56	9	11	9	9	11	18	61	12	6	26	84	163	5	4	6	7	2
Vitis arizonica	Varizonica	32577	43687	22	24	53	8	5	11	5	13	13	56	12	6	28	70	89	2	3	5	7	2
Vitis vinifera	Vvinifera	17423	22881	10	9	32	3	4	5	3	6	5	22	6	2	14	42	65	2	2	3	4	1
Punica granatum	Pgranatum	17175	21522	16	14	41	3	6	5	4	6	8	11	7	3	11	35	42	3	2	3	4	2
Psidium guajava	Pguajava	16630	21684	4	9	38	4	5	3	4	5	7	7	7	1	10	36	53	2	1	1	3	0
Syzygium oleosum	Soleosum	18471	23802	12	11	39	4	6	4	4	6	8	16	6	2	12	43	75	2	2	3	3	2
Eucalyptus grandis	Egrandis	22685	28750	25	10	38	5	6	4	4	6	17	34	10	2	12	65	300	9	2	3	3	4
Corymbia citriodora	Ccitriodora	23377	29651	24	9	40	4	4	3	4	6	12	37	7	3	11	60	263	3	2	3	3	2
Durio zibethinus	Dzibethinus	25466	32106	15	23	63	8	10	8	10	11	9	22	13	5	16	62	139	8	4	7	7	2
Theobroma cacao	Tcacao	16546	21103	7	11	34	4	5	5	4	6	8	19	5	3	10	31	63	2	2	3	4	1
Herrania umbratica	Humbratica	13942	17219	6	10	29	3	6	5	4	5	6	13	4	3	9	29	41	2	2	3	4	0
Corchorus olitorius	Colitorius	17032	23169	8	8	31	4	4	2	3	6	5	8	4	2	2	22	18	2	0	3	5	1
Corchorus capsularis	Ccapsularis	14666	18726	1	10	29	4	6	5	4	5	4	13	4	3	6	21	17	2	2	1	3	1
Hibiscus syriacus	Hsyriacus	40382	55649	8	30	113	10	22	12	19	21	10	29	15	3	22	77	65	7	3	11	6	5
Gossypium raimondii	Graimondii	23584	30283	5	18	62	7	10	8	8	11	8	27	10	4	13	54	98	5	3	7	6	2
Gossypium hirsutum	Ghirsutum	45788	59092	8	33	118	14	20	15	16	20	16	44	19	7	25	106	144	9	6	12	11	4
Gossypium mustelinum	Gmustelinum	45959	58928	11	34	117	15	18	15	16	20	16	45	20	7	26	107	149	12	6	14	11	4
Gossypium darwinii	Gdarwinii	46273	60137	10	36	115	13	19	15	15	22	16	47	19	8	27	106	181	10	6	14	12	4
Gossypium tomentosum	Gtomentosum	46337	60009	10	32	119	13	19	15	16	21	16	42	20	8	22	103	169	10	6	14	12	4
Gossypium barbadense	Gbarbadense	45766	58877	10	36	113	14	18	15	15	22	16	47	19	8	25	104	200	10	6	13	11	4
Toona sinensis	Tsinensis	21477	28384	1	1	30	8	1	7	5	7	1	0	5	4	15	38	5	2	0	3	6	1
Dimocarpus longan	Dlongan	21441	30012	16	8	35	4	4	5	3	6	11	25	5	6	11	37	121	2	2	4	4	1
Sclerocarya birrea	Sbirrea	12762	15996	6	6	33	3	6	4	3	4	7	10	5	2	8	26	41	1	1	3	4	0
Anacardium occidentale	Aoccidentale	25297	33232	15	25	67	6	10	6	5	8	16	20	9	5	18	59	79	4	5	7	5	1
Pistacia vera	Pvera	20409	26913	15	16	49	5	8	7	4	7	15	20	8	5	15	46	62	2	2	3	4	2
Mangifera indica	Mindica	23326	29159	11	22	65	6	8	5	7	9	18	26	12	7	15	52	85	4	5	6	5	1
Atalantia buxifolia	Abuxfoliata	15534	20731	8	10	34	4	6	4	4	5	5	8	7	2	8	27	35	2	2	3	4	1
Citrus medica	Cmedica	17019	23118	9	11	39	4	5	5	4	7	4	13	5	2	5	20	1	1	2	3	2	0
Citrus sinensis	Citrussinensis	16224	21346	10	10	34	3	5	5	4	6	5	10	6	2	12	27	121	2	2	2	4	1
Citrus cavaleriei	Cichangensis	16731	22891	10	8	35	4	6	6	3	6	5	13	5	1	10	27	36	1	2	3	0	1
Citrus trifoliata	Ptrifoliata	17136	21717	10	11	36	4	5	5	4	6	5	12	6	2	12	31	136	2	2	3	4	1
Citrus clementina	Cclementina	16889	21282	8	10	34	4	5	6	4	6	5	12	6	2	12	31	165	2	2	3	4	1
Citrus reticulata	Creticulata	16447	21681	10	8	36	4	6	5	4	6	6	11	5	2	9	31	140	2	2	3	4	1
Citrus hindsii	Fhindsii	19816	25767	14	13	40	5	8	4	6	6	9	5	6	1	6	35	14	3	2	3	1	0
Citrus maxima	Cgrandis	16376	21894	12	11	34	4	6	5	4	6	5	9	5	2	9	32	126	2	2	3	4	1
Carica papaya	Cpapaya	12802	18274	5	6	29	3	4	3	3	6	3	2	5	2	7	26	12	0	1	1	2	1
Cleome violacea	Cviolacea	15029	18774	29	9	35	4	8	5	3	6	4	10	5	3	8	30	12	3	2	2	2	1
Rorippa islandica	Rislandica	19638	25508	34	13	45	5	8	5	4	8	8	21	4	3	9	30	21	3	3	2	1	1
Arabis alpina	Aalpina	13644	17539	18	8	40	4	6	4	1	8	5	15	4	3	7	26	8	1	2	1	2	1
Thlaspi arvense	Tarvense	24939	32613	30	13	46	4	7	5	3	8	6	19	4	4	9	29	16	3	3	3	1	1
Iberis amara	Iamara	38653	52248	56	21	57	4	10	8	7	9	7	23	9	7	11	41	18	3	4	2	2	1
Caulanthus amplexicaulis	Camplexicaulis	31309	40458	27	26	83	7	12	8	5	15	10	14	7	7	17	53	18	6	6	3	4	2
Lunaria annua	Lannua	25780	33546	21	21	67	6	14	8	4	11	7	13	7	4	9	36	18	5	3	3	4	1
Euclidium syriacum	Esyriacum	20730	26679	46	14	45	4	8	5	4	8	5	16	4	3	8	31	25	2	3	2	2	2
Boechera stricta	Bstricta	17570	22540	11	14	46	4	8	5	4	8	9	14	4	3	9	29	26	3	3	3	2	1
Stanleya pinnata	Spinnata	29838	42950	27	16	49	5	9	6	2	9	4	8	11	5	12	39	20	4	2	2	1	1
Schrenkiella parvula	Sparvula	17499	22682	17	14	46	4	8	6	5	8	4	10	4	3	9	30	7	3	3	2	1	1
Lepidium sativum	Lsativum	32025	42735	44	26	80	5	13	9	5	15	15	33	6	6	15	57	34	6	5	5	4	2
Diptychocarpus strictus	Dstrictus	18248	23073	40	12	45	3	7	5	4	8	6	14	5	5	8	30	13	3	3	2	3	2
Eutrema salsugineum	Esalsugineum	18101	22793	37	12	47	4	7	5	2	7	5	13	5	3	9	29	14	5	3	2	2	1
Descurainia sophioides	Dsophioides	18624	23602	29	14	43	4	8	4	3	8	9	22	5	3	9	29	22	3	3	3	2	1
Meniocus linifolius	Alinifolium	34257	43489	54	22	80	7	15	10	5	12	16	37	9	7	14	54	49	5	4	5	4	2
Malcolmia maritima	Mmaritima	20310	25806	27	13	46	4	8	6	3	7	10	14	4	3	9	29	17	3	4	3	2	1
Isatis tinctoria	Itinctoria	63503	87591	108	24	91	11	11	15	8	17	12	70	9	5	14	67	117	7	6	2	2	3
Myagrum perfoliatum	Mperfoliatum	17905	22167	34	14	46	4	7	5	2	8	7	17	4	4	7	30	18	3	3	2	2	1
Camelina sativa	Csativa	55794	71875	78	37	132	12	21	14	9	19	25	41	16	10	26	95	32	10	7	5	6	3
Capsella rubella	Crubella	18612	23368	26	13	45	4	7	5	4	8	11	16	6	3	9	30	17	3	3	2	1	1
Capsella grandiflora	Cgrandiflora	16891	21249	17	12	42	4	7	5	4	8	6	9	5	2	9	30	14	3	4	2	2	1
Arabidopsis halleri	Ahalleri	15720	20572	24	10	31	4	8	5	1	5	8	10	5	3	6	27	10	2	3	2	2	1
Arabidopsis lyrata	Alyrata	19384	24968	26	14	46	4	7	5	2	8	8	15	5	4	9	31	20	3	3	2	2	1
Arabidopsis thaliana	Athaliana	18384	23176	37	14	45	4	8	5	3	8	8	13	4	3	10	30	10	3	3	2	2	1
Eruca vesicaria	Evesicaria	51310	67866	59	27	94	6	21	10	4	11	10	40	9	9	17	58	54	9	5	5	3	4
Cakile maritima	Cmaritima	35672	47475	37	18	65	5	15	7	3	10	6	20	7	4	11	41	18	5	5	3	4	2
Sinapis alba	Salba	39741	50091	54	33	97	8	22	13	6	11	10	41	11	6	19	56	37	4	4	4	5	3
Crambe hispanica	Chispanica	28021	37070	25	21	58	5	14	7	4	9	9	20	6	4	11	40	13	3	3	3	3	3
Brassica rapa	Brapa	26320	33891	29	19	56	5	12	5	3	8	6	30	6	5	14	40	24	5	3	3	2	2
Brassica napus	Bnapus	53900	73779	67	36	105	9	29	13	7	15	20	55	13	8	26	77	46	10	6	5	3	6
Brassica oleracea var. capitata	Boleracea	19516	27052	7	10	37	3	13	4	2	6	1	2	5	2	12	32	8	2	2	3	1	1
Cephalotus follicularis	Cfollicularis	17239	27636	4	9	30	3	6	3	4	6	4	4	4	3	9	23	18	1	2	3	3	1
Morella rubra	Mrubra	17302	23536	4	10	30	7	5	5	3	8	8	12	4	2	10	33	69	3	3	5	3	1
Juglans regia	Jregia	29383	37233	13	24	50	8	17	11	11	7	16	47	8	7	14	51	98	3	3	5	1	3
Carya illinoinensis	Cillinoinensis	21573	27143	13	18	46	7	9	7	8	9	25	28	7	6	13	47	108	3	3	5	3	2
Corylus avellana	Cavellana	16569	21241	9	7	30	3	6	5	2	5	11	5	5	2	8	30	34	1	3	3	1	1
Carpinus fangiana	Cfangiana	17727	22194	7	7	28	3	6	4	1	6	9	3	5	2	7	30	0	1	2	3	2	2
Betula platyphylla	Bplatyphylla	21556	28231	8	7	35	4	4	5	2	5	17	26	6	1	10	41	107	2	2	3	3	1
Castanea mollissima	Cmollissima	19006	24870	16	9	31	3	6	5	4	5	16	23	8	6	5	27	44	2	1	3	2	1
Castanea dentata	Cdentata	21091	26243	20	10	34	4	6	5	4	6	13	30	6	11	9	38	154	5	2	3	3	1
Quercus rubra	Qrubra	22901	28631	25	10	33	4	6	5	4	6	22	34	8	12	8	35	202	6	2	3	3	2
Quercus lobata	Qlobata	25490	33145	19	10	34	4	7	7	3	7	21	38	9	8	11	44	225	5	2	3	3	2
Quercus suber	Qsuber	35706	45341	26	11	36	4	6	4	5	7	22	29	9	10	9	39	188	8	3	3	2	2
Momordica charantia	Mcharantia	13910	17634	19	13	29	5	6	5	5	6	6	14	5	2	7	31	21	4	2	4	2	1
Siraitia grosvenorii	Sgrosvenorii	17365	22772	12	14	34	5	9	5	6	8	8	9	6	0	5	29	28	5	6	2	2	1
Cucurbita maxima	Cmaxima	19719	25075	13	19	64	7	13	9	8	8	8	14	10	3	12	50	18	7	4	5	3	1
Cucurbita pepo	Cpepo	18483	23782	11	9	53	6	14	6	7	8	7	6	6	0	6	9	14	6	0	2	1	2
Cucurbita argyrosperma	Cargyrosperma	17816	23189	2	10	57	6	12	8	6	10	6	1	9	3	11	45	13	7	3	3	3	2
Cucurbita moschata	Cmoschata	20073	25484	15	19	62	7	12	9	7	9	7	16	10	2	10	50	18	7	4	5	3	2
Benincasa hispida	Bhispida	13794	18155	16	13	36	4	8	5	5	7	4	9	5	2	8	34	16	4	2	3	2	1
Citrullus lanatus	Clanatus	13692	17514	12	11	31	3	8	5	5	7	5	8	5	2	8	34	21	4	2	3	2	1
Lagenaria siceraria	Lsiceraria	14178	18292	10	12	34	4	7	5	5	7	4	11	5	1	7	31	22	4	2	2	2	1
Cucumis melo	Cmelo	14016	18908	15	11	35	3	7	4	4	6	4	6	4	2	7	31	15	4	2	3	2	1
Cucumis sativus	Csativus	13939	17704	11	12	35	4	8	5	5	6	3	7	4	1	8	31	22	5	2	3	2	1
Sapria himalayana	Shimalayana	17039	30653	0	3	9	2	0	0	0	0	1	0	2	0	2	7	0	1	2	0	0	0
Linum usitatissimum	Lusitatissimum	27738	36386	8	16	70	7	15	12	9	13	8	8	13	3	14	47	58	6	4	4	7	4
Ricinus communis	Rcommunis	16142	22180	11	8	32	4	6	4	2	6	4	11	4	1	9	31	33	2	2	3	4	1
Hevea brasiliensis	Hbrasiliensis	24852	31629	19	17	59	7	8	7	7	10	16	27	10	8	16	66	139	4	3	5	7	2
Manihot esculenta	Mesculenta	21946	27486	14	16	49	7	8	7	6	10	10	18	7	4	13	54	99	3	3	4	4	2
Salix brachista	Sbrachista	20865	26396	4	16	48	9	10	8	6	10	17	13	12	4	13	38	1	3	3	3	3	2
Salix purpurea	Spurpurea	22484	28500	8	19	51	9	11	9	7	10	20	44	12	5	15	48	96	3	4	5	4	7
Salix dunnii	Sdunnii	19363	24663	4	12	48	8	9	7	6	8	7	15	11	4	5	42	21	3	0	4	1	0
Salix suchowensis	Ssuchowensis	18570	23402	3	16	47	8	10	7	5	9	11	19	12	6	15	43	38	3	4	4	4	2
Populus euphratica	Peuphratica	22568	28079	9	21	59	7	12	6	8	15	15	25	12	5	18	55	52	3	3	5	4	2
Populus tremuloides	Ptremuloides	18981	24870	4	14	43	8	10	7	4	12	10	5	9	4	16	49	31	3	3	6	4	2
Populus deltoides	Pdeltoides	25294	33367	17	23	59	6	8	6	8	15	19	37	12	3	16	60	111	6	3	6	4	4
Populus alba	Palba	22627	27919	8	19	52	8	12	7	6	11	16	36	12	5	16	53	83	3	3	6	4	2
Populus trichocarpa	Ptrichocarpa	22875	28732	8	20	56	8	11	7	7	12	21	45	12	5	16	51	79	3	3	6	4	2
Populus tremula	Ptremula	22031	28505	5	10	45	7	8	7	6	10	8	17	11	4	4	25	9	3	0	5	0	1
Arachis hypogaea	Ahypogaea	40980	53727	20	29	83	12	17	10	10	15	22	38	18	10	6	86	101	8	6	8	2	1
Lupinus angustifolius	Langustifolius	22275	28092	5	19	63	6	12	5	11	11	9	8	11	4	17	53	24	6	7	3	2	2
Lupinus albus	Lalbus	22191	28816	5	20	59	5	14	5	10	12	7	10	11	5	15	55	16	6	1	3	1	2
Lotus japonicus	Ljaponicus	19806	24540	5	15	52	6	9	5	7	8	7	8	9	4	10	41	33	3	2	4	2	1
Cicer arietinum	Carietinum	17655	23134	7	11	37	5	7	2	5	6	10	9	8	2	8	40	18	2	4	3	3	1
Trifolium pratense	Tpratense	20559	28753	7	12	38	3	7	6	5	7	3	14	11	5	9	37	43	2	4	3	2	2
Medicago truncatula	Mtruncatula	24735	33433	20	15	42	5	8	8	5	8	10	24	10	4	9	49	111	5	3	4	3	1
Cajanus cajan	Ccajan	20244	25975	13	16	47	6	9	7	7	9	7	13	12	3	11	44	42	3	4	3	3	1
Glycine max	Gmax	31764	40903	20	25	88	10	15	12	14	17	17	19	16	6	19	78	61	6	8	6	5	2
Glycine soja	Gsoja	31108	39479	21	26	90	10	18	13	11	17	16	18	17	6	18	76	59	6	8	6	5	2
Vigna angularis	Vangularis	19739	27081	7	14	41	5	7	5	6	9	10	11	9	3	11	39	29	3	5	3	3	1
Vigna unguiculata	Vunguiculata	20282	25537	13	14	43	5	10	6	7	9	12	15	8	4	11	42	63	3	5	3	3	1
Vigna radiata	Vradiata	14925	19002	4	7	38	4	6	6	5	8	11	7	3	4	9	36	21	3	2	2	1	1
Phaseolus lunatus	Plunatus	24685	32781	12	14	45	5	10	7	6	9	9	12	7	5	10	40	37	3	4	3	2	1
Phaseolus vulgaris	Pvulgaris	18477	23086	15	14	45	5	9	6	6	9	11	11	7	4	8	41	34	3	3	3	3	1
Phaseolus acutifolius	Pacutifolius	17457	22042	15	13	45	5	10	6	6	9	10	9	7	3	7	41	27	3	4	3	1	1
Ziziphus jujuba	Zjujuba	20891	26958	25	9	36	3	7	4	4	5	10	23	8	3	13	46	101	2	2	3	2	1
Morus notabilis	Mnotabilis	15470	19495	11	8	34	4	6	5	4	6	5	19	5	4	9	33	29	3	2	3	3	1
Ficus carica	Fcarica	17913	24945	2	9	30	4	6	6	3	5	6	27	5	5	10	32	72	2	4	3	3	1
Cannabis sativa	Cannabissativa	16154	21404	4	9	27	3	5	5	2	4	5	10	8	1	7	34	12	2	3	2	2	1
Trema orientale	Torientale	16443	22566	10	8	34	4	6	5	2	6	8	10	5	3	9	33	35	3	2	3	3	1
Parasponia andersonii	Pandersonii	15567	21884	9	8	33	4	6	5	2	6	7	11	5	2	9	33	38	3	1	3	3	1
Rosa chinensis	Rchinensis	21378	29286	6	8	34	3	6	5	3	6	11	35	7	2	12	36	129	2	2	3	2	2
Fragaria vesca	Fvesca	20487	27486	7	9	37	4	7	5	3	6	10	25	6	4	10	33	51	3	2	3	2	1
Fragaria x ananassa	Fxananassa	60730	81416	10	31	136	15	23	16	12	24	22	44	18	12	35	108	166	10	6	9	9	4
Pyrus x bretschneideri	Pbretschneideri	25039	31586	6	13	58	7	10	7	5	11	13	22	10	2	13	56	127	3	4	9	4	2
Malus baccata	Mbaccata	24524	33175	5	14	54	6	9	9	7	10	6	23	5	2	17	49	65	3	2	6	4	0
Malus domestica	Mdomestica	26170	34305	9	17	55	7	12	9	7	10	10	25	8	4	17	53	158	5	3	6	4	0
Prunus armeniaca	Parmeniaca	16115	21788	10	8	33	4	6	3	4	7	5	4	7	2	9	29	7	2	2	3	2	1
Prunus avium	Pavium	17971	27632	0	3	26	2	2	3	2	2	2	1	1	2	1	10	61	1	0	2	0	0
Prunus yedoensis	Pyedoensis	20545	29139	6	7	27	4	7	5	2	6	9	11	11	2	7	31	74	1	1	5	1	1
Prunus dulcis	Pdulcis	17557	23117	10	11	38	4	6	5	4	5	8	14	6	3	9	33	71	2	2	3	2	0
Prunus persica	Ppersica	17306	21794	13	9	33	4	6	5	4	6	9	22	6	2	10	35	78	2	2	3	2	1

## Sheet: Signaling components
Species	Abbreviation	SEARCHED (protein count >250 aa)	SEARCHED150 (protein count >150aa)	SERK	SOBIR1	RLCK-VII	MAPK	MAPKK	MAPKKK	CDPK	RBOH	CNGC	OSCA	EP-proteins	RPW8
Cyanophora paradoxa	Cparadoxa	16955	21558	0	0	0	7	4	8	1	1	16	3	0	0
Chondrus crispus	Ccrispus	5015	6452	0	0	0	8	3	5	1	4	1	0	0	0
Porphyra umbilicalis	Pumbilicalis	8906	11441	0	0	0	16	2	6	1	6	1	2	0	0
Cyanidioschyzon merolae	Cmerolae	3812	4534	0	0	0	3	1	0	0	1	1	0	0	0
Galdieria phlegrea	Gphlegrea	4313	5420	0	0	0	2	2	0	0	0	1	0	0	0
Galdieria sulphuraria	Gsulphuraria	4527	5699	0	0	0	2	2	0	1	0	1	1	0	0
Micromonas commoda	Mcommoda	7323	9045	0	0	0	4	2	2	2	0	1	3	0	0
Micromonas pusilla CCMP1545	Mpusilla	7255	9241	0	0	0	4	2	1	2	1	1	2	0	0
Ostreococcus tauri	Otauri	5426	6985	0	0	0	3	2	2	4	0	2	3	0	0
Ostreococcus lucimarinus CCE9901	Olucimarinus	5069	6604	0	0	0	3	2	3	4	1	0	3	0	0
Coccomyxa subellipsoidea C-169	Csubellipsoidea	6289	8035	0	0	0	3	6	9	8	0	1	3	0	0
Botryococcus braunii	Bbraunii	10096	14154	0	0	1	3	1	11	12	0	3	3	0	0
Chromochloris zofingiensis	Czofingiensis	9918	12564	0	0	1	4	2	8	15	0	5	6	0	0
Dunaliella salina	Dsalina	9022	12339	0	0	0	8	2	5	11	1	14	0	0	0
Volvox carteri	Vcarteri	10519	12342	0	0	0	5	2	3	17	0	8	5	0	0
Chlamydomonas schloesseri	Cschloesseri	13093	15015	0	0	0	6	3	4	17	2	5	11	0	0
Chlamydomonas eustigma	Ceustigma	10593	12895	0	0	0	6	2	6	18	0	7	5	0	0
Chlamydomonas incerta	Cincerta	13713	15641	0	0	0	6	2	4	17	1	4	13	0	0
Chlamydomonas reinhardtii CC3269	Creinhardtii	13384	15398	0	0	0	6	2	6	18	1	5	10	0	0
Klebsormidium nitens	Knitens	12266	14764	0	0	5	6	2	7	9	5	9	7	0	0
Mesostigma viride	Mviride	6622	8270	0	0	0	3	2	2	8	0	16	2	0	0
Chlorokybus atmophyticus	Catmophyticus	6614	8128	0	0	0	4	2	6	3	2	6	5	0	0
Chara braunii	Cbraunii	28933	32960	0	0	9	4	4	18	4	1	2	1	0	0
Spirogloea muscicola	Smuscicola	18042	22897	4	0	22	13	9	17	13	3	10	13	0	0
Mesotaenium endlicherianum	Mendlicherianum	7561	9497	0	0	12	4	3	8	8	0	2	6	0	0
Penium margaritaceum	Pmargaritaceum	24739	36555	0	0	96	22	9	32	150	0	8	5	0	0
Marchantia polymorpha	Mpolymorpha	11054	14504	1	1	4	6	3	13	26	2	5	4	0	0
Marchantia paleacea	Mpaleacea	9352	12335	1	0	4	3	3	14	7	2	5	3	0	0
Anthoceros agrestis	Aagrestis	15058	20187	1	1	7	6	6	14	4	1	3	4	0	0
Anthoceros punctatus	Apunctatus	13320	18370	1	1	5	5	5	9	4	1	3	4	0	0
Anthoceros angustus	Aangustus	9619	12293	0	0	6	6	3	7	9	1	6	4	0	0
Sphagnum fallax	Sfallax	17052	20983	2	0	9	11	6	24	20	3	9	8	0	0
Sphagnum magellanicum	Smagellanicum	17366	21343	2	0	9	11	6	31	19	3	11	8	0	0
Fontinalis antipyretica	Fantipyretica	10747	13746	1	2	3	6	3	8	7	2	5	12	0	0
Ceratodon purpureus	Ceratodonpurpureus	15410	19848	2	3	6	6	5	13	13	3	8	13	0	0
Physcomitrium patens	Ppatens	17541	22183	3	2	10	11	8	26	22	4	8	14	0	0
Selaginella moellendorffii	Smoellendorffii	13938	18848	2	1	9	6	4	19	14	11	8	6	0	0
Ceratopteris richardii	Crichardii	20746	28213	1	0	43	25	10	47	34	7	6	7	0	0
Azolla filiculoides	Afiliculoides	13822	17084	1	1	36	20	6	28	30	5	7	9	0	0
Salvinia cucullata	Scucullata	12728	16080	3	1	26	17	7	20	19	2	6	7	0	0
Gnetum montanum	Gmontanum	13564	18750	2	2	33	8	4	18	9	6	8	5	5	1
Ginkgo biloba	Gbiloba	23761	33116	1	5	25	15	6	23	14	8	8	8	12	12
Sequoiadendron giganteum	Sgiganteum	23894	33899	2	2	36	8	14	20	15	8	11	4	31	26
Sequoia sempervirens	Ssempervirens	73987	103720	4	14	87	31	39	47	29	9	25	7	96	53
Thuja plicata	Tplicata	21224	29337	2	5	22	9	23	23	11	7	12	7	27	23
Abies alba	Aalba	19407	42734	0	1	38	10	13	48	6	1	2	1	0	0
Picea abies	Pabies	20351	37210	2	2	32	18	10	47	22	6	9	7	15	13
Pseudotsuga menziesii	Pmenziesii	34057	47256	2	5	28	15	13	45	26	9	9	10	41	31
Pinus lambertiana	Plambertiana	23574	33813	1	2	36	9	13	46	19	10	8	9	20	11
Pinus taeda	Ptaeda	33218	46917	1	1	44	36	11	61	26	11	10	7	41	25
Amborella trichopoda	Atrichopoda	11994	17360	1	2	24	9	7	17	9	6	8	8	1	1
Euryale ferox	Eferox	25236	32951	5	4	81	27	14	37	37	10	19	17	12	12
Nymphaea colorata	Ncolorata	15277	19584	2	2	37	11	6	21	13	5	10	11	11	11
Nymphaea thermarum	Nthermarum	16277	21356	2	2	42	10	6	20	15	5	9	13	11	7
Ceratophyllum demersum	Cdemersum	15683	21185	3	2	53	21	11	26	21	9	6	7	0	0
Persea americana var. drymifolia	Pamericana	14096	18592	3	2	44	19	6	16	22	6	19	7	2	2
Cinnamomum micranthum f. kanehirae	Ckanehirae	19096	24120	3	2	63	19	6	19	19	6	20	9	1	2
Kingdonia uniflora	Kuniflora	21383	30525	1	2	50	19	11	19	26	5	14	7	0	0
Macleaya cordata	Mcordata	14373	18227	1	2	25	12	5	16	13	5	11	9	2	2
Papaver somniferum	Psomniferum	24283	31962	1	3	69	18	10	24	33	11	17	12	0	0
Coptis chinensis	Cchinensis	19904	29757	0	2	45	14	6	40	30	6	16	10	2	1
Thalictrum thalictroides	Tthalictroides	15500	22309	0	4	34	10	8	16	12	6	14	8	2	1
Aquilegia coerulea	Acoerulea	17932	22754	1	2	40	11	6	19	11	6	12	11	2	1
Acorus americanus	Aamericanus	15931	20988	2	2	40	10	7	23	13	7	8	10	2	1
Zostera marina	Zmarina	13447	17485	3	2	40	14	5	22	17	4	8	10	0	0
Zostera muelleri	Zmuelleri	18444	26896	4	2	73	23	5	34	40	3	13	15	0	0
Spirodela polyrhiza	Spolyrhiza	11386	15162	1	2	32	10	6	18	15	5	11	8	0	0
Wolffia australiana	Waustraliana	12045	16789	1	1	27	11	4	15	12	2	5	7	0	0
Lemna minor	Lminor	14837	19393	0	1	28	11	7	20	8	5	14	6	0	0
Dioscorea alata	Dalata	16573	21281	4	2	43	14	9	16	22	7	16	9	2	1
Dioscorea cayenensis subsp. rotundata	Drotundata	15342	21921	4	3	41	19	10	15	23	6	15	8	1	0
Asparagus officinalis	Aofficinalis	13468	20312	3	4	44	19	5	9	24	5	7	13	0	0
Allium sativum	Asativum	21468	35094	4	1	102	20	9	28	40	3	20	13	0	0
Apostasia shenzhenica	Ashenzhenica	12303	16476	1	2	39	9	8	17	20	5	11	9	1	1
Vanilla planifolia	Vplanifolia	14893	21078	4	3	59	19	10	26	27	4	13	8	0	0
Phalaenopsis equestris	Pequestris	13347	17623	2	2	56	15	9	23	17	3	12	8	2	1
Dendrobium catenatum	Dcatenatum	15593	20154	2	2	50	16	10	25	18	3	13	11	2	1
Zingiber officinale	Zofficinale	47171	61095	10	8	201	59	26	81	111	33	35	26	8	8
Ensete ventricosum	Eventricosum	17171	32849	0	5	94	20	12	28	31	4	13	4	2	0
Musa balbisiana	Mbalbisiana	19769	26177	4	3	81	20	10	30	37	13	15	14	3	1
Musa acuminata	Macuminata	20586	27053	5	5	94	22	12	39	38	13	19	12	3	1
Phoenix dactylifera	Pdactylifera	18001	23153	4	5	50	16	11	23	22	8	19	10	4	1
Cocos nucifera	Cnucifera	16497	22179	3	8	54	15	10	20	22	8	14	7	2	1
Elaeis guineensis	Eguineensis	18921	23902	4	9	54	16	10	21	24	7	19	10	4	1
Calamus jenkinsianus	Cjenkinsianus	31406	44189	7	7	97	18	11	35	26	8	28	7	2	1
Calamus simplicifolius	Csimplicifolius	28890	41073	5	4	79	23	13	23	26	10	21	9	4	0
Ananas comosus	Acomosus	16147	21399	3	4	51	12	11	16	17	7	11	9	3	1
Carex littledalei	Clittledalei	13926	18460	1	4	39	13	4	18	14	9	8	10	2	1
Joinvillea ascendens	Jascendens	16529	22350	3	2	45	12	10	17	16	7	12	8	2	0
Pharus latifolius	Platifolius	18696	25153	5	2	64	16	15	28	19	9	15	11	2	0
Eragrostis curvula	Ecurvula	33230	44053	5	2	72	24	22	46	28	12	22	12	2	0
Eragrostis tef	Etef	25830	34376	6	2	100	33	15	23	37	15	30	14	2	0
Cleistogenes songorica	Csongorica	33304	44745	6	5	104	33	24	44	37	18	30	21	3	0
Oropetium thomaeum	Othomaeum	14031	19710	0	0	42	19	14	24	22	8	13	11	2	0
Eleusine coracana	Ecoracana	34955	43952	6	4	100	33	29	42	36	21	32	19	4	0
Chasmanthium laxum	Claxum	20720	26469	3	2	58	19	17	25	19	10	15	12	2	1
Sorghum bicolor	Sbicolor	20904	26734	3	2	56	16	13	21	20	10	15	11	2	1
Zea mays	Zmays	24174	32313	5	2	96	28	23	37	47	14	16	12	3	2
Saccharum spontaneum	Sspontaneum	33783	43815	6	2	117	49	32	74	61	20	43	26	3	3
Saccharum hybrid cultivar	Sspontaneumhybrid	20804	29112	3	1	47	17	13	30	21	6	19	11	3	1
Miscanthus lutarioriparius	Mlutarioriparius	44008	57363	6	4	133	29	35	43	47	23	27	22	4	2
Miscanthus sinensis	Msinensis	37289	49500	6	4	104	30	32	45	38	17	27	17	3	1
Dichanthelium oligosanthes	Doligosanthes	15286	20478	3	3	48	14	13	18	16	9	13	8	2	1
Digitaria exilis	Dexilis	41606	52428	2	4	94	28	26	46	40	21	32	21	3	0
Urochloa fusca	Ufusca	21465	28723	3	2	49	17	13	22	19	8	16	11	2	1
Panicum miliaceum	Pmiliaceum	35383	46827	5	5	96	31	23	47	36	14	27	19	6	1
Panicum virgatum	Pvirgatum	44746	62204	7	6	105	29	29	48	42	19	32	21	4	1
Panicum hallii	Phallii	20389	27358	3	3	56	15	14	24	19	9	15	11	2	1
Setaria viridis	Sviridis	21750	28992	3	4	54	17	14	21	19	11	14	11	2	1
Setaria italica	Sitalica	21916	28302	4	5	53	18	15	23	19	13	15	11	2	1
Cenchrus americanus	Camericanus	19984	29019	3	2	52	17	12	18	19	10	15	9	2	0
Cenchrus purpureus	Cpurpureus	47119	58753	6	8	98	42	42	48	54	21	33	24	4	0
Bonia amplexicaulis	Bamplexicaulis	27768	37165	4	4	109	37	25	48	42	21	21	16	5	3
Guadua angustifolia	Gangustifolia	21135	31516	4	4	119	29	19	42	33	8	15	6	3	2
Olyra latifolia	Olatifolia	21404	29084	3	2	59	17	14	23	20	10	16	10	2	1
Raddia guianensis	Rguianensis	14737	20122	2	2	57	21	5	21	21	6	16	9	2	0
Leersia perrieri	Lperrieri	18369	23393	3	2	54	18	10	24	21	9	17	11	2	1
Oryza punctata	Opunctata	19429	25137	3	2	55	18	11	22	21	10	18	10	2	1
Oryza meridionalis	Omeridionalis	16623	22163	3	2	50	16	7	19	19	7	14	11	2	0
Oryza brachyantha	Obrachyantha	17168	22958	2	2	54	17	7	25	22	7	15	10	2	0
Oryza longistaminata	Olongistaminata	16824	22668	3	2	49	19	5	21	19	7	17	10	2	0
Oryza glumipatula	Oglumipatula	20069	26706	2	2	53	17	14	24	22	8	17	10	2	0
Oryza glaberrima	Oglaberrima	18972	25234	3	4	58	14	8	26	19	5	15	12	1	0
Oryza sativa	Osativa	23976	32334	4	2	57	17	11	22	20	9	17	10	2	0
Oryza barthii	Obarthii	18800	25307	3	2	54	18	9	23	21	9	16	11	2	0
Oryza rufipogon	Orufipogon	20440	27495	3	2	53	18	11	22	21	9	18	11	2	0
Oryza nivara	Onivara	20475	27251	3	2	52	18	11	24	20	9	16	10	2	0
Oryza meyeriana var. granulata	Omeyeriana	16969	24160	3	2	53	18	10	25	20	9	16	9	1	1
Brachypodium stacei	Bstacei	19363	24701	3	2	52	15	12	24	20	10	16	11	2	1
Brachypodium hybridum	Bhybridum	41104	54308	6	4	106	30	25	41	39	19	32	22	4	2
Brachypodium distachyon	Bdistachyon	19728	25780	3	2	54	16	13	21	20	9	16	11	2	1
Brachypodium mexicanum	Bmexicanum	38893	55266	5	5	109	32	23	46	46	19	30	21	4	2
Brachypodium sylvaticum	Bsylvaticum	22197	29556	3	2	61	15	14	25	23	9	17	12	2	1
Secale cereale	Scereale	29461	37295	4	3	85	26	18	28	26	18	24	19	2	1
Hordeum vulgare	Hvulgare	20841	28549	3	3	70	19	12	28	25	12	15	15	2	0
Thinopyrum intermedium	Tintermedium	87437	115795	8	6	228	53	37	71	58	45	66	44	6	0
Aegilops tauschii	Atauschii	23410	31032	3	2	69	18	12	29	18	14	16	13	2	1
Triticum urartu	Turartu	18595	25146	2	1	56	14	7	15	18	10	15	13	2	0
Triticum dicoccoides	Tdicoccoides	38932	50870	5	4	131	36	26	47	39	26	32	25	4	2
Triticum turgidum	Tturgidum	44274	56291	6	4	134	32	24	35	35	27	33	27	4	2
Triticum spelta	Tspelta	70536	92764	7	6	201	54	39	73	56	38	51	42	5	3
Triticum aestivum	Taestivum	43026	62817	7	1	166	56	27	47	51	24	42	32	4	0
Paeonia suffruticosa	Psuffruticosa	19175	27853	1	0	44	13	4	27	23	3	25	3	3	2
Rhodiola crenulata	Rcrenulata	16576	21894	2	2	67	16	6	21	23	5	22	18	0	1
Kalanchoe laxiflora	Klaxiflora	34485	43407	10	4	130	41	14	38	44	10	42	28	5	6
Kalanchoe fedtschenkoi	Kfedtschenkoi	18629	24500	5	2	77	22	8	22	23	5	22	16	3	2
Amaranthus hypochondriacus	Ahypochondriacus	13666	18498	1	2	45	13	5	14	16	5	13	10	2	0
Selenicereus undatus	Sundatus	17128	22576	1	2	50	12	9	14	18	9	18	14	3	1
Portulaca amilis	Pamilis	25080	37238	3	3	60	17	6	15	22	8	25	11	2	1
Drosera spatulata	Dspatulata	12707	15736	2	1	44	14	6	14	13	4	17	10	0	0
Dionaea muscipula	Dmuscipula	13168	17533	2	3	45	10	3	13	16	5	12	5	0	0
Aldrovanda vesiculosa	Avesiculosa	17226	21650	3	3	61	19	6	23	23	6	19	16	0	0
Suaeda aralocaspica	Saralocaspica	17498	24175	2	2	36	12	5	10	12	5	18	10	2	1
Beta vulgaris	Bvulgaris	15455	19860	4	2	38	11	5	8	12	5	17	8	2	1
Chenopodium quinoa	Cquinoa	30800	39319	4	3	80	18	11	21	26	9	26	17	4	2
Spinacia oleracea	Soleracea	21231	27596	3	1	41	11	3	11	14	5	12	10	2	1
Hydrangea quercifolia	Hquercifolia	19620	25148	3	3	70	18	8	41	18	7	15	13	3	1
Camptotheca acuminata	Cacuminata	26693	33730	5	3	78	18	13	44	41	16	37	16	6	5
Davidia involucrata	Dinvolucrata	24199	32966	6	4	54	24	8	30	25	5	25	16	5	4
Nyssa yunnanensis	Nyunnanensis	19868	29106	1	4	68	24	8	35	27	2	26	7	4	4
Nyssa sinensis	Nsinensis	22731	30003	8	3	66	22	8	33	24	7	27	15	4	5
Diospyros oleifera	Doleifera	17504	24020	4	3	72	14	7	30	23	8	17	15	3	1
Camellia sinensis	Csinensis	31025	43657	9	5	71	23	9	74	29	7	23	10	3	2
Roridula gorgonias	Rgorgonias	14393	18905	4	2	49	17	8	24	16	4	15	6	3	2
Clethra arborea	Carborea	19428	25675	3	4	61	21	9	44	21	13	22	11	7	4
Actinidia chinensis	Achinensis	22922	29174	7	5	85	26	12	35	25	7	20	16	5	4
Rhododendron delavayi	Rdelavayi	19309	25694	3	2	87	13	8	26	20	5	20	10	6	1
Vaccinium corymbosum	Vcorymbosum	74622	98710	29	8	205	50	35	108	55	16	63	40	13	12
Vaccinium darrowii	Vdarrowii	22607	29535	7	2	71	14	11	36	18	4	21	12	5	1
Panax ginseng	Pginseng	27715	35809	4	3	120	43	22	39	50	10	34	14	8	6
Coriandrum sativum	Csativum	23222	31923	7	2	87	21	13	41	28	8	28	16	8	5
Daucus carota	Dcarota	19865	25686	4	2	77	19	9	34	29	10	34	12	9	1
Lactuca sativa	Lsativa	22464	29979	8	3	95	21	9	31	31	7	27	16	8	10
Cynara cardunculus	Ccardunculus	16941	21992	3	3	68	19	5	27	23	6	22	13	5	5
Erigeron canadensis	Ecanadensis	21180	26398	5	2	83	17	5	30	22	7	19	14	8	7
Helianthus annuus	Hannuus	28007	36972	5	5	144	24	9	50	32	11	28	16	9	11
Mikania micrantha	Mmicrantha	28979	38663	2	5	126	20	11	37	36	12	26	19	6	10
Chiococca alba	Calba	21382	28704	3	3	77	24	9	43	20	6	17	12	3	2
Ophiorrhiza pumila	Opumila	18057	24417	2	1	42	12	7	39	14	4	12	8	2	1
Coffea canephora	Ccanephora	16133	20634	2	3	47	12	6	18	13	5	16	11	3	1
Coffea arabica	Carabica	32771	41013	4	5	78	20	13	39	21	8	24	21	4	3
Coffea eugenioides	Ceugenioides	21642	26750	2	3	47	17	8	25	13	5	16	13	3	2
Dorcoceras hygrometricum	Bhygrometrica	21841	33490	2	2	46	14	7	26	15	4	16	10	2	1
Antirrhinum majus	AmajusL	20459	27021	2	3	62	25	7	25	16	5	16	11	3	2
Erythranthe guttata	Mguttatus	18300	23583	4	4	78	20	7	28	20	9	14	10	3	1
Olea europaea	Oeuropaea	27665	38943	5	8	82	23	5	58	26	6	16	11	2	2
Sesamum indicum	Sindicum	15877	20361	3	3	48	17	8	28	21	5	20	10	3	1
Lindenbergia philippensis	Lphilippensis	17606	22497	3	3	64	16	8	33	17	5	17	11	4	2
Striga asiatica	Sasiatica	18475	26808	5	5	68	18	7	48	22	4	14	12	2	1
Phtheirospermum japonicum	Pjaponicum	15802	21895	3	3	74	19	8	35	23	5	13	11	2	1
Genlisea aurea	Gaurea	9020	12992	2	0	30	14	6	11	16	3	13	9	0	0
Utricularia reniformis	Ureniformis	22904	32559	8	3	80	33	11	27	31	5	21	15	0	0
Utricularia gibba	Ugibba	15080	20473	3	2	51	21	6	21	21	5	12	10	0	0
Ipomoea triloba	Itriloba	20894	26728	5	4	67	20	12	42	21	7	23	15	3	3
Cuscuta australis	Caustralis	12242	15936	1	2	34	10	6	14	15	4	12	11	0	0
Cuscuta campestris	Ccampestris	29630	37938	2	4	65	22	12	33	26	8	19	20	0	0
Petunia axillaris subsp. parodii	Paxillaris	20629	26977	3	4	62	19	5	47	17	10	18	12	4	2
Petunia integrifolia subsp. inflata	Pinflata	22318	29707	3	3	69	25	7	44	20	13	20	13	4	2
Nicotiana tabacum	Ntabacum	38066	52583	4	6	111	36	12	84	44	16	34	23	8	3
Nicotiana attenuata	Nattenuata	19386	25981	3	3	55	18	7	39	26	8	17	12	3	2
Nicotiana benthamiana	Nbenthamiana	28801	40931	6	6	101	35	11	70	30	12	27	16	6	2
Nicotiana sylvestris	Nsylvestris	21179	29012	3	2	58	18	6	36	19	9	18	12	4	3
Capsicum chinense	Cchinense	20571	28615	2	3	59	17	5	39	21	5	17	11	2	3
Capsicum annuum	Cannuum	20410	28209	2	3	60	18	6	35	20	6	17	13	4	3
Solanum melongena	Smelongena	19415	26151	3	4	59	25	5	38	17	8	24	12	4	2
Solanum tuberosum	Stuberosum	18900	28061	3	3	53	16	5	54	14	5	16	9	4	1
Solanum pimpinellifolium	Spimpinellifolium	20202	31805	3	3	59	17	5	38	16	7	18	9	4	2
Solanum pennellii	Spennellii	31356	38619	3	3	59	17	5	44	16	8	20	12	3	2
Solanum lycopersicum	Slycopersicum	18684	25431	3	3	60	18	5	45	17	7	20	12	4	2
Tetrastigma voinierianum	Tvoinierianum	23292	35753	4	3	91	17	4	34	16	4	22	6	17	0
Vitis riparia	Vriparia	18800	23600	4	3	42	13	5	37	13	7	15	10	11	9
Vitis rotundifolia	Vrotundifolia	34672	44854	8	5	85	26	10	60	25	13	33	15	10	21
Vitis arizonica	Varizonica	32577	43687	10	9	81	23	11	62	24	15	24	15	13	16
Vitis vinifera	Vvinifera	17423	22881	3	3	42	12	5	32	11	6	14	9	12	13
Punica granatum	Pgranatum	17175	21522	3	2	65	22	7	19	12	8	16	11	10	5
Psidium guajava	Pguajava	16630	21684	2	2	52	15	6	18	19	7	16	12	16	1
Syzygium oleosum	Soleosum	18471	23802	2	3	53	15	11	26	13	7	20	11	18	0
Eucalyptus grandis	Egrandis	22685	28750	6	12	71	27	14	58	28	13	55	11	15	1
Corymbia citriodora	Ccitriodora	23377	29651	2	3	65	15	7	28	13	7	26	13	29	2
Durio zibethinus	Dzibethinus	25466	32106	7	5	83	25	13	56	28	14	27	17	5	5
Theobroma cacao	Tcacao	16546	21103	2	2	40	12	9	22	12	7	14	10	4	2
Herrania umbratica	Humbratica	13942	17219	2	1	38	11	8	20	12	7	13	10	3	2
Corchorus olitorius	Colitorius	17032	23169	1	2	47	10	9	20	22	7	5	9	3	2
Corchorus capsularis	Ccapsularis	14666	18726	2	3	42	12	9	28	17	5	9	10	2	2
Hibiscus syriacus	Hsyriacus	40382	55649	9	9	155	56	24	76	55	11	30	23	8	6
Gossypium raimondii	Graimondii	23584	30283	7	3	77	28	13	28	24	13	20	16	3	4
Gossypium hirsutum	Ghirsutum	45788	59092	12	6	149	56	25	54	51	25	41	30	6	7
Gossypium mustelinum	Gmustelinum	45959	58928	12	6	153	57	25	55	49	26	40	30	6	7
Gossypium darwinii	Gdarwinii	46273	60137	14	6	147	57	25	54	48	25	41	32	6	6
Gossypium tomentosum	Gtomentosum	46337	60009	10	6	152	56	23	55	51	25	41	31	6	6
Gossypium barbadense	Gbarbadense	45766	58877	13	6	156	57	25	52	50	26	42	31	6	6
Toona sinensis	Tsinensis	21477	28384	1	3	41	25	8	35	16	13	17	18	6	1
Dimocarpus longan	Dlongan	21441	30012	2	2	65	13	10	32	17	13	29	11	7	5
Sclerocarya birrea	Sbirrea	12762	15996	1	2	33	10	9	17	12	7	11	9	4	1
Anacardium occidentale	Aoccidentale	25297	33232	7	3	85	30	12	26	30	13	32	11	7	7
Pistacia vera	Pvera	20409	26913	6	3	54	16	11	25	15	10	25	16	3	5
Mangifera indica	Mindica	23326	29159	8	3	70	25	11	31	20	12	32	15	4	8
Atalantia buxifolia	Abuxfoliata	15534	20731	3	4	45	13	5	22	14	6	22	12	3	3
Citrus medica	Cmedica	17019	23118	3	2	39	13	9	28	15	7	16	11	4	3
Citrus sinensis	Citrussinensis	16224	21346	3	11	41	13	8	22	14	7	30	8	3	3
Citrus cavaleriei	Cichangensis	16731	22891	1	8	37	13	10	24	19	7	26	12	4	4
Citrus trifoliata	Ptrifoliata	17136	21717	4	7	41	12	7	20	13	7	29	12	4	3
Citrus clementina	Cclementina	16889	21282	3	13	41	13	8	17	14	7	28	11	6	3
Citrus reticulata	Creticulata	16447	21681	2	9	44	12	8	21	15	7	21	10	4	3
Citrus hindsii	Fhindsii	19816	25767	6	7	53	15	12	29	15	9	30	15	7	4
Citrus maxima	Cgrandis	16376	21894	4	5	41	30	10	31	27	12	21	0	4	3
Carica papaya	Cpapaya	12802	18274	1	2	35	11	7	23	12	9	13	4	3	0
Cleome violacea	Cviolacea	15029	18774	2	2	36	15	7	23	14	7	13	11	4	3
Rorippa islandica	Rislandica	19638	25508	4	2	51	20	10	41	19	10	25	16	4	4
Arabis alpina	Aalpina	13644	17539	3	2	40	14	8	23	18	6	11	5	7	5
Thlaspi arvense	Tarvense	24939	32613	4	2	53	18	10	49	20	11	20	14	4	4
Iberis amara	Iamara	38653	52248	8	2	84	32	12	74	34	14	35	21	6	5
Caulanthus amplexicaulis	Camplexicaulis	31309	40458	10	4	94	39	16	77	37	16	39	28	6	4
Lunaria annua	Lannua	25780	33546	6	3	78	30	14	50	36	11	26	20	5	4
Euclidium syriacum	Esyriacum	20730	26679	5	1	52	20	15	38	21	11	21	15	5	6
Boechera stricta	Bstricta	17570	22540	5	2	50	19	10	39	19	10	22	15	3	1
Stanleya pinnata	Spinnata	29838	42950	4	3	77	28	14	48	26	16	25	19	8	5
Schrenkiella parvula	Sparvula	17499	22682	5	2	50	19	9	39	21	10	19	15	4	4
Lepidium sativum	Lsativum	32025	42735	8	4	85	38	17	55	37	19	35	28	6	4
Diptychocarpus strictus	Dstrictus	18248	23073	4	3	50	22	11	49	20	10	21	16	4	5
Eutrema salsugineum	Esalsugineum	18101	22793	3	2	51	18	9	56	22	11	20	16	6	5
Descurainia sophioides	Dsophioides	18624	23602	4	2	52	19	10	43	21	10	19	15	4	4
Meniocus linifolius	Alinifolium	34257	43489	8	4	88	34	19	74	35	21	38	28	6	8
Malcolmia maritima	Mmaritima	20310	25806	4	2	54	21	9	56	20	10	19	15	4	4
Isatis tinctoria	Itinctoria	63503	87591	11	4	166	63	22	153	80	21	75	31	14	12
Myagrum perfoliatum	Mperfoliatum	17905	22167	5	2	52	19	9	41	20	11	21	14	4	4
Camelina sativa	Csativa	55794	71875	11	6	171	62	38	140	63	30	64	44	10	8
Capsella rubella	Crubella	18612	23368	4	2	48	19	11	44	21	11	21	15	4	6
Capsella grandiflora	Cgrandiflora	16891	21249	4	2	49	19	10	36	20	11	19	15	4	5
Arabidopsis halleri	Ahalleri	15720	20572	3	2	47	19	9	33	19	9	18	13	2	1
Arabidopsis lyrata	Alyrata	19384	24968	5	2	51	20	10	42	21	11	22	14	4	5
Arabidopsis thaliana	Athaliana	18384	23176	5	2	50	20	10	39	20	10	20	15	4	5
Eruca vesicaria	Evesicaria	51310	67866	7	9	162	49	24	113	60	27	46	32	15	27
Cakile maritima	Cmaritima	35672	47475	6	5	104	38	14	66	44	22	26	21	8	9
Sinapis alba	Salba	39741	50091	13	9	150	55	23	79	67	22	49	34	12	9
Crambe hispanica	Chispanica	28021	37070	7	6	91	30	14	57	34	13	26	18	7	5
Brassica rapa	Brapa	26320	33891	8	5	103	32	13	61	39	10	29	21	10	8
Brassica napus	Bnapus	53900	73779	15	12	213	71	29	123	85	27	60	40	21	13
Brassica oleracea var. capitata	Boleracea	19516	27052	5	3	84	20	10	46	37	11	15	16	11	0
Cephalotus follicularis	Cfollicularis	17239	27636	2	2	40	13	5	25	12	5	14	9	3	1
Morella rubra	Mrubra	17302	23536	2	3	40	11	5	20	14	8	20	11	3	8
Juglans regia	Jregia	29383	37233	4	5	84	25	11	36	29	10	63	21	8	6
Carya illinoinensis	Cillinoinensis	21573	27143	5	4	60	19	10	31	21	8	39	11	8	12
Corylus avellana	Cavellana	16569	21241	1	2	27	10	6	41	14	3	17	6	9	1
Carpinus fangiana	Cfangiana	17727	22194	1	3	36	11	9	47	14	6	12	15	4	3
Betula platyphylla	Bplatyphylla	21556	28231	1	2	48	11	7	29	16	9	20	9	6	5
Castanea mollissima	Cmollissima	19006	24870	4	2	53	13	7	27	15	8	49	12	14	16
Castanea dentata	Cdentata	21091	26243	3	2	48	13	7	27	12	7	41	14	13	24
Quercus rubra	Qrubra	22901	28631	3	3	50	12	8	29	13	8	46	14	19	23
Quercus lobata	Qlobata	25490	33145	3	5	63	15	7	40	13	9	49	14	16	26
Quercus suber	Qsuber	35706	45341	4	3	59	21	14	50	17	30	52	19	17	26
Momordica charantia	Mcharantia	13910	17634	4	3	44	14	4	27	15	9	19	9	3	2
Siraitia grosvenorii	Sgrosvenorii	17365	22772	4	3	51	19	6	20	19	10	17	9	4	2
Cucurbita maxima	Cmaxima	19719	25075	4	5	79	30	10	31	27	12	21	0	4	5
Cucurbita pepo	Cpepo	18483	23782	3	8	74	29	10	32	25	14	20	16	4	6
Cucurbita argyrosperma	Cargyrosperma	17816	23189	1	6	72	23	9	33	19	12	19	12	3	5
Cucurbita moschata	Cmoschata	20073	25484	4	5	75	31	8	27	25	14	21	13	4	5
Benincasa hispida	Bhispida	13794	18155	4	3	44	15	6	25	15	8	18	9	3	3
Citrullus lanatus	Clanatus	13692	17514	2	3	45	16	5	23	15	9	17	9	3	3
Lagenaria siceraria	Lsiceraria	14178	18292	3	3	48	15	7	33	15	5	18	9	2	3
Cucumis melo	Cmelo	14016	18908	2	3	45	14	6	22	15	8	18	9	3	3
Cucumis sativus	Csativus	13939	17704	3	3	45	14	6	23	15	9	16	9	3	3
Sapria himalayana	Shimalayana	17039	30653	0	0	15	7	3	3	8	3	6	3	0	0
Linum usitatissimum	Lusitatissimum	27738	36386	5	4	87	24	11	49	27	13	32	22	9	2
Ricinus communis	Rcommunis	16142	22180	2	2	46	12	5	24	12	6	14	10	3	4
Hevea brasiliensis	Hbrasiliensis	24852	31629	4	4	77	21	11	63	24	10	28	16	4	6
Manihot esculenta	Mesculenta	21946	27486	4	4	71	19	11	57	22	9	23	13	5	3
Salix brachista	Sbrachista	20865	26396	6	4	66	22	9	42	25	9	23	16	5	7
Salix purpurea	Spurpurea	22484	28500	6	9	72	22	10	36	23	12	29	15	14	6
Salix dunnii	Sdunnii	19363	24663	5	4	58	20	10	35	24	9	19	14	11	4
Salix suchowensis	Ssuchowensis	18570	23402	6	4	69	20	9	31	21	8	21	15	8	5
Populus euphratica	Peuphratica	22568	28079	6	4	77	22	14	35	23	10	17	21	9	5
Populus tremuloides	Ptremuloides	18981	24870	5	4	70	22	10	30	21	10	20	13	7	4
Populus deltoides	Pdeltoides	25294	33367	6	7	79	23	12	40	25	10	22	16	12	6
Populus alba	Palba	22627	27919	6	4	72	22	10	37	22	10	17	16	8	6
Populus trichocarpa	Ptrichocarpa	22875	28732	6	4	76	22	11	32	22	10	18	16	8	6
Populus tremula	Ptremula	22031	28505	4	4	74	22	10	43	22	10	22	15	9	6
Arachis hypogaea	Ahypogaea	40980	53727	7	3	111	36	12	55	34	16	53	27	11	3
Lupinus angustifolius	Langustifolius	22275	28092	5	4	91	29	10	34	28	11	18	19	5	6
Lupinus albus	Lalbus	22191	28816	6	4	92	29	9	32	31	7	22	19	5	6
Lotus japonicus	Ljaponicus	19806	24540	4	2	61	19	7	27	16	11	22	13	8	7
Cicer arietinum	Carietinum	17655	23134	2	2	53	17	7	20	15	8	19	11	5	3
Trifolium pratense	Tpratense	20559	28753	2	5	57	21	7	25	18	5	25	12	5	6
Medicago truncatula	Mtruncatula	24735	33433	6	3	75	26	7	27	14	10	24	13	11	9
Cajanus cajan	Ccajan	20244	25975	7	2	65	17	8	38	16	9	21	13	7	6
Glycine max	Gmax	31764	40903	8	4	113	32	12	61	33	17	39	20	10	12
Glycine soja	Gsoja	31108	39479	8	4	109	32	13	58	33	18	40	19	12	12
Vigna angularis	Vangularis	19739	27081	5	2	61	14	6	29	18	9	23	13	7	7
Vigna unguiculata	Vunguiculata	20282	25537	5	2	67	15	7	36	17	9	23	13	7	7
Vigna radiata	Vradiata	14925	19002	1	2	52	15	7	25	19	9	17	13	3	4
Phaseolus lunatus	Plunatus	24685	32781	5	2	62	14	10	30	17	9	21	12	6	6
Phaseolus vulgaris	Pvulgaris	18477	23086	5	2	58	15	9	27	17	9	23	13	5	7
Phaseolus acutifolius	Pacutifolius	17457	22042	5	2	59	13	8	26	17	6	18	12	5	5
Ziziphus jujuba	Zjujuba	20891	26958	3	3	50	13	8	23	13	10	31	11	5	6
Morus notabilis	Mnotabilis	15470	19495	2	2	40	12	6	29	12	6	20	10	3	3
Ficus carica	Fcarica	17913	24945	2	2	42	14	5	27	17	7	29	8	4	4
Cannabis sativa	Cannabissativa	16154	21404	2	3	40	12	5	26	17	8	18	12	2	1
Trema orientale	Torientale	16443	22566	2	2	46	12	8	27	16	12	22	10	4	2
Parasponia andersonii	Pandersonii	15567	21884	2	2	45	12	8	24	14	10	23	10	3	2
Rosa chinensis	Rchinensis	21378	29286	2	3	78	12	10	27	13	9	72	11	9	20
Fragaria vesca	Fvesca	20487	27486	2	2	52	12	9	33	12	7	54	11	5	22
Fragaria x ananassa	Fxananassa	60730	81416	7	7	193	47	34	115	50	23	147	36	16	23
Pyrus x bretschneideri	Pbretschneideri	25039	31586	4	4	75	21	8	35	26	10	41	15	7	18
Malus baccata	Mbaccata	24524	33175	3	3	70	22	9	43	25	9	43	13	8	17
Malus domestica	Mdomestica	26170	34305	4	3	74	24	10	39	24	10	57	17	13	21
Prunus armeniaca	Parmeniaca	16115	21788	1	2	44	12	9	20	14	7	32	11	5	10
Prunus avium	Pavium	17971	27632	1	2	41	11	8	34	14	4	34	7	4	3
Prunus yedoensis	Pyedoensis	20545	29139	2	4	65	20	13	55	16	8	22	12	7	2
Prunus dulcis	Pdulcis	17557	23117	2	2	41	12	10	44	15	7	33	11	4	10
Prunus persica	Ppersica	17306	21794	2	2	40	12	10	41	13	7	49	11	7	12
