# Supplementary material for: Evolutionary trajectory of pattern recognition receptors in plants
Source: Nat Commun. 2024 Feb 1;15:308. doi: 10.1038/s41467-023-44408-3 (PMC10834447; doi:10.1038/s41467-023-44408-3)
Supplement: Supplementary file 8 — Source data file [file 41467_2023_44408_MOESM8_ESM.zip]

Archive with 2 entries (2 files):
- Source data (uncropped gel).pdf
- Source data.xlsx
