# Supplementary material for: Evolutionary trajectory of pattern recognition receptors in plants
Source: Nat Commun. 2024 Feb 1;15:308. doi: 10.1038/s41467-023-44408-3 (PMC10834447; doi:10.1038/s41467-023-44408-3)
Supplement: Supplementary file 8 — Source data file [file 41467_2023_44408_MOESM8_ESM.zip › Source data.xlsx]

## Sheet: Figure 1
Figure 1j (middle panel)
Cell-surface receptor type	Correlation with %NB-ARC
Malectin-RLP	-0.07224
Malectin-RLK	0.44251
LysM-RLP	-0.03446
LysM-RLK	0.21382
L-lectin-RLP	0.0555
L-lectin-RLK	0.45977
Duf26-RLP	-0.04658
Duf26-RLK	0.39012
WAK-RLP	0.00904
WAK-RLK	0.55169
G-lectin-RLP	0.01594
G-lectin-RLK	0.71277
LRR-RLP	0.75887
LRR-RLK	0.6568
Figure 1j (right panel)
LRR-RLK	LRR-RLP	G-lec-RLK	G-lec-RLP	WAK-RLK	WAK-RLP	Duf26-RLK	Duf26-RLP	L-lec-RLK	L-lec-RLP	LysM-RLK	LysM-RLP	Malectin-RLK	Malectin-RLP
5.93565	5.43583	4.89414	1.27168	5.45052	0.90451	6.34984	0.45504	5.89669	-2.65164	2.51618	-2.05599	1.62025	-0.02835
5.40499	5.36469	4.58214		3.73178	0.98498	6.03399	3.68598	5.45431	-3.172	0.40317	1.00755	1.53232	1.06585
4.8116	3.8728	4.29152		3.5238	-0.65221	4.98422	0.35258	5.1744	-3.22557	4.30363		1.39565	6.71264
4.5798	3.6314	4.2452		2.70121	0.8808	4.07885	-1.17191	3.58728	-1.13399	1.64638		1.19058	-0.64932
4.5367	3.40461	4.24194		2.2628	0.92861	3.998	1.45527	3.55958		-0.95736		1.02499
4.51897	3.26594	3.65555		1.98862	2.02163	3.95775	-5.50486	2.7839				1.01804
3.81316	3.06587	3.62864		1.83192	-4.03765	3.85773	-4.68983	2.7394				0.44434
3.7142	2.78845	3.25007		1.77353	2.98521	3.76667		2.71966				0.16588
3.68955	2.51219	3.10227		1.61317	-2.75204	3.55348		2.61181				0.07461
3.39978	2.47502	3.05126		1.2449	-0.90105	3.28196		2.57409				-0.29304
3.26661	2.32105	2.72332		1.16021		3.20402		2.14807				-0.51253
3.14152	2.2676	1.82727		0.88539		3.0368		1.92478				-1.00517
3.05215	2.17368	1.36929		0.83648		2.86987		1.78468				-3.44614
2.84155	2.13777	1.20179		0.74062		2.84881		1.7671
2.83411	1.85339	1.15742		0.45864		2.64241		1.10234
2.82855	1.71153	0.72236		0.31507		2.63726		0.58263
2.79654	1.61723	0.67427		0.29244		2.40986		-0.20012
2.77275	1.57091	0.40152		0.27853		2.39951		-0.70226
2.77001	1.55064	0.33337				1.73883		-0.96168
2.61762	1.548	-0.34809				1.25943		-1.59651
2.58548	1.44282	-0.46042				1.192		-2.16578
2.56175	1.39382	-0.46571				1.01113
2.49417	1.22916	-0.57588				0.98616
2.43057	1.18218	-0.80528				0.68174
2.31705	1.04317	-1.14989				0.40652
2.28895	0.99739	-1.24903				0.30203
2.2813	0.98614	-1.78369				-0.13557
2.24602	0.81616	-1.81888				-0.21811
2.15645	0.63721	-2.11134				-0.81728
2.08306	0.43698					-0.82526
2.05888	0.4338					-1.02847
1.98271	0.09703					-1.36273
1.85927	0.01346					-1.39624
1.83446	-0.08794
1.80542	-0.51603
1.7067	-0.65671
1.63687	-0.75499
1.6147	-0.89291
1.59809	-1.49903
1.59314	-1.62899
1.54176	-2.29733
1.52977	-2.42497
1.50852
1.45547
1.4263
1.32486
1.29544
1.26179
1.21889
1.17537
1.16586
1.02583
1.00672
0.9726
0.83316
0.70027
0.56733
0.44583
0.43202
0.40041
0.39238
0.32698
0.31291
0.30319
0.28442
0.28311
0.26068
0.25961
0.19418
0.15556
0.14058
0.0356
0.01022
-0.00309
-0.05509
-0.11127
-0.13002
-0.13873
-0.17962
-0.18114
-0.22235
-0.26366
-0.26585
-0.30924
-0.32688
-0.3634
-0.39462
-0.52776
-0.61526
-0.64487
-0.67772
-0.70784
-0.72148
-0.7367
-0.74435
-0.7757
-0.78336
-0.79603
-0.87712
-0.88563
-0.90537
-0.92168
-0.92871
-0.95042
-1.01067
-1.07955
-1.10179
-1.15456
-1.1623
-1.22822
-1.25505
-1.26328
-1.26861
-1.28992
-1.30569
-1.32354
-1.33539
-1.40812
-1.43528
-1.51383
-1.54028
-1.54902
-1.58001
-1.59517
-1.63645
-1.70638
-1.78516
-1.79788
-1.81741
-1.82846
-1.89196
-1.97241
-2.0617
-2.07613
-2.16613
-2.17822
-2.23747
-2.28238
-2.29043
-2.38353
-2.38639
-2.53564
-2.56442
-2.59738
-2.60913
-2.73883
-2.76799
-2.82395
-2.93183
-2.9494
-3.34751
-3.54155
-3.658
-3.93012
-4.00554
-4.11782
-4.30702
-4.50477
-4.96672

## Sheet: Figure 2
Figure 2
Expansion from Glaucophyta & Rhodophyta to green algae	LRR	LRR-RLP	LRR-RLK	WAK	WAK-RLP	WAK-RLK	LysM	LysM-RLP	LysM-RLK	Malectin	Malectin-RLP	Malectin-RLK	G-lectin	G-lectin-RLP	G-lectin-RLK	L-lectin	L-lectin-RLP	L-lectin-RLK	Duf26	Duf26-RLP	Duf26-RLK
Micromonas commoda	-0.23381	-	-	-	2.97236	-	-0.60276	-	-	-	-	-	-	-	-	1.19604	-	-	-	-	-
Micromonas pusilla CCMP1545	-0.30551	-	-	-	1.33286	-	-0.61119	0.63949	-	-	-	-	-	-	-	2.2242	-	-	-	-	-
Ostreococcus tauri	-0.27392	-	-	-	1.05755	-	1.05755	-0.277	-	-	-	-	-	-	-	0.42185	-	-	-	-	-
Ostreococcus lucimarinus CCE9901	-0.34775	-	-	1.17626	2.26439	-	0.63219	0.52943	-	-	-	-	-	-	-	0.50388	-	-	-	-	-
Coccomyxa subellipsoidea C-169	-0.05969	0.3491	7.08793	-0.10566	1.68301	-	0.78867	-	-	0.07065	0.50946	-	-	-	-	-	1.68301	-	-	-	-
Botryococcus braunii	-0.03425	0.14879	9.07627	0.5231	-0.4923	-	1.79236	-0.28639	-	-0.54416	-	-	-	-	-	-	-	-	-	-	-
Chromochloris zofingiensis	0.03958	-0.13722	-	-	0.1439	-	1.00183	-0.59804	-	-0.48647	-	-	-	-	-	-	-	-	-	-	-
Dunaliella salina	-0.06744	-0.12148	-	0.74714	-0.41762	-	-0.12643	-	-	-	-	-	-	-	-	-	-	-	-	-	-
Volvox carteri	0.18494	-	-	-0.41776	-	-	1.03784	1.04593	-	-	-	-	-	-	-	-	-	-	-	-	-
Chlamydomonas schloesseri	0.2094	-0.63903	-	6.17882	-0.52141	-	2.8287	1.01806	-	-	-	-	-	-	-	-	-	-	-	-	-
Chlamydomonas eustigma	0.3557	0.68127	0.60059	-0.44273	-0.44273	-	0.11454	-	-	-	-	-	-	-	-	-	-	-	-	-	-
Chlamydomonas incerta	0.24317	-0.65347	-	6.81037	-0.54057	-	4.05377	2.22881	-	-	-	-	-	-	-	-	-	-	-	-	-
Chlamydomonas reinhardtii CC3269	0.22049	-0.64801	-	2.26679	-0.53332	-	2.26679	0.63988	-	-	-	-	-	-	-	-	-	-	-	-	-
Klebsormidium nitens	0.09055	1.20266	26.6455	7.76104	3.86724	-	2.40707	0.7103	-	-0.56299	-0.17851	-	-	-	-	-0.32731	-	-	-	-	-
Mesostigma viride	-0.0549	-	-	0.73785	5.95139	-	4.648	0.83199	-	-	-	-	-	-	-	1.40184	-	-	-	-	-
Chlorokybus atmophyticus	-0.04801	-	6.6905	2.53642	-0.1159	-	1.21026	0.864	-	-0.4708	-	-	-	-	-	-	-	-	-	-	-
Chara braunii	0.06842	-0.67112	7.79014	-0.34593	-0.34593	-	0.74417	0.22577	-	-0.8695	-0.81601	-	-	-	-	-	-	-	-	-	-
Spirogloea muscicola	0.01647	2.55068	34.7106	1.51072	1.51072	-	5.74757	2.30841	-	-0.71822	0.0594	-	-	-	-	-	-	-	-	-	-
Mesotaenium endlicherianum	0.01502	-0.42929	46.091	5.05328	1.26998	-	11.1066	2.1906	-	-0.09417	0.91564	-	-	-	-	9.45763	-	-	-	-	-
Penium margaritaceum	-0.21697	1.07578	48.3456	5.29058	2.14529	-	16.1025	3.28274	-	-0.8235	1.32252	-	-	-	-	8.78082	0.76922	-	-	-	-
Expansion from green algae to Bryophytes and Tracheophytes	LRR	LRR-RLP	LRR-RLK	WAK	WAK-RLP	WAK-RLK	LysM	LysM-RLP	LysM-RLK	Malectin	Malectin-RLP	Malectin-RLK	G-lectin	G-lectin-RLP	G-lectin-RLK	L-lectin	L-lectin-RLP	L-lectin-RLK	Duf26	Duf26-RLP	Duf26-RLK
Marchantia polymorpha	-0.00398	2.97303	11.1803	-	-0.48098	0.46272	0.000901458	-0.7175	-	0.636	-	-0.52955	6.6122	1.02042	3.8982	1.78204	1.87832	-	-	-	-
Marchantia paleacea	-0.07731	3.03016	11.38	-	-0.0494	0.6074	0.00824	-0.53434	-	0.28416	-	-0.48302	6.91296	1.22027	-	2.99789	1.10868	-	-	-	-
Anthoceros agrestis	0.03501	4.01871	9.49589	-0.75056	-0.14769	1.40202	0.3697	-0.76805	-	1.68657	-	-	3.05418	0.65892	7.0436	2.16283	1.36333	-	-	-	-
Anthoceros punctatus	0.06145	4.58645	17.8476	-	0.16511	1.81447	0.28391	-0.04878	-	1.92303	-	-0.5474	-0.20828	-0.02811	16.2787	0.44119	-	-	-	-	-
Anthoceros angustus	0.05505	2.46877	18.8633	-0.85633	0.14546	1.42112	0.34114	-0.19842	-	-0.11578	-	-0.55503	-0.41622	0.91099	11.3544	0.21447	0.81495	-	-	-	-
Sphagnum fallax	0.02002	4.83468	11.9954	-0.77693	0.27037	-	0.22491	-0.58514	-	0.02968	-	-0.30911	0.51068	-	18.1823	-0.37144	-0.2955	-	-	-	-
Sphagnum magellanicum	-0.01083	8.32512	19.2007	-	0.23174	0.85963	0.18766	-0.42536	-	-0.52459	-0.76212	0.43546	1.09249	-	17.2668	0.08829	0.46374	-	-	-	-
Fontinalis antipyretica	0.06254	3.17178	15.4036	-0.86177	0.25952	-0.33445	0.13855	-0.10023	-	-0.36194	-	0.71248	-0.25111	-0.08069	4.94329	-0.02626	-	-	-	-	-
Ceratodon purpureus	0.01266	21.9697	14.07	-0.78858	-0.03682	2.05378	-0.07128	-0.60682	-	0.30116	-	0.30957	7.01771	1.81207	5.81743	-0.10644	4.34149	-	-	-	-
Physcomitrium patens	0.03077	14.505	15.5532	-	-0.71686	0.19692	0.09203	-0.30652	-	0.14747	-0.61724	-	5.39727	0.65328	7.01621	-0.64977	2.14037	-	-	-	-
Selaginella moellendorffii	0.0035	4.5646	9.14091	-0.83731	-0.6294	-0.60834	-0.64266	-0.24359	-	-0.49936	-	-	4.72912	8.73782	7.74363	-0.54159	-	-	-	-	-
Ceratopteris richardii	-0.01724	4.24822	16.8438	-0.02182	-0.25726	2.66313	0.90978	-0.79787	-	1.67565	-0.83265	1.01971	1.94416	1.16848	44.562	0.83748	1.746	-	-	-	-
Azolla filiculoides	0.12149	9.11157	12.8782	-0.82051	0.22659	1.5926	-0.11298	-0.33239	-	-0.72384	-	2.3354	-	-	35.6565	-0.74713	-0.43315	-	-	-	-
Salvinia cucullata	0.11135	5.52248	12.749	0.14417	-0.13122	0.37724	-0.05759	-0.46803	-	-0.11978	-0.41277	0.18122	0.29141	1.53646	21.5473	0.61197	-0.39775	-	-	-	-
Gnetum montanum	0.05692	12.8197	16.3675	-0.01876	-0.06867	1.36224	-0.37139	-0.23964	-	2.7744	0.51084	0.51952	0.32902	1.17527	23.6101	0.61283	2.09892	-	-	-	-
Ginkgo biloba	-0.01393	17.0711	16.4208	0.01854	-0.05084	4.12701	-0.44071	-0.65559	-	-0.43012	-0.71486	1.58102	0.0033	0.84743	30.8493	-0.47819	-0.12271	-	-	-	-
Sequoiadendron giganteum	0.04425	17.1996	17.3098	-0.1859	-0.38184	12.2836	-0.5033	-0.15886	-	2.47945	-0.44289	4.32296	2.30794	2.00793	52.4765	0.65672	3.85649	-	-	-	-
Sequoia sempervirens	0.22104	31.4178	17.8082	-0.23134	-0.25921	8.75062	-0.38312	-0.42269	-	3.18488	-0.18063	3.85288	2.64384	5.88161	63.5091	0.58275	2.54798	-	-	-	-
Thuja plicata	0.08469	29.2828	20.3267	1.19497	0.07143	8.56185	-0.36867	-0.51403	-	-0.51754	-	0.94233	2.9639	4.56107	131.573	-0.41097	1.64079	-	-	-	-
Abies alba	-0.28162	0.87681	1.86124	-0.35421	-0.59137	-0.82726	-0.48779	-0.73311	-	-0.55838	-0.88952	-	1.33248	1.86327	3.6277	-0.39345	1.03953	-	-	-	-
Picea abies	-0.06893	13.7564	14.7096	1.96666	0.40789	2.96775	-0.32124	-0.84674	-	4.95931	-0.61935	1.29704	2.68328	2.28833	21.1446	2.1347	1.86281	-	-	-	-
Pseudotsuga menziesii	0.02854	5.00552	12.4388	-0.416	0.2564	10.4035	-0.5368	-0.33627	-	1.19646	-0.40054	1.41163	0.40619	1.58928	38.0587	-0.26865	1.86901	-	-	-	-
Pinus lambertiana	0.02746	8.12297	16.7731	-0.09314	0.23946	5.76787	-0.55183	-0.57836	-	1.65111	-0.44147	0.68521	1.33373	1.41246	9.7225	0.02211	0.43201	-	-	-	-
Pinus taeda	0.04924	14.9113	20.8324	0.17643	1.6054	10.0139	-0.53345	-0.81768	-	1.71514	-0.59747	3.45327	1.8327	6.82396	23.5881	-0.35545	4.16024	-	-	-	-
Amborella trichopoda	0.12387	11.4385	15.1336	2.35605	-0.59764	1.55138	-0.41805	-0.17875	-	0.63065	-0.72803	1.73531	1.15314	0.17472	35.0737	-0.25344	-0.44216	-	-	-	-
Euryale ferox	0.07483	3.11912	21.3369	-0.44165	1.01382	2.58447	0.12418	-0.30773	-	0.43182	0.00299	1.88216	0.13437	2.09447	24.0068	-0.86889	0.46947	-	-	-	-
Nymphaea colorata	0.09698	8.76585	27.0867	0.09603	0.60501	3.90022	-0.05426	-0.70881	-	2.85458	0.20541	4.3343	-0.57586	1.08263	39.3922	-0.77941	-0.01102	-	-	-	-
Nymphaea thermarum	0.13078	10.5555	14.1964	0.57942	-0.34585	1.41965	-0.29041	-0.59945	-	6.29041	0.54755	6.55989	0.55579	2.81966	17.5203	-	-0.54654	-	-	-	-
Ceratophyllum demersum	0.10845	4.24196	13.6991	-0.13155	-0.34057	0.04536	-0.52312	-0.86541	-	-0.10918	-0.55427	0.34487	1.7446	1.88787	3.66745	-0.18431	0.37136	-	-	-	-
Persea americana var. drymifolia	0.10458	9.61876	14.2796	2.29859	-0.06075	-0.2059	-0.36605	-0.23317	-	0.26883	-0.49211	1.04324	2.57416	7.77502	7.86403	-0.76764	0.04175	-	-	-	-
Cinnamomum micranthum f. kanehirae	0.20224	29.4383	27.0209	1.1612	0.15837	16.445	-0.0925	-0.17249	-	0.56484	-0.21702	3.72488	4.51002	5.7639	91.9221	-	0.20449	-	-	-	-
Kingdonia uniflora	0.21196	5.2655	12.6137	1.31045	-0.65676	6.98054	-0.66904	-0.62636	-	-0.38175	-0.84533	1.48898	2.12934	2.3404	43.2706	-0.4339	-0.04824	-	-	-	-
Macleaya cordata	0.14594	5.43115	13.3998	0.68232	-0.04194	2.24003	-0.26098	-0.68713	-	-0.48231	-0.48194	3.16832	1.27858	1.23769	27.9329	-	-0.46869	-	-	-	-
Papaver somniferum	0.07544	7.68617	14.7297	0.15125	1.40395	10.779	-0.42052	-0.73237	-	0.1809	-0.70456	0.7828	3.28805	4.74239	21.6869	-0.32419	1.7269	-	-	-	-
Coptis chinensis	-0.0034	9.36647	6.69306	-0.07258	0.17367	3.96152	-0.54733	-0.52089	-	-0.04869	-0.68267	0.91491	0.95398	3.79726	15.6146	0.01625	-0.67456	-	-	-	-
Thalictrum thalictroides	-0.00439	5.08405	11.0501	2.0239	0.25241	4.62526	-0.32073	-0.61656	-	-0.57703	-0.57673	1.12851	1.97865	11.7977	4.90972	-0.80635	0.30227	-	-	-	-
Aquilegia coerulea	0.17807	10.9301	18.5179	0.88666	0.53489	13.9236	-0.48201	-0.74937	-	-0.5853	-	1.92164	1.9204	7.0662	52.5958	-	-0.1488	-	-	-	-
Acorus americanus	0.04407	12.8158	17.2726	0.89931	0.83045	16.938	-0.43842	-0.45657	-	-0.10082	-0.77504	6.23995	2.75978	1.91497	68.0985	-	-0.07718	-	-	-	-
Zostera marina	0.09778	3.58699	14.7668	-0.64926	0.99743	2.37752	-0.42221	-0.83693	-	-0.46034	-0.18993	3.88836	1.37528	7.16426	32.9308	-0.50585	0.10771	-	-	-	-
Zostera muelleri	-0.02552	4.27582	12.6847	0.02607	0.16867	1.47018	-0.49918	-0.68196	-	0.75416	0.22879	1.82481	1.00741	3.54934	23.5092	0.28497	0.80029	-	-	-	-
Spirodela polyrhiza	0.04678	6.3243	22.0543	0.82016	0.38207	7.27688	-0.22264	-0.81194	-	4.60111	0.24558	4.01095	5.30016	5.72509	57.6941	-0.71507	0.91613	-	-	-	-
Wolffia australiana	0.09733	3.0422	13.6683	-	0.04012	0.31908	-0.59884	-0.32066	-	-0.71898	0.12487	1.82834	4.68962	1.42935	14.7055	-	1.30725	-	-	-	-
Lemna minor	0.10552	9.18017	9.0935	0.58117	-0.45973	-0.23869	0.1287	-0.41188	-	-0.02687	-0.51309	4.38684	3.92564	8.46416	17.6954	-0.55447	2.49553	-	-	-	-
Dioscorea alata	0.23283	33.4989	22.4536	0.44089	-0.17943	5.59076	-0.6044	-0.73203	-	-0.7783	-0.77814	5.694	6.61119	3.7914	85.7328	-	-0.08988	-	-	-	-
Dioscorea cayenensis subsp. rotundata	0.09204	23.7669	17.3161	-0.02082	0.91187	3.71457	-0.61595	-0.73985	-	-0.35432	0.29229	2.4659	6.01006	3.65151	45.611	-0.60585	0.76709	-	-	-	-
Asparagus officinalis	0.05033	7.20089	16.4913	0.35867	-0.48417	1.18058	-0.25394	-0.43849	-	-0.76772	-0.76756	2.27289	1.24916	1.00799	20.0949	-0.57463	-0.04646	-	-	-	-
Allium sativum	-0.05752	8.14156	12.1679	0.22326	-0.40289	4.67943	-0.61617	-0.8375	-	0.20995	-0.5964	1.43554	5.86397	3.06771	51.5947	0.1079	0.37974	-	-	-	-
Apostasia shenzhenica	0.0889	4.61681	15.002	-0.25556	-0.57605	2.13632	-0.59122	-0.82694	-	-0.71364	-0.71344	3.0349	1.26867	1.4755	21.0053	-	-	-	-	-	-
Vanilla planifolia	0.04128	3.68318	14.7047	-0.56357	-0.00584	2.15201	-0.5207	-0.86472	-	0.11918	-0.32802	1.25282	1.36446	0.93502	16.2009	-0.79504	-	-	-	-	-
Phalaenopsis equestris	0.18919	7.40197	17.0281	-	-0.40546	2.76996	-0.42674	-0.6764	-	-0.46456	-0.19627	-0.4611	3.71336	3.62876	30.7948	-	-0.45048	-	-	-	-
Dendrobium catenatum	0.20692	6.04071	17.0212	-0.39141	-0.48013	3.76164	-0.58227	-0.71704	-	-0.29771	-0.76574	-0.52878	5.5943	0.01187	43.156	-0.78565	-0.51949	-	-	-	-
Zingiber officinale	0.09854	15.1571	19.6896	0.05399	-0.08536	14.466	-0.14565	-0.76665	-	0.08114	-0.76816	3.81884	2.60288	2.00415	63.7385	0.55564	-0.20745	-	-	-	-
Ensete ventricosum	-0.26405	5.7613	15.6591	-0.06653	-0.68104	0.34835	-0.33365	-0.9132	-	2.7343	-0.56881	1.602	1.52865	1.48326	11.0405	-0.86849	-0.11558	-	-	-	-
Musa balbisiana	0.01598	8.42736	17.8107	0.7571	0.06735	3.79406	-0.22813	-0.56429	-	0.62211	-0.45891	2.99079	1.2212	2.11619	15.3686	-0.5049	0.84974	-	-	-	-
Musa acuminata	0.00966	9.49041	22.4589	-0.09323	0.29098	4.18456	-0.06641	-0.473	-	1.09278	-0.82548	1.45736	0.84224	0.50764	9.96514	-0.52093	0.07391	-	-	-	-
Phoenix dactylifera	0.1199	8.85926	20.2191	0.72171	0.20676	7.60856	-0.27277	-0.87685	-	-0.38868	-0.59216	3.51203	2.04945	-0.1192	37.4365	-0.81341	-0.16347	-	-	-	-
Cocos nucifera	0.06629	10.6831	21.2356	0.65907	-0.37012	3.32689	-0.62041	-0.87144	-	0.27634	-0.36137	3.28198	1.05983	-0.08052	48.041	-	0.74654	-	-	-	-
Elaeis guineensis	0.16258	12.9383	22.7446	1.3092	0.16894	11.3538	-0.29555	-0.88071	-	0.18434	-0.40741	2.17865	2.12765	0.7064	77.6009	-0.63852	0.62064	-	-	-	-
Calamus jenkinsianus	0.04397	15.0559	13.5732	4.41258	1.29203	4.17871	-0.69517	-0.74189	-	-0.35939	-0.25209	1.3641	4.92116	1.30749	76.5722	-0.02236	0.31491	-	-	-	-
Calamus simplicifolius	0.10439	15.2225	12.5708	1.38901	0.53057	9.24454	-0.46707	-0.86116	-	0.03382	-0.7701	2.23711	3.14579	2.97208	76.8399	0.0518	0.65045	-	-	-	-
Ananas comosus	0.15719	15.7219	14.0061	0.28965	0.46888	5.20945	-0.29184	-0.7335	-	-0.33857	-0.77937	1.66283	0.55266	0.90599	20.5636	-0.59624	0.8102	-	-	-	-
Carex littledalei	0.16472	6.3526	13.9828	0.66109	1.6487	7.39772	-0.45273	-0.69108	-	0.02232	-0.48848	2.08678	0.34989	5.62833	13.2839	-	0.0492	-	-	-	-
Joinvillea ascendens	0.02674	9.48953	19.0548	2.70434	-0.06242	10.2299	-0.24664	-0.74484	-	0.05548	-0.15501	2.8243	0.11495	2.64978	68.3119	-0.61342	-0.13341	-	-	-	-
Pharus latifolius	0.02248	6.84892	21.4104	0.95054	0.3885	12.5003	-0.39753	-	-	-0.62486	-0.62459	1.26542	-0.66977	0.62153	48.7945	-0.48474	-	-	-	-	-
Eragrostis curvula	0.09716	14.8253	13.0771	5.05575	1.21983	13.2435	-0.54134	-0.80582	-	-0.25031	-0.46413	-0.56884	0.97981	4.55508	41.6468	-0.50967	2.0776	-	-	-	-
Eragrostis tef	-0.07839	6.17885	16.7191	1.05162	-0.08563	9.09291	-0.55917	-0.91705	-	2.01943	-0.45062	2.03895	1.77877	1.96619	32.5583	0.00537	-	-	-	-	-
Cleistogenes songorica	-0.06757	4.23949	17.0372	1.19295	0.24885	6.75403	-0.43555	-0.61765	-	-0.15646	0.16069	0.91022	0.76356	2.19035	36.5675	-0.71035	0.08215	-	-	-	-
Oropetium thomaeum	-0.12091	1.1911	0.9188	3.66723	3.78425	-0.62547	-0.23116	-0.42134	-	0.19685	0.43725	-0.03633	1.73928	24.8665	-	0.09591	1.45665	-	-	-	-
Eleusine coracana	-0.02641	7.42214	16.7148	1.51159	0.43031	8.23758	-0.38705	-0.54588	-	-0.78531	-0.57032	1.37684	-0.05507	3.17588	66.4918	-0.50855	-0.339	-	-	-	-
Chasmanthium laxum	-0.01576	10.188	18.4903	0.73771	0.31947	17.128	-0.36387	-0.89228	-	-0.64351	-0.82163	2.58797	-0.68619	-0.22955	71.2234	-0.83679	1.1952	-	-	-	-
Sorghum bicolor	-0.0065	11.231	18.8823	1.06459	0.30639	18.0528	0.00772	-0.68003	-	-0.82352	-0.64679	2.55241	-0.37859	-0.23718	72.9732	-0.67681	-0.27552	-	-	-	-
Zea mays	-0.09716	4.34602	15.9144	0.51833	0.08083	6.7674	-0.00995	-0.82352	-	-0.26995	-0.70777	1.35125	-0.22882	0.89334	50.0012	-0.46522	-0.7003	-	-	-	-
Saccharum spontaneum	0.01486	9.7014	15.1378	4.94868	1.55072	3.21203	-0.26985	-0.86985	-	-0.35392	-0.67673	1.38427	0.13747	2.7235	56.1713	-0.8028	0.54716	-	-	-	-
Saccharum hybrid cultivar	-0.05391	4.72192	13.8014	4.37183	0.31964	6.3536	-0.19027	-0.70617	-	-0.02762	-0.1891	2.26223	0.99727	1.80203	47.6837	-0.70321	-0.00205	-	-	-	-
Miscanthus lutarioriparius	0.03213	14.9177	17.7736	2.79534	0.21768	12.1263	-0.4423	-0.60234	-	-0.42426	-0.09463	1.64895	0.66524	5.39919	49.5636	0.12967	3.05172	-	-	-	-
Miscanthus sinensis	-0.00834	11.9622	20.5698	2.53097	0.41111	16.001	-0.42174	-0.76959	-	0.14376	-0.71386	1.49416	0.67805	1.88388	47.6077	-0.03998	0.36947	-	-	-	-
Dichanthelium oligosanthes	-0.03569	9.54461	17.9336	2.89323	0.19384	6.93066	-0.50666	-0.86076	-	-0.53921	-	1.31883	2.24498	-0.00414	53.7241	-0.78904	0.41871	-	-	-	-
Digitaria exilis	0.06406	12.415	15.3389	3.44503	0.06584	13.5027	-0.3898	-0.18421	-	-0.73003	-0.63978	0.99258	0.50512	3.27872	46.1504	-0.2584	0.29299	-	-	-	-
Urochloa fusca	-0.04934	10.1692	18.1274	0.81486	0.70229	14.9344	-0.53103	-0.70219	-	-0.67148	-0.50687	1.97577	0.15675	1.12998	68.9983	-0.24798	0.01147	-	-	-	-
Panicum miliaceum	-0.04162	9.14482	14.6934	1.61932	0.19333	7.35514	-0.28086	-0.93911	-	-0.39548	-0.5967	0.62248	0.50776	5.097	38.4166	-0.26195	1.06806	-	-	-	-
Panicum virgatum	-0.07625	9.90999	18.5169	1.1197	-0.21396	16.4451	-0.45863	-0.81664	-	-0.77246	-0.8482	0.98478	0.13504	1.95059	77.4207	-0.3055	-0.53295	-	-	-	-
Panicum hallii	-0.06986	12.0796	20.2097	1.24166	0.02127	16.8088	-0.38454	-0.89578	-	-0.65509	-0.65485	1.08283	-0.24096	0.49084	88.1527	-0.68418	0.76989	-	-	-	-
Setaria viridis	-0.03155	11.5552	20.8166	2.06721	-0.03629	21.916	-0.245	-0.70495	-	-0.5118	-0.6743	1.62058	0.43252	0.40681	77.4437	-0.85099	0.67014	-	-	-	-
Setaria italica	0.00569	12.9512	21.7263	1.81696	-0.13619	23.7788	-0.34558	-0.69776	-	-0.6666	-0.66636	1.34892	0.17396	0.44111	92.1666	-0.69472	0.02651	-	-	-	-
Cenchrus americanus	-0.08956	10.9057	18.4504	2.2757	-0.03718	10.4473	-0.47779	-0.60697	-	-0.34967	-0.6746	2.27268	0.71743	-0.29725	71.6917	-0.40452	0.00115	-	-	-	-
Cenchrus purpureus	0.0701	19.3714	15.4628	7.97682	2.74496	6.0361	-0.42683	-0.70881	-	0.20453	-0.11605	1.90957	2.88788	13.2311	39.9525	0.25	1.47242	-	-	-	-
Bonia amplexicaulis	-0.03359	12.6122	17.7852	1.97025	0.40959	14.0957	-0.27512	-0.84656	-	0.52337	-0.49185	2.57751	0.1175	2.84104	43.3428	-0.18632	0.30286	-	-	-	-
Guadua angustifolia	0.07174	37.3685	18.9038	14.47	0.44062	14.225	-0.14519	-0.90953	-	4.68867	0.04866	2.31473	7.30213	5.47073	38.7411	1.74151	1.15093	-	-	-	-
Olyra latifolia	-0.03853	11.9397	17.8675	1.31949	-0.03933	10.4217	-0.47896	-	-	-0.51334	-0.67533	0.95922	-0.4288	-0.29882	54.5302	-0.85146	0.66485	-	-	-	-
Raddia guianensis	-0.06308	12.7972	18.9814	5.09555	-0.4793	6.33724	-0.41425	-0.71659	-	0.64129	-0.53073	2.3038	0.6512	1.02695	48.1402	-0.57061	0.92508	-	-	-	-
Leersia perrieri	0.07355	11.6592	20.6184	0.83513	0.04508	16.9872	-0.42418	-0.75622	-	0.00842	-0.59634	3.05976	-0.1123	3.35882	65.2215	-	0.24193	-	-	-	-
Oryza punctata	-0.00686	12.7444	20.8247	0.46383	-0.30531	14.8582	-0.53111	-0.77313	-	-0.81231	-0.62435	3.15591	-0.33911	0.62256	71.1168	-0.48442	-0.61475	-	-	-	-
Oryza meridionalis	-0.02038	15.4238	22.6867	1.49039	-0.05451	16.32	-0.54417	-0.74269	-	-0.14849	-0.36091	2.85656	-0.25043	2.68058	86.7426	-0.61015	0.31085	-	-	-	-
Oryza brachyantha	-0.0543	10.2866	20.0725	1.93841	0.217	19.2572	-0.48661	-0.8758	-	0.23303	-0.79435	2.30935	-0.27639	1.66484	70.7833	-0.05913	-0.15636	-	-	-	-
Oryza longistaminata	0.12955	28.3941	24.404	6.03419	-0.38371	31.2401	-0.55432	-0.74842	-	2.95456	-0.58343	4.86545	1.01539	0.79929	97.8742	0.52464	0.70886	-	-	-	-
Oryza glumipatula	0.01884	16.3262	20.4641	1.64085	-0.4769	14.2029	-0.55866	-0.67969	-	-0.11668	-0.82321	2.91174	-0.06691	2.05447	52.0697	0.29411	0.08786	-	-	-	-
Oryza glaberrima	-0.05134	11.9581	20.2861	1.30883	0.10724	12.7495	-0.33274	-0.77401	-	0.30879	-0.62579	2.76357	-0.34165	3.04081	64.3087	0.0272	-0.23245	-	-	-	-
Oryza sativa	-0.0408	14.2644	19.5631	2.8882	-0.24391	19.0908	-0.53133	-0.82363	-	0.31323	-0.41593	1.93716	-0.48622	1.52281	67.2972	0.87051	0.19801	-	-	-	-
Oryza barthii	0.03601	15.3337	21.4654	0.21167	-0.17197	13.5849	-0.53426	-0.88733	-	-0.06785	-0.62687	2.37744	-0.83589	1.41749	62.8179	0.70707	0.148	-	-	-	-
Oryza rufipogon	0.01703	13.3607	20.4861	1.34202	-0.23786	15.9146	-0.57133	-0.58518	-	-0.31362	-0.48485	2.45408	-0.24474	0.48341	67.3295	1.04259	-0.29557	-	-	-	-
Oryza nivara	0.02196	13.9421	20.9425	1.9256	0.02528	14.9825	-0.5057	-0.6861	-	-0.65374	-0.48024	2.13651	-0.39038	0.49669	70.3603	0.42676	0.42147	-	-	-	-
Oryza meyeriana var. granulata	-0.11333	2.8304	17.3448	2.55374	0.15646	5.72202	-0.30308	-0.76396	-	-0.02359	-0.80458	3.32397	2.60996	2.37635	27.649	0.43049	-0.19833	-	-	-	-
Brachypodium stacei	0.0309	9.73999	18.2051	1.60693	-0.15165	14.5404	-0.591	-0.53826	-	-	-0.61772	1.69135	0.00883	0.6512	67.0523	-	0.17616	-	-	-	-
Brachypodium hybridum	-0.01589	9.33779	17.6262	0.75034	-0.03536	14.0881	-0.56594	-0.63247	-	-0.91313	-0.65225	1.62309	-0.23526	1.62856	60.9047	-	0.06991	-	-	-	-
Brachypodium distachyon	0.02551	8.81185	18.6175	0.42732	0.08379	16.1808	-0.60812	-0.66819	-	-	-0.63372	2.31548	-0.0334	3.74627	70.5966	-0.83243	-0.24871	-	-	-	-
Brachypodium mexicanum	-0.0761	10.7215	16.6517	1.33032	0.01111	13.4258	-0.51253	-0.74203	-	0.19517	-0.74371	0.89026	0.27753	2.321	53.8677	-0.45282	0.57705	-	-	-	-
Brachypodium sylvaticum	-0.00286	12.5681	18.8612	2.94241	0.29982	21.4787	-0.60122	-0.61411	-	-0.84037	-0.68051	1.57058	-0.15689	1.75993	67.0254	-	-0.34469	-	-	-	-
Secale cereale	0.05027	15.7079	18.7618	-0.01337	0.21739	23.3461	-0.54853	-0.92355	-	-0.8735	-0.49362	3.07433	0.1136	1.18723	108.587	-0.18915	0.29831	-	-	-	-
Hordeum vulgare	-0.03679	15.4238	19.0231	0.61111	0.34567	19.6858	-0.41022	-0.80025	-	0.6526	-0.66924	2.32656	2.49141	1.85728	93.6695	0.05925	0.69605	-	-	-	-
Thinopyrum intermedium	0.08758	26.9185	20.7076	3.13104	-0.27613	26.7315	-0.6074	-0.97538	-	-0.55181	-0.63304	2.28063	0.47053	1.99394	124.242	-0.44038	0.589	-	-	-	-
Aegilops tauschii	0.01018	19.2787	20.6353	0.38338	0.68818	26.5945	-0.56593	-0.90812	-	-0.39185	-0.69571	2.36643	2.34588	2.28583	92.4674	-0.58236	0.56034	-	-	-	-
Triticum urartu	0.07891	17.401	22.1655	2.53633	-0.30556	21.311	-0.59824	-0.88661	-	0.31337	-0.43673	2.0214	0.15614	-	97.3059	0.3744	-0.22977	-	-	-	-
Triticum dicoccoides	0.05545	20.7091	20.9993	1.77281	0.2358	21.2026	-0.40421	-0.83184	-	0.02021	-0.44313	2.36045	2.59229	1.80621	87.7659	-0.6603	0.52296	-	-	-	-
Triticum turgidum	0.11737	23.112	21.7655	2.43183	0.11679	27.8508	-0.58123	-0.84804	-	-0.32948	-0.58063	2.71168	1.58232	3.70965	93.2701	-0.1558	0.54833	-	-	-	-
Triticum spelta	0.04036	19.4178	20.6369	0.22306	-0.47291	26.3749	-0.49177	-0.87705	-	-0.44054	-0.59283	2.17372	0.83563	3.39678	90.3147	0.02455	0.56593	-	-	-	-
Triticum aestivum	-0.03933	17.7588	17.459	1.68479	0.55674	18.3901	-0.73196	-	-	-0.09872	-0.54904	1.72133	1.9752	2.24644	75.0813	-0.17473	0.54164	-	-	-	-
Paeonia suffruticosa	0.09211	5.64507	5.49373	2.19264	0.63008	2.18041	-0.63729	-0.79526	-	0.86328	-	0.36387	2.13132	9.25039	9.6502	-0.06938	-0.30463	-	-	-	-
Rhodiola crenulata	0.000464935	9.14442	16.1556	-0.01961	0.59519	2.03453	-0.46166	-0.47906	-	0.50845	-0.56871	2.90395	0.70725	2.7258	23.087	-0.80268	-0.11536	-	-	-	-
Kalanchoe laxiflora	0.0646	5.82231	20.0791	-0.5055	0.68965	4.7822	-0.34057	-0.80293	-	-0.23915	-0.78246	1.84426	-0.13888	0.87925	36.9662	-0.90048	0.5617	-	-	-	-
Kalanchoe fedtschenkoi	0.03864	8.56902	19.6844	-0.49937	0.42551	4.42351	-0.38147	-0.65085	-	-0.22971	-0.61458	2.10106	-0.15241	0.66475	28.5967	-	0.58108	-	-	-	-
Amaranthus hypochondriacus	0.11208	21.6795	13.1597	1.32075	-0.05598	5.38512	-0.36283	-0.69171	-	3.59098	0.02095	3.10725	2.3678	6.71716	6.12726	-0.76646	0.57057	-	-	-	-
Selenicereus undatus	0.07589	10.2043	15.6027	0.22242	1.1658	5.53969	-0.62709	-0.4948	-	-0.79102	-0.79087	2.78601	-0.63207	2.61324	22.3593	-0.80864	0.28687	-	-	-	-
Portulaca amilis	-0.04797	17.2245	13.8944	0.31752	0.96956	8.51544	-0.77392	-0.69371	-	-0.7466	-0.74642	0.78525	0.67296	1.73822	28.2089	-0.76797	0.3003	-	-	-	-
Drosera spatulata	0.14345	10.3698	14.3608	-0.80514	-0.11223	5.0985	-0.572	-	-	-	-0.69996	2.62112	-0.73607	1.59191	24.1347	-	0.23082	-	-	-	-
Dionaea muscipula	0.04876	9.2045	12.6729	-0.30044	-0.60161	0.2631	-0.61586	-0.83737	-	-0.73091	-0.73072	2.24999	-0.52624	-	6.51953	-	-0.44766	-	-	-	-
Aldrovanda vesiculosa	0.09396	2.41958	15.3129	0.13307	-0.19342	7.18328	-0.30005	-0.8683	-	-0.78208	-0.78192	3.82527	-0.80817	-	6.61201	-	-0.5527	-	-	-	-
Suaeda aralocaspica	-0.04678	2.31762	10.7319	0.2684	0.44467	4.49642	-0.7214	-0.88205	-	-0.60968	-0.8047	1.74991	-0.14102	1.53069	27.6312	-0.8213	-0.19883	-	-	-	-
Beta vulgaris	0.14134	10.8047	15.7668	0.54399	0.23099	7.17744	-0.74565	-0.71285	-	-0.52487	-0.76227	3.30378	0.46386	1.05369	40.4904	0.08763	-0.02476	-	-	-	-
Chenopodium quinoa	0.14094	9.98362	16.0452	1.02766	0.4212	9.88929	-0.61459	-0.63741	-	-0.16005	-0.75984	2.86459	1.53506	-0.48134	39.237	-0.78025	-0.50741	-	-	-	-
Spinacia oleracea	0.04032	4.142	10.4128	0.22228	0.5187	6.22257	-0.75594	-0.89667	-	-0.4871	-0.82891	0.72072	-0.699	0.47798	18.11	-0.68691	-	-	-	-	-
Hydrangea quercifolia	0.12799	16.9089	23.1851	0.34126	1.22205	9.56752	-0.66523	-0.43308	-	-0.24956	-0.81226	2.77644	0.32119	2.2437	93.3662	-0.82821	-0.22983	-	-	-	-
Camptotheca acuminata	0.18207	14.5472	17.9113	1.27273	0.34606	6.00338	-0.55073	-0.15465	-	0.39875	-0.58007	4.63119	1.33947	4.4414	60.5618	-0.61577	0.14843	-	-	-	-
Davidia involucrata	0.10786	16.0304	14.6453	5.04604	1.43668	2.13499	-0.59139	-0.39454	-	0.71741	-0.57034	2.45702	4.03934	19.4142	11.9976	-0.21372	2.52513	-	-	-	-
Nyssa yunnanensis	0.07281	15.1095	17.717	2.89801	0.19992	5.59424	-0.36366	-0.51018	-	1.10726	-0.35115	4.22064	3.28074	8.10847	42.0317	-0.10945	1.99447	-	-	-	-
Nyssa sinensis	0.15618	16.8898	17.3583	-0.08018	0.16405	9.57981	-0.38268	-0.42978	-	0.25801	-0.37055	5.64724	3.29118	26.8679	36.3509	-0.42405	0.61386	-	-	-	-
Diospyros oleifera	0.03384	7.476	14.7654	0.65957	0.5994	2.3806	-0.7897	-0.76258	-	0.37494	-0.80344	2.95379	2.11229	2.39603	40.1657	-0.64029	1.01585	-	-	-	-
Camellia sinensis	0.13483	29.5246	24.4908	0.75594	-0.04002	5.93273	-0.73002	-0.86937	-	-0.35158	-0.67556	3.56827	3.94686	3.67122	66.1929	0.0885	1.44005	-	-	-	-
Roridula gorgonias	0.10716	8.46392	12.6783	0.45979	0.29318	1.73335	-0.46561	-0.69835	-	-0.25131	-	3.01883	1.41655	4.39359	21.6649	-0.77148	0.53676	-	-	-	-
Clethra arborea	0.15572	24.7113	13.6372	3.65777	0.76835	2.4502	-0.60652	-0.88894	-	1.2051	0.28723	0.10968	2.07343	19.6513	6.70243	-0.83174	0.13154	-	-	-	-
Actinidia chinensis	0.09436	6.40154	21.2427	0.15617	-0.0423	4.81977	-0.48057	-0.80453	-	-0.35312	-	2.90635	0.13887	3.19411	45.3207	-0.85192	-0.00417	-	-	-	-
Rhododendron delavayi	0.17501	26.8533	17.5617	1.98354	0.22334	5.3207	-0.27915	-0.77805	-	-0.26551	-0.44874	3.43543	0.6164	2.96847	51.5944	0.17695	0.13071	-	-	-	-
Vaccinium corymbosum	0.14923	25.438	24.4581	1.23664	-0.08008	9.54465	-0.62473	-0.45116	-	-0.13966	-0.76085	0.7318	1.06165	1.06597	63.778	0.0066	2.43374	-	-	-	-
Vaccinium darrowii	0.15966	15.9199	15.226	4.2949	0.30074	2.49917	-0.71495	-0.71037	-	-0.52077	-0.36057	0.2862	1.2499	11.4285	31.363	0.90151	2.60675	-	-	-	-
Panax ginseng	0.08063	8.82048	16.6068	-0.48621	-0.02469	2.29839	-0.34171	-0.52224	-	-0.73649	-0.60445	2.71298	2.01551	0.70849	34.8971	-0.87936	-0.18869	-	-	-	-
Coriandrum sativum	0.02072	15.234	15.7383	1.20927	0.31285	6.63105	-0.63079	-0.82136	-	0.18235	-0.7042	3.16496	2.38259	5.38823	46.4943	-0.72934	0.21344	-	-	-	-
Daucus carota	0.10641	17.7348	17.7198	0.91006	0.49566	8.77139	-0.47558	-0.77798	-	0.65312	-0.26476	1.95788	2.71887	19.6425	42.6284	-0.66362	2.39318	-	-	-	-
Lactuca sativa	0.08164	26.988	20.273	0.22741	0.39798	9.0958	-0.55068	-0.52444	-	-0.21312	-0.84251	1.8511	0.66243	0.3605	103.446	-	-0.35394	-	-	-	-
Cynara cardunculus	0.08971	20.3206	16.3819	3.74066	0.74689	1.01401	-0.61719	-0.61104	-	-0.14187	-	3.31839	0.88849	3.63649	40.9644	-0.80356	-0.11931	-	-	-	-
Erigeron canadensis	0.08687	25.643	20.7682	0.16159	0.58762	17.736	-0.68108	-0.78397	-	-0.82127	-	1.51833	0.41596	0.54505	98.8864	-0.6727	0.4674	-	-	-	-
Helianthus annuus	0.07012	25.6991	20.0882	1.73694	0.41695	10.3809	-0.54458	-0.69151	-	-0.23434	-0.36149	5.67862	4.16732	6.17059	89.9315	-0.76631	-0.47614	-	-	-	-
Mikania micrantha	0.0816	15.1167	16.3034	1.53792	-0.54834	8.92846	-0.5645	-0.63125	-	-0.26783	-0.87788	0.22818	1.90034	0.05492	62.0846	-0.88826	0.25238	-	-	-	-
Chiococca alba	0.12205	11.0364	19.0674	1.77751	0.09506	7.48683	-0.53072	-0.70199	-	0.31494	-0.83552	1.31602	0.88097	3.97325	52.9688	-	0.68689	-	-	-	-
Ophiorrhiza pumila	0.07198	8.0962	18.6623	0.13025	0.71643	4.74428	-0.51729	-0.53289	-	1.31871	-	2.50055	-0.31963	2.34081	30.0472	-0.64614	-0.20677	-	-	-	-
Coffea canephora	0.31824	19.0328	34.7748	0.63468	0.18482	6.8707	-0.51039	-0.58544	-	-0.08539	-	3.6026	0.20767	7.89495	74.0761	-0.79063	-0.06134	-	-	-	-
Coffea arabica	0.25545	17.6531	24.057	0.57008	-0.14844	7.99959	-0.63051	-0.58286	-	-0.65489	-0.53953	2.93653	0.7215	4.96684	84.9903	-0.684	0.18062	-	-	-	-
Coffea eugenioides	0.35874	26.215	29.0115	0.37557	0.17505	7.27888	-0.74822	-0.68022	-	-0.47088	-0.647	3.26034	-0.06845	2.04944	65.5361	-0.8385	0.08607	-	-	-	-
Dorcoceras hygrometricum	0.01642	2.8686	10.6333	-0.72532	0.3557	1.42466	-0.69834	-0.82972	-	-0.71824	-0.85902	0.41789	-0.87599	-0.39107	12.7784	-0.22602	0.15666	-	-	-	-
Antirrhinum majus	0.13937	6.07799	18.4922	-0.31911	-0.09524	7.74224	-0.56381	-0.68343	-	-0.30158	-0.82527	1.46027	0.53702	1.26414	30.7146	-	0.43357	-	-	-	-
Erythranthe guttata	0.09279	9.98753	19.6885	1.34044	0.48094	16.5292	-0.42882	-0.63728	-	-0.39982	-0.7998	1.81894	-0.29556	0.72948	50.7118	-0.81681	0.23192	-	-	-	-
Olea europaea	0.00335	9.13913	15.483	0.81102	-0.10318	8.85707	-0.65411	-0.92678	-	-0.39424	-0.75752	2.41417	0.81301	1.09467	48.0892	-0.88907	0.49205	-	-	-	-
Sesamum indicum	0.10852	7.48416	19.2425	-0.247	0.2007	7.33878	-0.50383	-0.43984	-	-0.30485	-0.53623	3.19788	-0.59205	1.00316	31.3756	-	-0.52438	-	-	-	-
Lindenbergia philippensis	0.07655	6.95286	18.2103	-0.04589	1.01816	5.89079	-0.70062	-0.49302	-	-0.58057	-0.58027	1.11073	-0.26156	0.81297	67.859	-	0.29139	-	-	-	-
Striga asiatica	0.02184	6.59451	15.9405	-0.3137	-0.08805	2.02902	-0.62315	-0.89364	-	-0.82401	-0.82388	-0.29148	-0.38031	-0.23929	19.9012	-0.3554	-0.27752	-	-	-	-
Phtheirospermum japonicum	0.01684	12.2435	17.3153	0.68059	0.27609	3.38301	-0.69239	-0.86977	-	-0.13807	-0.35309	2.03626	-0.05157	-0.06859	38.1395	-0.80269	-0.1154	-	-	-	-
Genlisea aurea	-0.01528	1.84921	15.7894	-0.05592	-0.19354	0.70459	-0.4816	-	-	0.45259	-	1.19296	-	0.56967	4.07389	-	-0.25461	-	-	-	-
Utricularia reniformis	0.17476	4.87409	16.338	-0.81164	-0.46367	0.36036	-0.58629	-0.82485	-	-0.56528	-0.12994	2.20854	-	-0.37366	0.01232	-0.73463	0.18973	-	-	-	-
Utricularia gibba	-0.00462	3.21887	16.9648	-0.85022	0.36472	0.08172	-0.58878	-0.86073	-	-0.30865	-0.76939	1.3194	-0.79714	-	2.21985	-0.78899	1.3651	-	-	-	-
Ipomoea triloba	0.13349	22.775	24.6096	0.95032	0.04535	14.4666	-0.18105	-0.89332	-	-0.47044	-0.82336	4.3298	1.79696	14.2598	92.7204	-0.83837	0.08696	-	-	-	-
Cuscuta australis	0.02125	8.29142	17.1434	-0.80758	0.31495	2.70582	-0.68303	-0.82107	-	-0.70394	-0.40746	1.97973	-	-	13.4779	-0.72891	-0.39231	-	-	-	-
Cuscuta campestris	0.12261	8.43199	12.7998	-0.51505	-0.07942	3.47535	-0.64494	-0.84968	-	-0.75128	-0.7511	2.00395	-0.56211	0.61262	17.2445	-0.65838	-0.48948	-	-	-	-
Petunia axillaris subsp. parodii	0.09084	12.2643	14.9873	0.25033	0.29462	5.02009	-0.50068	-0.57722	-	-0.30044	-0.82499	2.16837	0.07767	4.29162	27.101	-	-0.28205	-	-	-	-
Petunia integrifolia subsp. inflata	0.06882	12.7068	19.4321	-0.27746	0.41078	4.71535	-0.26317	-0.52009	-	-0.36473	-	2.19689	0.81746	2.43238	30.0661	-0.56373	-0.67401	-	-	-	-
Nicotiana tabacum	0.06742	9.32493	17.7867	-0.00865	0.12912	4.33473	-0.45564	-0.40351	-	-0.82055	-0.55106	1.88976	0.4217	0.55131	34.1018	-0.83569	-0.26333	-	-	-	-
Nicotiana attenuata	0.06381	7.07371	16.9672	0.18023	1.28523	4.11435	-0.28712	-0.56101	-	-0.45522	-0.81828	1.92429	-0.52044	-0.21507	51.0134	-	-0.25452	-	-	-	-
Nicotiana benthamiana	0.01246	7.44084	16.7024	0.64814	0.36522	3.1481	-0.38295	-0.72135	-	-0.3084	-0.65395	2.48037	0.92789	-0.00354	24.7682	-0.78891	-0.29021	-	-	-	-
Nicotiana sylvestris	0.08505	13.2478	16.3995	0.26832	0.20381	6.37895	-0.5357	-0.41031	-	-0.67476	-0.83726	1.29143	0.43154	-0.29708	50.1237	-	-0.33241	-	-	-	-
Capsicum chinense	0.20093	23.3632	19.6949	0.39307	0.34257	4.93346	-0.70579	-0.80071	-	-0.34049	-0.835	4.64211	1.46738	1.13802	62.3514	-0.84903	-0.66157	-	-	-	-
Capsicum annuum	0.25365	25.0261	25.5467	0.52182	0.23808	3.18703	-0.58218	-0.89892	-	-0.49825	-0.66526	4.04998	1.50289	0.44586	64.4316	-0.69371	-0.6567	-	-	-	-
Solanum melongena	0.07936	16.458	22.1405	0.75884	0.20196	3.51654	-0.61368	-0.78193	-	-0.63917	0.08325	2.26844	2.1763	7.57805	63.279	-	-0.62968	-	-	-	-
Solanum tuberosum	0.00746	25.823	20.5453	-0.01652	0.24461	7.15516	-0.33996	-0.69516	-	-0.66373	-	2.72285	0.18404	-0.27326	58.9038	-0.84605	-0.65489	-	-	-	-
Solanum pimpinellifolium	-0.06647	9.86282	15.5751	0.83182	-0.01171	2.48153	-0.52354	-0.64139	-	-0.40663	-	1.98601	1.08932	2.20597	36.3073	-	0.52242	-	-	-	-
Solanum pennellii	0.4636	7.30715	11.3426	-0.4442	-0.00522	4.35218	-0.47681	-0.92617	-	-0.6335	-	1.70507	-0.2472	-0.47194	41.6733	-0.88814	-0.74924	-	-	-	-
Solanum lycopersicum	0.06992	10.6447	19.0832	0.44691	0.51066	5.09579	-0.33791	-0.88788	-	-0.25791	-	2.73442	1.28636	-0.1981	57.3225	-0.49038	0.5232	-	-	-	-
Tetrastigma voinierianum	0.16227	18.4992	9.54737	3.97439	-0.21853	2.09708	-0.71743	-0.68099	-	1.77118	-0.47178	4.84382	5.50513	6.41507	58.9222	-0.63751	0.08345	-	-	-	-
Vitis riparia	0.27295	39.2586	25.2245	1.72855	0.77585	19.6446	-0.57192	-0.51672	-	0.19949	0.000289005	4.2314	3.04759	3.32058	134.471	-0.81695	-0.58966	-	-	-	-
Vitis rotundifolia	0.26465	39.8512	26.2259	1.66617	0.47941	11.3434	-0.54953	-0.17359	-	1.31409	-0.05265	6.4106	2.24076	2.63725	113.633	-0.03686	-0.13639	-	-	-	-
Vitis arizonica	0.24304	30.7746	21.417	1.94796	0.2791	16.2354	-0.5375	-0.60839	-	1.3759	-0.35156	5.95639	3.18293	3.20121	109.151	-0.01113	0.10835	-	-	-	-
Vitis vinifera	0.17728	30.0079	22.1786	3.69048	0.52638	16.7444	-0.55847	-0.50153	-	1.26817	-0.58731	6.88615	3.90082	6.13016	94.0728	-0.81119	-0.15352	-	-	-	-
Punica granatum	0.16565	19.0662	21.1416	-0.4301	0.78503	6.20296	-0.53059	-0.47006	-	0.31531	-0.1225	3.41269	0.35081	2.7902	89.3559	-	-0.55004	-	-	-	-
Psidium guajava	0.13996	11.8033	19.2365	1.54541	0.44957	8.87262	-0.3788	-0.47402	-	0.30548	-0.3468	2.94175	1.10685	3.70235	73.4807	-0.00386	-0.1068	-	-	-	-
Syzygium oleosum	0.24151	29.5857	22.6854	7.11617	1.49443	13.8868	-0.6463	-0.40102	-	-0.20713	-0.20656	2.591	2.66426	6.71105	89.0092	0.089	-0.18628	-	-	-	-
Eucalyptus grandis	0.20169	47.0684	40.464	3.79953	0.33626	14.4059	-0.53147	-0.80164	-	0.14873	-0.34311	10.2312	2.03362	3.96529	185.869	-0.24868	-0.32632	-	-	-	-
Corymbia citriodora	0.21368	51.6418	34.9898	2.61954	1.7091	37.5892	-0.6025	-0.71151	-	-0.20441	-0.68154	6.36673	0.68082	2.43886	163.517	-0.7086	1.61283	-	-	-	-
Durio zibethinus	0.18232	32.2437	28.2052	0.33711	0.84926	5.89778	-0.26578	-0.82238	-	-0.1183	-0.70589	4.62023	0.29358	1.54073	65.729	-0.86544	0.50815	-	-	-	-
Theobroma cacao	0.20168	37.0057	22.0851	1.17957	0.98597	11.9429	-0.60106	-0.59465	-	0.78856	-0.77627	5.75046	1.36166	1.89909	108.33	-0.79529	0.37669	-	-	-	-
Herrania umbratica	0.16312	23.0058	21.207	0.24656	0.82545	7.14554	-0.60886	-0.66881	-	-0.178	-0.7258	5.06696	-0.03521	0.18434	77.4808	-0.74911	0.12482	-	-	-	-
Corchorus olitorius	0.09263	28.5574	12.6336	1.91165	0.95962	3.46062	-0.63663	-0.87693	-	0.42544	-0.38866	5.96832	4.55693	13.0831	28.8744	-0.25416	1.92584	-	-	-	-
Corchorus capsularis	0.24324	14.1552	15.1773	0.96499	1.23806	2.94211	-0.55042	-0.5432	-	0.0078	-0.74787	1.53578	2.10501	4.44514	28.922	-0.3079	0.0343	-	-	-	-
Hibiscus syriacus	0.06755	10.9734	19.3343	0.65306	0.44347	3.5102	-0.42512	-0.64133	-	-0.23697	-0.74547	3.77845	0.71653	1.56522	38.0907	-0.84474	0.74021	-	-	-	-
Gossypium raimondii	0.14289	25.8921	25.1133	1.22766	1.19125	10.7008	-0.49959	-0.81169	-	-0.53261	-0.22046	5.89938	-0.03998	2.3671	59.9504	-	0.27915	-	-	-	-
Gossypium hirsutum	0.15344	24.4748	22.7767	0.34918	1.2459	9.11883	-0.45861	-0.75874	-	-0.44111	-0.52061	7.03577	0.12453	1.76087	64.2596	-0.85378	0.31106	-	-	-	-
Gossypium mustelinum	0.16305	25.8021	23.274	0.87329	1.37069	9.02172	-0.42853	-0.75806	-	-0.67974	-0.5994	7.05814	0.12766	3.15283	63.3226	-0.92669	0.31471	-	-	-	-
Gossypium darwinii	0.14623	25.7762	24.2729	0.73365	1.26495	10.1705	-0.44002	-0.71551	-	-0.45082	-0.68596	6.42237	0.38124	2.39112	70.2506	-0.85633	0.12724	-	-	-	-
Gossypium tomentosum	0.15656	28.3007	23.3665	0.73735	1.26978	8.71818	-0.43883	-0.71491	-	-0.52827	-0.44926	6.12168	0.31497	1.37884	63.2624	-0.85602	0.12964	-	-	-	-
Gossypium barbadense	0.15423	27.7114	24.9573	0.77075	1.49138	9.78268	-0.42804	-0.75785	-	-0.19867	-0.59905	6.74251	0.12864	2.81006	62.8185	-0.85325	0.31584	-	-	-	-
Toona sinensis	0.12049	12.4762	9.96863	1.0526	1.2148	1.08061	-0.28815	0.20548	-	0.82842	-0.33464	1.67672	-0.2684	6.18474	7.12852	-0.6956	2.41182	-	-	-	-
Dimocarpus longan	0.10412	33.3298	23.3285	1.1456	-0.06904	7.85486	-0.49507	-0.71498	-	0.10043	-0.37074	2.79728	1.35252	7.8335	107.725	-0.71211	-0.03197	-	-	-	-
Sclerocarya birrea	0.20928	27.9268	21.81	2.45053	2.27504	0.38447	-0.36843	-0.64349	-	0.76969	0.4758	1.37484	2.63494	10.474	56.6944	-	0.21082	-	-	-	-
Anacardium occidentale	0.12379	31.1173	23.6111	0.47634	0.57642	10.1068	-0.59466	-0.57099	-	-0.14817	-0.85793	3.57246	0.4997	0.84098	58.5089	-0.87	0.74846	-	-	-	-
Pistacia vera	0.13286	18.9438	23.322	0.48117	0.42747	8.05161	-0.49949	-0.57621	-	0.75306	-0.12285	4.64604	1.93205	2.03097	76.1553	0.28416	-0.28034	-	-	-	-
Mangifera indica	0.24167	22.2739	25.6185	0.47224	0.43729	10.3924	-0.4803	-0.41328	-	-0.51459	-0.83808	3.88546	-0.14541	0.39876	83.7766	-0.70369	0.99269	-	-	-	-
Atalantia buxifolia	0.11961	8.22553	18.3895	2.10616	-0.32613	3.62911	-0.35024	-	-	-0.54484	-0.54451	3.58106	2.00505	3.91852	41.927	0.45871	0.4014	-	-	-	-
Citrus medica	0.08822	23.552	13.0395	3.77503	0.51073	0.27727	-0.41733	-0.62998	-	-0.18367	0.02114	2.28644	3.85058	6.05707	27.5146	1.24245	2.3512	-	-	-	-
Citrus sinensis	0.23565	40.9084	27.1067	3.45317	-0.01832	2.80409	-0.68448	-0.73284	-	1.43128	-0.55763	4.33889	2.89129	6.64289	71.5719	1.02383	2.62939	-	-	-	-
Citrus cavaleriei	0.08828	4.92936	17.3041	3.15261	1.74628	4.80473	-0.19089	-0.87544	-	1.26718	-0.38124	6.8827	3.17295	8.79969	4.75947	1.26469	0.26916	-	-	-	-
Citrus trifoliata	0.17538	35.0789	28.1639	1.11795	0.92982	12.5967	-0.37974	-0.47481	-	0.52074	-0.7826	6.87153	1.48613	2.75616	108.275	0.19356	-0.10815	-	-	-	-
Citrus clementina	0.1821	39.2951	31.0812	2.60207	0.31285	8.71225	-0.36706	-0.59806	-	-0.33493	-0.33446	8.37116	2.31754	2.83294	88.8261	0.42094	1.27519	-	-	-	-
Citrus reticulata	0.15023	23.7565	29.181	1.12147	0.44977	9.21447	-0.37871	-0.60546	-	0.52327	-0.78223	5.13247	3.40584	0.8812	87.1731	0.59405	1.67998	-	-	-	-
Citrus hindsii	0.09987	11.9294	14.3695	2.68911	1.30421	3.01087	-0.21585	-0.77868	-	0.28172	-0.26707	4.52858	2.22364	17.2032	20.7456	0.84425	0.1275	-	-	-	-
Citrus maxima	0.11301	16.1892	27.9761	1.38094	0.43567	10.801	0.07668	-0.6093	-	0.93944	-0.56871	5.50658	2.03511	0.8629	89.3261	0.38123	0.32696	-	-	-	-
Carica papaya	0.0024	6.08983	14.904	1.18139	-0.04441	2.2317	-0.26288	-0.37586	-	0.54909	-0.48327	4.197	1.5	2.3479	29.6621	-0.76359	0.05988	-	-	-	-
Cleome violacea	0.06351	5.90101	19.265	-0.02002	0.11617	8.43688	-0.64126	-0.69624	-	0.00522	-0.24555	2.54101	0.54854	2.25873	28.8455	-0.53978	-0.48417	-	-	-	-
Rorippa islandica	0.07907	13.27	18.536	0.08191	0.09534	7.97138	-0.73596	-0.77643	-	-0.26015	-0.07453	1.6062	-0.02309	2.19792	24.8429	0.01617	0.5186	-	-	-	-
Arabis alpina	0.0779	16.5879	19.2255	-0.12584	0.19477	8.25959	-0.61599	-0.34971	-	0.345	-0.46162	1.70739	-0.28961	2.4882	34.7056	-0.01475	1.20859	-	-	-	-
Thlaspi arvense	0.05397	14.323	13.4389	-0.24782	0.07089	6.24325	-0.74186	-0.56285	-	-0.132	0.01339	1.03842	-0.49061	0.25062	26.2873	-0.33768	0.78164	-	-	-	-
Iberis amara	0.11186	11.1623	12.0598	-0.4718	-0.13102	5.64052	-0.70996	-0.83628	-	0.4448	-0.63854	1.18121	0.11285	0.56126	19.1868	-0.25584	-0.44395	-	-	-	-
Caulanthus amplexicaulis	0.0347	6.62457	16.7355	-0.24209	0.38119	2.83168	-0.66706	-0.71809	-	-0.30031	-0.53321	2.28632	-0.38408	0.00811	16.9228	-0.25254	0.43617	-	-	-	-
Lunaria annua	0.01577	5.06908	16.1008	-0.54296	0.14522	4.06129	-0.64865	-0.57501	-	-0.29679	-0.15554	2.39725	-0.50478	0.82375	21.5982	-0.22732	0.15473	-	-	-	-
Euclidium syriacum	0.09777	20.2749	18.2374	-0.08051	0.43999	9.79118	-0.74755	-0.25186	-	-0.29263	0.06182	4.33959	0.71239	-0.23561	36.0629	0.1335	0.08896	-	-	-	-
Boechera stricta	0.14141	15.1491	18.7285	0.36041	0.70441	6.86016	-0.55179	-0.747	-	-0.37205	0.46626	1.94938	0.65832	2.61902	31.1704	0.14998	0.28892	-	-	-	-
Stanleya pinnata	-0.1168	10.0606	12.0833	0.28509	0.0571	0.71874	-0.76478	-0.66806	-	0.75758	-0.67022	0.54782	0.25707	0.89925	8.97625	0.10642	0.35285	-	-	-	-
Schrenkiella parvula	0.07859	5.8	16.7892	-0.86481	0.53977	3.23093	-0.70307	-0.74858	-	0.45604	-	2.34962	-0.45069	0.79818	22.2502	-0.23815	0.28086	-	-	-	-
Lepidium sativum	0.04666	7.80635	19.2288	-0.21072	0.55277	4.35491	-0.6848	-0.26606	-	0.98722	-0.11616	2.77791	0.36058	0.9088	15.9678	-0.09019	0.35965	-	-	-	-
Diptychocarpus strictus	0.10288	16.113	19.102	0.06319	0.51367	8.91817	-0.56215	-0.50568	-	0.02241	-0.38612	3.93928	0.62001	0.76771	36.1412	0.31065	1.09858	-	-	-	-
Eutrema salsugineum	0.11296	12.8044	18.7075	-0.59641	0.22581	3.85807	-0.63064	-0.62471	-	0.65595	-0.37858	3.99996	0.09328	0.78942	27.9212	0.13721	0.27462	-	-	-	-
Descurainia sophioides	0.10045	22.003	19.2383	0.03936	0.62772	7.44479	-0.71464	-0.63757	-	-0.20041	0.20025	2.21905	0.0558	5.0483	39.4983	0.09823	0.64124	-	-	-	-
Meniocus linifolius	0.10634	24.1098	19.1879	-0.01287	0.68646	6.12925	-0.84513	-0.47548	-	0.19336	-0.34861	2.71241	0.05049	2.75141	39.9262	0.09271	0.1134	-	-	-	-
Malcolmia maritima	0.1152	10.2364	16.6469	-0.28706	0.75938	6.4375	-0.60852	-0.66852	-	-0.45152	0.28069	1.20809	0.44845	0.5805	37.3167	-0.49778	0.50107	-	-	-	-
Isatis tinctoria	0.07848	27.1741	14.872	0.61036	-0.16267	9.11337	-0.78855	-0.80468	-	1.42388	-0.35317	2.46958	1.51302	2.72516	24.588	0.13438	0.54785	-	-	-	-
Myagrum perfoliatum	0.09614	14.0292	19.4871	-0.44668	0.10288	5.99337	-0.62021	-0.61411	-	-0.57432	-0.14804	1.99901	0.31151	-0.08002	39.1462	-0.22045	-0.12626	-	-	-	-
Camelina sativa	0.10275	14.0214	17.0348	-0.36006	0.50633	5.6759	-0.48462	-0.48427	-	0.70669	0.18239	1.51051	0.56015	2.40477	19.1773	0.50264	0.61683	-	-	-	-
Capsella rubella	0.11035	15.6329	18.3472	-0.60634	0.49457	8.16116	-0.63973	-0.51192	-	-0.1924	0.01022	1.43846	-0.46681	0.74539	32.8514	0.2941	0.65767	-	-	-	-
Capsella grandiflora	0.09232	11.4848	17.5292	-0.27847	0.64361	7.33771	-0.6038	-0.59744	-	-0.11186	0.11096	2.57551	0.36817	0.91945	26.9204	0.21984	0.36723	-	-	-	-
Arabidopsis halleri	0.08479	12.7953	16.8757	-0.40378	0.86747	6.53558	-0.59076	-0.44558	-	0.60539	0.14752	1.76988	0.61508	1.97392	31.0435	1.09998	0.88297	-	-	-	-
Arabidopsis lyrata	0.11119	10.8606	17.6635	-0.26313	0.53867	5.50449	-0.59538	-0.7716	-	0.32273	0.32368	0.52147	-0.00196	-0.18323	35.9625	0.3842	1.32717	-	-	-	-
Arabidopsis thaliana	0.10668	13.3749	18.4957	-0.47077	0.80834	6.32594	-0.49144	-0.75394	-	0.01786	-0.18513	1.45866	-0.28319	1.63978	37.3983	0.30482	0.67141	-	-	-	-
Eruca vesicaria	0.07939	17.636	13.9213	-0.45781	-0.27954	9.00713	-0.67747	-0.83194	-	0.04279	-0.37388	1.79875	0.65231	0.50246	19.3978	0.08215	0.71234	-	-	-	-
Cakile maritima	-0.01259	7.83678	12.4908	-0.4187	-0.26435	5.0642	-0.60987	-0.87988	-	-0.00621	-0.4033	1.80059	0.22474	0.71822	17.0508	0.09196	0.63187	-	-	-	-
Sinapis alba	0.03895	16.9822	17.7993	-0.6327	0.25502	9.4634	-0.63024	-0.88615	-	-0.05811	-0.34021	2.03352	-0.08796	1.03561	29.9261	0.03494	0.93331	-	-	-	-
Crambe hispanica	-0.01692	9.98427	14.6731	-0.50369	-0.24629	6.76633	-0.59121	-0.61541	-	-0.10909	-0.49055	1.56191	0.5685	0.65038	23.8956	-0.30077	1.08991	-	-	-	-
Brassica rapa	0.02018	15.5656	16.7089	-0.36666	0.13356	8.14827	-0.55286	-0.66347	-	-0.02552	-0.30345	1.80222	0.47054	0.80518	29.1484	0.14723	0.71446	-	-	-	-
Brassica napus	0.01344	11.2923	16.3574	-0.29345	0.23077	5.70372	-0.61203	-0.57488	-	0.15106	-0.55205	1.83189	0.68876	0.93486	21.7837	0.99085	0.96888	-	-	-	-
Brassica oleracea var. capitata	-0.02044	4.92958	12.1916	0.02016	-0.22538	5.82205	-0.62655	-0.68379	-	0.22083	-0.65094	2.15958	0.07468	5.78465	7.52876	-0.04183	-0.28404	-	-	-	-
Cephalotus follicularis	-0.12332	1.6789	12.6651	-0.44522	0.011	1.93827	-0.87815	-0.69047	-	-0.65856	-0.82916	1.06188	-0.54916	1.95168	8.54118	-	-0.64958	-	-	-	-
Morella rubra	0.0823	14.2036	20.8819	2.38739	-0.25805	4.9593	-0.71384	-0.87885	-	0.40321	-0.7994	6.26317	2.35275	3.33233	48.0143	0.65197	2.29168	-	-	-	-
Juglans regia	0.16506	19.5468	21.7349	1.71775	0.21942	11.0942	-0.36689	-0.77026	-	0.14044	-0.36597	3.59125	0.11546	2.2863	99.9169	-0.76794	0.82067	-	-	-	-
Carya illinoinensis	0.16074	22.8661	27.6255	0.9205	0.41537	18.0377	-0.2556	-0.26465	-	0.04292	-0.65211	5.99775	1.14215	4.25926	114.359	-0.68168	0.78391	-	-	-	-
Corylus avellana	0.11956	20.4935	16.3659	2.03158	0.80865	4.9081	-0.60365	-0.59728	-	1.22118	-0.55545	7.94214	5.84342	27.8025	65.7238	0.2203	0.82367	-	-	-	-
Carpinus fangiana	0.11456	8.72932	11.1499	2.86854	0.88835	4.98702	-0.39307	-0.4861	-	0.0629	-0.14907	-	3.11687	16.4583	12.3658	0.94651	2.49072	-	-	-	-
Betula platyphylla	0.23372	24.5688	21.5594	0.84649	0.23712	11.0283	-0.64215	-0.596	-	0.00273	-0.1638	5.05526	0.76537	1.88947	115.751	-	-0.31394	-	-	-	-
Castanea mollissima	0.20336	25.5435	18.2118	2.69888	1.10645	11.7634	-0.39068	-0.3121	-	1.46618	-0.05079	6.63731	2.6739	19.4997	70.5657	-0.30517	3.67268	-	-	-	-
Castanea dentata	0.25167	61.2992	28.0404	1.3369	-0.06842	18.128	-0.55088	-0.56539	-	-0.10109	-0.64018	9.13284	0.58258	7.54798	261.494	-0.67076	0.10705	-	-	-	-
Quercus rubra	0.23211	59.3353	30.5945	2.10589	-0.02413	15.5013	-0.58834	-0.40246	-	-0.01128	-0.8351	9.28281	0.59565	3.98593	255.718	-0.84911	0.35296	-	-	-	-
Quercus lobata	0.28415	44.6035	29.4979	4.92088	0.0537	12.1404	-0.492	-0.65589	-	1.98923	-0.43022	9.60157	5.89168	9.45961	193.906	-0.60898	0.75305	-	-	-	-
Quercus suber	0.16075	33.5615	18.9341	1.0965	-0.46081	10.5596	-0.55437	-0.68556	-	-0.37566	-0.89587	5.91209	1.47316	3.49773	132.029	-0.71416	0.28151	-	-	-	-
Momordica charantia	0.14768	12.6447	21.621	-	0.78249	2.76761	-0.23613	-0.51491	-	-0.73245	-0.73226	2.76993	-	2.4694	41.9897	-0.75501	-0.45083	-	-	-	-
Siraitia grosvenorii	0.18215	9.83699	17.7986	-0.46138	1.14715	2.2417	-0.77818	-0.62436	-	-0.79282	-0.378	-0.16591	-0.27048	0.79107	38.0796	-0.24116	-	-	-	-	-
Cucurbita maxima	0.15016	5.64313	22.5517	-0.26627	1.08923	2.53276	-0.46281	-0.65886	-	-0.24738	-0.81171	1.27246	-0.50311	1.43986	17.4024	-	-0.61379	-	-	-	-
Cucurbita pepo	0.12273	15.3434	14.7497	-0.48425	0.46855	0.24161	-0.7168	-0.64031	-	0.19031	0.38969	-0.60066	-0.65073	2.43001	8.70145	-0.81835	-0.18559	-	-	-	-
Cucurbita argyrosperma	0.09925	5.91737	19.495	-0.33883	0.5061	-0.04498	-0.63695	-0.75408	-	-0.59308	-0.59279	2.27638	-0.6418	0.75886	11.7923	-	-0.16477	-	-	-	-
Cucurbita moschata	0.13308	6.0207	21.9687	-0.39837	0.37047	3.34508	-0.60357	-0.66433	-	-0.62973	-0.81473	1.60866	-0.18514	0.60047	30.0406	-	-	-	-	-	-
Benincasa hispida	0.13213	7.83542	21.4453	-0.3244	1.11608	3.0661	-0.62902	-0.68589	-	0.03949	-0.21982	2.13864	0.37257	1.24656	44.3869	-	-0.46659	-	-	-	-
Citrullus lanatus	0.11198	8.15879	20.7523	0.22557	0.79471	3.63641	-0.42317	-0.67439	-	-0.19185	-0.73042	0.62676	-0.52573	1.32878	47.93	-0.75334	0.10587	-	-	-	-
Lagenaria siceraria	0.16583	11.142	19.888	0.50871	1.29117	3.84277	-0.53975	-0.53236	-	0.03171	-0.48378	2.11513	-0.31885	4.57434	38.6414	-	0.05884	-	-	-	-
Cucumis melo	0.10281	11.0727	18.9288	-0.51348	0.47768	4.46583	-0.55475	-0.8492	-	-0.50095	-0.25089	2.51592	0.09826	1.15709	37.3499	-	0.02434	-	-	-	-
Cucumis sativus	0.13769	9.45442	20.1254	0.55882	0.3809	2.75271	-0.42936	-0.83894	-	-0.20052	-0.73332	5.43719	0.40754	2.45569	47.4049	-	0.094	-	-	-	-
Sapria himalayana	0.07274	-0.59746	1.86386	-0.79993	-0.88606	-0.27753	-	-	-	-0.69217	-	-0.38035	-0.86451	-	1.15052	-	-0.68407	-	-	-	-
Linum usitatissimum	0.04614	8.66475	18.7761	0.43265	0.2478	2.24608	-0.39842	-0.37309	-	-0.09234	-0.61073	1.61007	0.71213	0.6814	56.974	-0.40635	1.6615	-	-	-	-
Ricinus communis	0.06149	9.84808	17.555	0.65899	-0.05523	5.98927	-0.24086	-0.48578	-	0.06357	-0.78713	3.28179	1.62148	1.75832	56.9549	-0.61045	-0.56338	-	-	-	-
Hevea brasiliensis	0.18629	32.1599	28.5882	0.55117	0.32505	14.6374	-0.68059	-0.8197	-	0.19334	-0.40291	5.90604	0.83833	0.93428	96.9557	-0.31707	0.53089	-	-	-	-
Manihot esculenta	0.16412	31.3222	24.9155	0.22717	0.27065	13.2344	-0.57119	-0.79252	-	-0.48505	-0.31291	4.52834	0.81322	1.96779	106.924	-	0.40932	-	-	-	-
Salix brachista	0.14376	10.9202	16.9839	2.36887	2.17548	7.38991	-0.48969	-0.56791	-	-0.1063	0.25207	0.79895	1.83214	20.6324	20.2275	-0.67267	0.46751	-	-	-	-
Salix purpurea	0.1427	24.3274	27.9625	1.04425	0.83816	17.3903	-0.23197	-0.59981	-	-0.17228	-0.83434	4.33165	1.04016	1.14665	140.092	-0.84842	0.01938	-	-	-	-
Salix dunnii	0.15693	17.011	17.6837	5.21653	3.53148	-0.40137	-0.31729	-0.42193	-	-0.04351	-0.42569	0.54028	1.52595	20.4987	8.3549	-	0.17797	-	-	-	-
Salix suchowensis	0.17206	21.4087	23.1028	2.79987	1.23859	14.4567	-0.20855	-0.63447	-	0.41125	-0.79825	3.0582	1.12965	2.48571	91.9562	-0.63079	0.24145	-	-	-	-
Populus euphratica	0.14016	13.062	24.0521	0.41967	0.49257	9.51604	-0.34038	-0.7969	-	-0.15987	-0.83185	3.39692	1.36657	2.63139	96.428	-0.84615	0.03467	-	-	-	-
Populus tremuloides	0.12473	9.41894	20.6306	2.32899	0.4043	1.07776	-0.45838	-	-	0.51765	-0.81016	2.81866	2.84089	3.09995	55.9875	0.04224	0.55756	-	-	-	-
Populus deltoides	0.08587	24.3311	27.1398	1.29746	0.88405	12.053	-0.49538	-0.82909	-	0.55537	-0.43401	3.26934	3.72984	3.27824	142.231	-0.61159	0.16092	-	-	-	-
Populus alba	0.16711	28.1692	25.9203	0.97696	1.0015	12.7492	-0.45722	-0.89787	-	0.01393	-0.66178	5.80325	1.8264	1.19132	164.278	-	0.04059	-	-	-	-
Populus trichocarpa	0.15789	28.2027	26.6583	0.49412	0.82332	17.4987	-0.29677	-0.90076	-	-0.17896	-0.50703	2.96645	1.45733	1.12931	155.013	-	0.3482	-	-	-	-
Populus tremula	0.16096	15.2327	13.1298	2.54991	2.43063	1.84869	-0.46838	-0.69991	-	0.32412	0.65633	2.3317	4.82799	34.7712	19.8132	-0.24222	3.07681	-	-	-	-
Arachis hypogaea	0.12907	23.6886	19.6125	0.76927	0.30009	10.1293	-0.46723	-0.73464	-	-0.03404	-	0.23735	-0.22699	-0.24086	70.1627	0.36694	-0.45926	-	-	-	-
Lupinus angustifolius	0.12371	6.02777	20.0003	-0.45423	0.11891	3.20447	-0.041	-0.797	-	-0.49616	-0.83193	1.70454	-0.55647	-0.27406	30.6788	-0.23108	1.06837	-	-	-	-
Lupinus albus	0.08483	3.7102	18.8666	0.27694	0.4544	3.86737	-0.24039	-0.50525	-	-0.50881	-0.83615	2.29574	-0.56762	1.12311	34.4581	-0.55024	1.01641	-	-	-	-
Lotus japonicus	0.10305	15.09	18.6252	0.12458	0.13855	7.42282	-0.51971	-0.76761	-	-0.80774	-0.42282	2.48301	-0.32304	3.15508	64.8126	0.05625	0.97313	-	-	-	-
Cicer arietinum	0.1049	6.73388	16.918	0.06038	-0.09419	3.46736	-0.49052	-	-	0.22365	-0.18365	1.46313	-0.82047	0.76305	28.9196	-0.25303	0.25583	-	-	-	-
Trifolium pratense	0.15613	18.5258	17.0061	1.98606	1.18638	9.78301	-0.29728	-0.60333	-	0.14861	-0.50739	3.62414	1.74442	20.9869	42.56	1.10347	1.35763	-	-	-	-
Medicago truncatula	0.26837	30.3707	22.4016	2.11837	0.88033	9.37759	-0.64746	-0.65886	-	-0.29441	-0.85878	5.81746	1.23603	0.21994	107.444	1.06746	2.76555	-	-	-	-
Cajanus cajan	0.09815	15.1511	20.611	0.18051	0.47902	9.23107	-0.48142	-0.89023	-	-0.81836	-0.81823	1.92497	-0.04065	0.57021	101.782	0.82948	0.11847	-	-	-	-
Glycine max	0.09118	26.1498	22.5205	0.27444	0.87847	8.56522	-0.54719	-0.93029	-	-0.53862	-0.53829	2.01838	-0.59385	0.99429	77.9693	0.26741	0.89407	-	-	-	-
Glycine soja	0.103	20.4094	22.9624	0.39808	1.21162	8.16229	-0.4882	-0.85555	-	-0.40247	-0.64122	3.33005	-0.474	1.06623	74.9736	0.31313	0.96238	-	-	-	-
Vigna angularis	-0.01987	17.4531	17.8393	1.60428	0.67654	6.08733	-0.44042	-0.89471	-	-0.47735	-0.82566	3.55895	0.07353	1.25913	64.7228	0.43572	0.43039	-	-	-	-
Vigna unguiculata	0.14102	33.3059	21.9809	0.80113	0.91467	13.7426	-0.40659	-0.88834	-	-0.6305	-0.81512	5.32216	-0.34947	2.99286	103.545	0.18419	0.13766	-	-	-	-
Vigna radiata	0.13427	16.8572	19.068	1.58193	0.47037	5.99274	-0.55695	-0.39978	-	-0.25513	-0.2546	-0.000421008	-0.56287	2.21963	47.5675	0.13674	0.52891	-	-	-	-
Phaseolus lunatus	0.18018	13.1153	15.4279	1.61915	0.17194	4.85498	-0.64045	-0.82604	-	-0.71215	-0.56792	5.08392	-0.36653	0.86631	59.3276	0.58143	-0.40916	-	-	-	-
Phaseolus vulgaris	0.19759	23.3188	20.6742	1.12518	0.6641	12.1102	-0.56239	-0.75298	-	-0.18253	-0.79549	8.46162	-0.2804	1.65007	86.09	1.05843	0.25844	-	-	-	-
Phaseolus acutifolius	0.14333	16.0738	20.6876	1.36495	0.74292	12.0613	-0.38889	-0.87064	-	0.71237	2.42718	0.72344	-0.43474	-0.0748	82.7383	1.35192	0.75739	-	-	-	-
Ziziphus jujuba	0.27084	44.5423	23.7273	2.75362	0.68419	12.4178	-0.31295	-0.36538	-	0.22509	-0.64972	2.87518	1.7731	4.29535	90.6982	-0.51924	0.07769	-	-	-	-
Morus notabilis	0.14832	15.4562	20.1013	0.10103	0.07489	6.19456	-0.74089	-0.12243	-	-0.27397	-0.75782	3.87151	0.27823	1.09214	129.183	-0.5568	-0.0065	-	-	-	-
Ficus carica	0.13858	26.9476	21.0748	3.54823	0.26007	12.3169	-0.73	-0.65708	-	3.35013	-0.05365	10.0408	7.65765	10.4453	92.8128	-0.65363	0.55288	-	-	-	-
Cannabis sativa	0.19052	13.1238	14.208	0.14609	-0.18415	5.89778	-0.44934	-	-	-0.55915	-	3.88072	-0.02981	0.90555	63.6758	-0.79816	-0.54756	-	-	-	-
Trema orientale	0.18517	16.7709	18.4433	1.31004	0.23815	5.86972	-0.70154	-0.87364	-	0.88168	-0.1631	6.57538	2.49687	8.94083	99.7817	-0.42567	0.28744	-	-	-	-
Parasponia andersonii	0.13475	13.9417	19.4294	2.22274	0.11714	5.40916	-0.69224	-0.73941	-	1.15591	0.07873	6.37749	2.60585	12.0463	93.8858	-0.21037	-0.55748	-	-	-	-
Rosa chinensis	0.19886	47.242	23.715	3.81639	0.19255	14.124	-0.48255	-0.80527	-	1.41651	-0.51635	7.10712	4.10532	8.05248	143.058	-0.55746	0.3227	-	-	-	-
Fragaria vesca	0.13317	15.61	17.7264	1.34278	0.77891	12.9658	-0.50993	-0.79252	-	-0.14174	-0.82823	3.14626	1.26652	1.22584	91.335	-0.21413	0.40932	-	-	-	-
Fragaria x ananassa	0.13863	13.3977	18.6722	0.99614	0.4156	8.24835	-0.46229	-0.64978	-	-0.24666	-0.53608	3.43262	0.27529	1.50481	47.985	-0.57551	0.07052	-	-	-	-
Pyrus x bretschneideri	0.21067	26.9313	24.6711	0.55328	0.32685	6.94618	-0.52023	-0.54863	-	-0.70126	-0.70105	5.91544	0.84083	1.58256	89.7845	-0.45291	0.53298	-	-	-	-
Malus baccata	0.13127	19.4565	19.3095	1.49561	0.78968	6.56558	-0.28944	-0.6562	-	0.13772	0.13854	4.43913	2.12975	6.99129	51.6565	-0.3489	0.45955	-	-	-	-
Malus domestica	0.16405	23.6384	25.9407	1.50279	0.62892	8.46824	-0.26377	-0.75065	-	0.23778	-0.58711	6.47468	2.02665	5.53913	87.3929	0.13338	-0.15312	-	-	-	-
Prunus armeniaca	0.07455	5.79585	14.4536	3.78504	0.92354	0.01643	-0.45904	-0.73826	-	0.94887	-0.56661	0.74353	3.95606	1.80794	45.8955	0.58622	2.11129	-	-	-	-
Prunus avium	0.06721	35.8402	10.3295	4.65955	0.64311	9.68616	-0.39065	-0.58724	-	2.41488	0.53779	2.78065	5.01212	5.64224	41.9415	0.0944	0.75234	-	-	-	-
Prunus yedoensis	0.04843	26.7362	16.8545	4.36685	0.31842	9.1335	-0.36438	-0.60858	-	1.4287	-0.18985	5.19249	5.27131	8.09815	56.6876	-0.40697	0.32937	-	-	-	-
Prunus dulcis	0.2013	25.4213	21.6183	1.52027	0.20863	17.2019	-0.49014	-0.75331	-	1.04092	-0.79576	5.16235	1.69488	5.1752	67.438	-0.43936	-0.16216	-	-	-	-
Prunus persica	0.19577	31.8376	23.502	0.82907	1.40376	17.2907	-0.53645	-0.86917	-	-0.13407	-0.56673	3.79338	2.04904	1.80717	95.7899	-0.60355	-0.1113	-	-	-	-
Comparison between Bryophytes and Tracheophytes	LRR	LRR-RLP	LRR-RLK	WAK	WAK-RLP	WAK-RLK	LysM	LysM-RLP	LysM-RLK	Malectin	Malectin-RLP	Malectin-RLK	G-lectin	G-lectin-RLP	G-lectin-RLK	L-lectin	L-lectin-RLP	L-lectin-RLK	Duf26	Duf26-RLP	Duf26-RLK
Selaginella moellendorffii	-0.02135	0.04941	-0.35559	-0.23048	-0.6485	-0.78939	-0.69277	0.45422	-0.51	-0.58823	-	-	0.86414	4.45549	0.08703	-0.60186	-	-0.41805	-0.28597	0.53905	-
Ceratopteris richardii	-0.04158	-0.01025	0.13389	3.6268	-0.29552	0.96982	0.64196	-0.6114	-0.23619	1.20071	-0.46073	2.34423	-0.04203	0.21487	4.66437	0.5959	0.22808	1.09942	2.57761	-	-
Azolla filiculoides	0.09372	0.90691	-0.11811	-0.15102	0.16339	0.39415	-0.23737	0.2835	-0.09901	-0.77286	-	4.52275	-	-	3.55723	-0.78037	-0.74649	-0.10114	-0.21225	1.54694	-
Salvinia cucullata	0.08383	0.23006	-0.12632	4.41194	-0.17598	-0.2594	-0.18975	0.02273	-0.42565	-0.27602	0.89236	0.95586	-0.5798	0.42102	1.80313	0.40003	-0.73066	0.09141	-0.58153	0.80398	-
Gnetum montanum	0.03074	1.60622	0.10362	3.64128	-0.11665	0.27027	-0.45955	0.46182	0.31349	2.10443	3.86866	1.51602	-0.56757	0.21867	2.05959	0.40078	0.38592	1.22299	15.5085	16.7916	-
Ginkgo biloba	-0.03835	2.40798	0.10701	3.81773	-0.09974	1.757	-0.51914	-0.33786	0.11553	-0.53128	-0.08114	3.27365	-0.67355	0.035	2.95958	-0.5468	-0.60765	0.85483	1.23514	2.06583	-
Sequoiadendron giganteum	0.01839	2.43223	0.1635	2.85073	-0.41369	6.14315	-0.57295	0.61711	0.27139	1.86183	0.79528	7.81375	0.07633	0.68515	5.64833	0.43889	1.17195	3.46526	2.17602	2.85073	-
Sequoia sempervirens	0.1908	5.1136	0.19517	2.63579	-0.29737	4.2433	-0.46962	0.1099	0.24659	2.44205	1.6404	7.0354	0.18563	2.85533	7.01992	0.37465	0.58675	4.79526	4.90377	3.61465	-
Thuja plicata	0.05783	4.71097	0.35521	9.38225	0.01623	4.14179	-0.4572	-0.06571	0.7839	-0.60318	-	2.2161	0.28977	2.11552	15.4817	-0.48842	0.18103	7.37504	5.19296	3.94393	-
Abies alba	-0.29941	-0.64606	-0.81818	2.05462	-0.61242	-0.90711	-0.55962	-0.48689	-0.78388	-0.63677	-0.64397	-	-0.24106	0.60411	-0.42467	-0.47319	-0.08787	-0.74333	4.51119	1.71522	-
Picea abies	-0.09199	1.78287	-0.00173	13.0324	0.33535	1.13362	-0.41643	-0.70536	-0.2554	3.9015	0.22665	2.80344	0.19846	0.84225	1.75307	1.72255	0.28033	1.59405	8.94612	13.4221	-
Pseudotsuga menziesii	0.00307	0.13257	-0.14603	1.76232	0.19167	5.13215	-0.60176	0.27603	-0.15312	0.80658	0.93176	2.99317	-0.54246	0.45061	3.85588	-0.36481	0.28309	2.94591	7.54368	12.5047	-
Pinus lambertiana	0.00202	0.72048	0.1294	3.28947	0.17561	2.63936	-0.61468	-0.18939	-0.27164	1.18053	0.79985	1.79037	-0.24065	0.35155	0.33305	-0.11227	-0.35957	0.94636	2.78112	6.29211	-
Pinus taeda	0.02326	2.00067	0.38735	4.56455	1.47117	4.92263	-0.59888	-0.64948	-0.27823	1.23319	0.29715	6.37372	-0.0783	3.38327	2.05685	-0.44019	1.3078	0.54301	9.18307	18.1668	-
Amborella trichopoda	0.09603	1.34575	0.02521	14.8742	-0.61837	0.37198	-0.49966	0.57887	0.41866	0.3412	-0.12359	3.52913	-0.29941	-0.34188	3.48477	-0.3516	-0.75052	0.39004	5.20184	0.67097	-
Euryale ferox	0.04821	-0.22319	0.4194	1.64101	0.91007	0.92752	-0.03347	0.33091	0.21454	0.17767	2.23213	3.77227	-0.6309	0.73364	2.10891	-0.88613	-0.34281	0.19836	1.45055	4.72219	-
Nymphaea colorata	0.06981	0.84172	0.78477	4.18423	0.52232	1.63505	-0.18688	-0.44017	0.25755	2.17037	2.88444	7.83253	-0.86199	0.16677	4.02165	-0.80841	-0.5577	2.80857	8.96431	7.14665	-
Nymphaea thermarum	0.10278	1.17923	-0.03434	6.47069	-0.37955	0.30114	-0.38992	-0.22994	-0.27924	4.99633	3.98698	11.5177	-0.49378	1.13991	1.30249	-	-0.7972	1.05445	6.87718	3.75407	-
Ceratophyllum demersum	0.081	-0.01143	-0.06594	3.10781	-0.37455	-0.43787	-0.59	-0.74124	-0.41874	-0.26731	0.43635	1.22683	-0.10696	0.61789	-0.41973	-0.29156	-0.38669	0.34617	-0.36474	3.10781	-
Persea americana var. drymifolia	0.07722	1.00256	-0.02905	14.6024	-0.10914	-0.57298	-0.45495	0.47425	0.8214	0.0436	0.63668	2.3832	0.16296	3.91609	0.102	-0.79819	-0.5341	-0.52803	3.34316	8.36145	-
Cinnamomum micranthum f. kanehirae	0.17247	4.74027	0.7806	9.22255	0.09869	8.3809	-0.21976	0.59091	1.04212	0.28708	1.52314	6.82344	0.79284	2.78939	10.5523	-	-0.46132	0.45522	5.9745	5.61459	-
Kingdonia uniflora	0.18195	0.1816	-0.13492	9.92848	-0.67444	3.29146	-0.71545	-0.28166	0.41192	-0.49149	-0.50157	3.12124	0.01822	0.87142	4.50383	-0.50833	-0.57435	0.14987	0.32265	0.90061	-
Macleaya cordata	0.11756	0.21283	-0.08496	6.95743	-0.0913	0.74229	-0.36462	-0.39849	0.52008	-0.5742	0.66945	5.9019	-0.2586	0.25364	2.59701	-	-0.76239	0.68499	1.21507	1.38723	-
Papaver somniferum	0.04881	0.6381	-0.000449932	4.44547	1.28009	5.33407	-0.50178	-0.48547	0.44476	-0.02871	-0.04796	1.95197	0.39524	2.2171	1.8205	-0.41304	0.21954	1.05907	0.68425	1.26894	-
Coptis chinensis	-0.02809	0.95499	-0.51114	3.38673	0.1132	1.66801	-0.61081	-0.0789	0.03454	-0.21756	0.02259	2.17071	-0.36422	1.6876	1.06556	-0.11736	-0.85445	0.25327	0.35679	2.4119	-
Thalictrum thalictroides	-0.02905	0.14737	-0.23428	13.3031	0.18788	2.02493	-0.41598	-0.26283	0.37993	-0.65211	0.36398	2.52439	-0.03081	6.16975	-0.26529	-0.83181	-0.41759	0.47501	1.11139	4.85127	-
Aquilegia coerulea	0.1489	1.24987	0.24027	7.92397	0.45582	7.02503	-0.55465	-0.51817	0.62353	-0.65891	-	3.83765	-0.04976	3.51899	5.66317	-	-0.61932	0.06052	-0.11282	4.09941	-
Acorus americanus	0.01821	1.60549	0.16114	7.9838	0.73614	8.64597	-0.51718	0.04476	0.02675	-0.26043	-0.27508	10.9879	0.22335	0.63308	7.5905	-	-0.58729	1.92666	0.92367	1.76425	-
Zostera marina	0.07059	-0.13495	0.0019	0.65902	0.89452	0.81623	-0.50324	-0.68648	-0.47181	-0.55613	1.61045	7.09414	-0.22713	3.57392	3.21836	-0.57082	-0.5046	0.00371	3.23329	2.31804	-
Zostera muelleri	-0.04965	-0.00505	-0.1304	3.85336	0.10846	0.32832	-0.56941	-0.38855	-0.4277	0.44279	2.95977	3.67731	-0.34683	1.54871	2.04705	0.11603	-0.19486	-0.42905	0.50112	0.61779	-
Spirodela polyrhiza	0.02086	0.38127	0.46499	7.60942	0.31087	3.45081	-0.33165	-0.63845	-0.18784	3.60688	3.01387	7.29712	1.04994	2.76764	6.29699	-0.75253	-0.14306	1.45967	3.43807	3.78301	-
Wolffia australiana	0.07015	-0.23769	-0.0679	-	-0.01347	-0.29068	-0.6551	0.30605	-0.44991	-0.76886	2.62489	3.68316	0.85128	0.36101	0.95255	-	0.03186	0.43732	3.40878	1.5917	-
Lemna minor	0.07815	0.91985	-0.35861	6.47899	-0.48756	-0.59062	-0.02958	0.13068	-0.36503	-0.1996	0.56908	7.91953	0.6027	4.30217	1.32426	-0.61305	0.56329	-0.66064	3.85773	2.73949	-
Dioscorea alata	0.2023	5.50605	0.49036	5.81547	-0.22171	2.54412	-0.65987	-0.48481	0.44659	-0.81765	-0.28506	10.0839	1.47652	1.68432	9.78283	-	-0.59297	1.57711	1.21338	3.08928	-
Dioscorea cayenensis subsp. rotundata	0.06499	3.67073	0.1639	3.63154	0.81336	1.53521	-0.6698	-0.49986	0.26392	-0.46893	3.16438	4.73883	1.28093	1.60595	4.79479	-0.65767	-0.20971	0.50112	5.44628	2.30824	-
Asparagus officinalis	0.02431	0.54658	0.11149	5.42655	-0.51075	0.17259	-0.35857	0.07953	-0.2422	-0.80895	-0.25096	4.41925	-0.26817	0.12495	1.62257	-0.63055	-0.57355	-0.67599	2.31282	1.14218	-
Allium sativum	-0.08086	0.72398	-0.16324	4.78606	-0.43365	2.05406	-0.67	-0.68759	0.05266	-0.00482	0.30061	3.03277	1.23339	1.27888	5.53871	-0.03776	-0.38294	0.56276	0.72568	1.89303	-
Apostasia shenzhenica	0.06193	0.05926	0.01685	2.52124	-0.59789	0.68653	-0.64854	-0.66728	-0.06577	-0.76447	-0.07656	5.68098	-0.26182	0.38687	1.73576	-	-	-0.73371	7.16824	2.52124	-
Vanilla planifolia	0.01549	-0.11681	-0.00204	1.06433	-0.05706	0.69496	-0.58792	-0.73993	-0.41579	-0.07948	1.16547	2.73022	-0.23065	0.08407	1.13845	-0.82199	-	0.04077	5.06561	1.06433	-
Phalaenopsis equestris	0.15974	0.58451	0.1456	-	-0.4361	1.02726	-0.50713	-0.37788	-0.30126	-0.55961	1.59001	-0.10769	0.53363	1.5932	2.95281	-	-0.75424	-0.37759	7.7821	3.11508	-
Dendrobium catenatum	0.17703	0.32779	0.14516	1.87863	-0.50691	1.56052	-0.64085	-0.45601	-0.23626	-0.42237	-0.24508	-0.21975	1.14565	-0.43311	4.48958	-0.81383	-0.7851	-0.02036	3.00655	1.87863	-
Zingiber officinale	0.07134	2.04703	0.31472	3.98542	-0.13248	7.3167	-0.26546	-0.55137	-0.39534	-0.11077	-0.25291	6.97903	0.1723	0.68304	7.04845	0.35111	-0.64555	0.79535	2.19406	4.22282	-
Ensete ventricosum	-0.28227	0.2751	0.05861	3.41536	-0.69747	-0.27494	-0.42709	-0.83312	-0.71885	2.07144	0.3895	3.30838	-0.17723	0.39121	0.49691	-0.88578	-0.60446	-0.19861	1.663	0.76614	-
Musa balbisiana	-0.00918	0.77788	0.19533	7.31111	0.01236	1.57796	-0.33637	-0.16234	-0.05918	0.33418	0.74366	5.60795	-0.27727	0.74581	1.03498	-0.56999	-0.17275	0.08945	0.02823	2.87852	-
Musa acuminata	-0.01534	0.97836	0.4907	3.28906	0.22447	1.78795	-0.19733	0.01317	-0.31723	0.7213	-0.4376	3.0689	-0.40057	-0.15536	0.36321	-0.58392	-0.51972	-0.75673	0.74114	4.89746	-
Phoenix dactylifera	0.09216	0.85933	0.34837	7.14374	0.14458	3.62917	-0.37475	-0.76323	-0.20222	-0.49719	0.31426	6.47101	-0.00777	-0.50654	3.77852	-0.83794	-0.62588	0.89499	3.94074	1.50577	-
Cocos nucifera	0.03988	1.20328	0.41297	6.84742	-0.40258	1.32674	-0.67365	-0.75284	0.11042	0.04979	1.05797	6.0901	-0.32977	-0.48487	5.09689	-	-0.2189	1.17603	3.55093	1.61581	-
Elaeis guineensis	0.13379	1.62859	0.50886	9.9226	0.10871	5.64313	-0.39434	-0.77065	0.03037	-0.02589	0.90962	4.2632	0.01767	-0.04401	8.77186	-0.68604	-0.27521	1.20273	1.81525	2.64087	-
Calamus jenkinsianus	0.01812	2.02793	-0.07394	24.6017	1.17394	1.7848	-0.73792	-0.50378	-0.373	-0.4731	1.41015	2.91447	0.92662	0.29274	8.64397	-0.1509	-0.41194	1.43258	2.35011	3.59517	-
Calamus simplicifolius	0.07703	2.05936	-0.13764	10.3001	0.45171	4.5089	-0.54181	-0.73307	-0.25048	-0.14969	-0.25915	4.36001	0.34895	1.22531	8.67725	-0.08648	-0.26188	1.02961	1.45745	0.76564	-
Ananas comosus	0.12853	2.15353	-0.04643	5.1001	0.3932	2.33907	-0.39115	-0.48766	0.15089	-0.45597	-0.28901	3.40912	-0.4948	0.06781	1.68084	-0.64932	-0.19043	0.12767	1.83009	3.74452	-
Carex littledalei	0.13588	0.38661	-0.04791	6.85699	1.51224	3.5158	-0.52948	-0.40609	-0.4997	-0.15915	0.64838	4.11109	-0.56077	2.71344	0.7758	-	-0.53077	-0.16814	7.74843	3.71419	-
Joinvillea ascendens	0.00131	0.97819	0.27439	16.5216	-0.11072	5.03877	-0.35228	-0.50946	-0.17356	-0.13187	1.72296	5.33226	-0.63722	1.04474	7.61702	-0.66424	-0.61244	2.53354	1.10752	1.59579	-
Pharus latifolius	-0.00284	0.48021	0.42407	8.2261	0.31696	6.25964	-0.48202	-	-0.26566	-0.69145	0.20976	2.75107	-0.89255	-0.09156	5.19057	-0.55249	-	1.87812	1.14018	2.45979	-
Eragrostis curvula	0.06998	1.98446	-0.10547	27.6439	1.10546	6.65932	-0.60566	-0.62669	-0.65059	-0.38339	0.72685	-0.28608	-0.35581	2.11216	4.30195	-0.57414	0.37639	0.99191	4.80442	6.57251	-
Eragrostis tef	-0.10121	0.35384	0.12597	8.70421	-0.13274	4.42737	-0.62099	-0.84053	-0.91045	1.48347	0.77037	4.03189	-0.09585	0.66177	3.17205	-0.12681	-	0.91448	1.93621	1.53153	-
Cleistogenes songorica	-0.09067	-0.0119	0.14618	9.37273	0.18451	3.16965	-0.5147	-0.26492	-0.38079	-0.3062	2.74031	2.16295	-0.42618	0.78735	3.67049	-0.74844	-0.51604	0.76499	0.80463	4.83466	-
Oropetium thomaeum	-0.14268	-0.58679	-0.87807	21.0761	3.53776	-0.7986	-0.33897	0.1125	-	-0.01559	3.63152	0.59565	-0.10869	13.4914	-	-0.04818	0.09868	-	2.0726	4.15109	-
Eleusine coracana	-0.05052	0.58831	0.12569	10.8799	0.35662	3.96742	-0.47301	-0.12694	-0.22954	-0.82342	0.38465	2.93557	-0.69254	1.33948	7.39074	-0.57316	-0.70438	1.59543	0.83719	4.27994	-
Chasmanthium laxum	-0.04014	1.10992	0.23852	7.21943	0.25149	8.74816	-0.45308	-0.7929	-0.18586	-0.70679	-0.42519	4.94096	-0.89789	-0.56836	7.97898	-0.85825	-0.01825	1.8179	0.77955	2.83573	-
Sorghum bicolor	-0.0311	1.30661	0.26342	8.76554	0.23908	9.24547	-0.1336	-0.38485	-0.07878	-0.85485	0.13822	4.88207	-0.79781	-0.57264	8.19653	-0.7193	-0.67599	2.20026	0.51021	4.4253	-
Zea mays	-0.11952	0.00819	0.07483	6.18175	0.02515	3.17685	-0.14879	-0.6607	-0.14256	-0.39954	-0.0583	2.8932	-0.74908	0.06072	5.34059	-0.53553	-0.86597	0.76515	0.04122	2.14202	-
Saccharum spontaneum	-0.01028	1.01815	0.02548	27.1374	1.41931	1.26498	-0.37224	-0.74977	-0.43791	-0.4686	0.04174	2.94788	-0.62989	1.08604	6.10767	-0.82873	-0.30807	2.10423	3.7609	5.62056	-
Saccharum hybrid cultivar	-0.07734	0.07908	-0.05944	24.4089	0.25165	2.95433	-0.30383	-0.4351	-0.36552	-0.20022	1.61311	4.40159	-0.35013	0.5698	5.05248	-0.74223	-0.55369	1.63743	5.47197	3.48392	-
Miscanthus lutarioriparius	0.00657	2.00187	0.19297	16.9521	0.15495	6.05854	-0.52051	-0.23549	-0.40966	-0.52646	1.91756	3.38614	-0.45817	2.58506	5.28619	-0.01886	0.81204	-0.69406	3.80953	6.07969	-
Miscanthus sinensis	-0.0329	1.4445	0.37066	15.7016	0.33841	8.14211	-0.50283	-0.55702	-0.31589	-0.05927	-0.07791	3.12983	-0.454	0.61566	5.04302	-0.1662	-0.38754	2.54543	3.62194	6.91127	-
Dichanthelium oligosanthes	-0.05957	0.98858	0.20314	17.4151	0.13233	3.26464	-0.57584	-0.73231	-0.39867	-0.621	-	2.83952	0.05585	-0.44208	5.80343	-0.81677	-0.36551	0.6069	5.57193	3.95791	-
Digitaria exilis	0.03771	1.52991	0.03826	20.0251	0.01093	6.79867	-0.47537	0.56839	-0.0605	-0.77795	0.1608	2.29931	-0.51027	1.3971	4.86185	-0.3559	-0.42174	1.6361	4.1339	1.48981	-
Urochloa fusca	-0.07289	1.10638	0.21546	7.58434	0.61459	7.56858	-0.5968	-0.42744	-0.35693	-0.7298	0.5891	3.92727	-0.62362	0.19329	7.70235	-0.34685	-0.54765	1.74952	1.57699	3.03969	-
Panicum miliaceum	-0.06535	0.91319	-0.00276	11.3894	0.13185	3.4929	-0.38171	-0.88293	-0.40832	-0.50278	0.29964	1.68651	-0.50941	2.41577	3.90036	-0.35899	-0.07511	1.01445	2.30508	4.57525	-
Panicum virgatum	-0.09912	1.05749	0.24021	9.02624	-0.25446	8.38093	-0.53455	-0.64749	-0.40612	-0.81285	-0.51082	2.28639	-0.63068	0.65303	8.74945	-0.39681	-0.79112	1.68028	0.94717	1.56485	-
Panicum hallii	-0.0929	1.46664	0.34778	9.60311	-0.03134	8.57649	-0.47085	-0.79963	-0.21232	-0.71631	0.11226	2.44874	-0.75302	-0.16478	10.0837	-0.7257	-0.20846	2.04708	1.45961	4.30156	-
Setaria viridis	-0.05553	1.36775	0.38634	13.508	-0.08594	11.3229	-0.35088	-0.43276	-0.3629	-0.59845	0.04957	3.33916	-0.53389	-0.21185	8.75231	-0.87058	-0.25307	2.32935	1.08889	5.00331	-
Setaria italica	-0.01921	1.63103	0.44415	12.3243	-0.1807	12.3246	-0.43735	-0.41893	-0.34736	-0.72578	0.07516	2.88933	-0.61802	-0.19264	10.5827	-0.73485	-0.54092	1.94545	1.85308	3.61225	-
Cenchrus americanus	-0.11211	1.24527	0.23598	14.4941	-0.08679	5.15569	-0.55103	-0.24438	-0.46957	-0.4651	0.04859	4.41891	-0.44118	-0.60629	8.03721	-0.48281	-0.55226	0.96551	4.10142	1.99886	-
Cenchrus purpureus	0.0436	2.8418	0.04613	41.4606	2.55201	2.7836	-0.50721	-0.44018	-0.58082	-0.00928	1.84854	3.81766	0.26504	6.97279	4.09131	0.08565	0.10573	-0.2159	6.32994	10.6026	-
Bonia amplexicaulis	-0.05753	1.5671	0.19371	13.0494	0.33697	7.11757	-0.37677	-0.705	-0.503	0.25296	0.63751	4.92363	-0.63639	1.15189	4.5128	-0.2933	-0.41733	1.24303	4.61278	2.9026	-
Guadua angustifolia	0.0452	6.23582	0.26479	72.1735	0.36639	7.18708	-0.26506	-0.82606	-0.70696	3.6789	2.3793	4.48852	1.70134	2.62514	3.94071	1.38107	-0.03805	1.29703	11.3836	2.22147	-
Olyra latifolia	-0.06234	1.44027	0.19894	9.97126	-0.08883	5.14193	-0.55203	-	-0.57661	-0.59973	0.04625	2.24408	-0.81414	-0.60717	5.90365	-0.87099	-0.25543	0.81026	1.31364	-0.00261	-
Raddia guianensis	-0.08628	1.60198	0.26973	27.8321	-0.50613	2.94553	-0.4964	-0.45514	-0.69402	0.34995	0.51223	4.47042	-0.46273	0.13557	5.10923	-0.62707	-0.13905	-0.0188	5.6882	3.32482	-
Leersia perrieri	0.04696	1.38736	0.37375	7.6802	-0.00877	8.67243	-0.50493	-0.53133	0.05279	-0.17058	0.30078	5.72215	-0.71116	1.44197	7.23282	-	-0.44458	1.9071	2.73945	1.48006	-
Oryza punctata	-0.03146	1.59201	0.38686	5.92398	-0.3411	7.5276	-0.59687	-0.56384	-0.02025	-0.84562	0.21053	5.88134	-0.78496	-0.09098	7.96573	-0.5522	-0.8277	1.87995	2.48001	2.46199	-
Oryza meridionalis	-0.04464	2.09732	0.50518	10.7796	-0.10322	8.31368	-0.60809	-0.50532	0.11122	-0.29964	1.05945	5.38569	-0.75611	1.062	9.90838	-0.66141	-0.41375	0.97964	1.73253	2.92654	-
Oryza brachyantha	-0.07773	1.12852	0.33906	12.8988	0.1543	9.89314	-0.55861	-0.76122	-0.19545	0.01416	-0.33729	4.47961	-0.76455	0.49294	7.92427	-0.18284	-0.6227	1.19775	2.51721	2.79057	-
Oryza longistaminata	0.10157	4.54336	0.6143	32.2719	-0.41546	16.3368	-0.61682	-0.51634	-	2.25261	0.34238	8.712	-0.34423	0.00803	11.2923	0.32419	-0.23575	2.09686	3.1559	2.19922	-
Oryza glumipatula	-0.00639	2.2675	0.36394	11.4913	-0.50385	7.17524	-0.62055	-0.3842	-0.30836	-0.27347	-0.43029	5.47706	-0.69639	0.71123	5.59776	0.12397	-0.51348	1.7929	3.28342	2.80169	-
Oryza glaberrima	-0.07483	1.44373	0.35263	9.92082	0.05019	6.39364	-0.42631	-0.56552	-0.26801	0.07647	0.20588	5.23172	-0.78579	1.26381	7.11934	-0.10785	-0.65673	1.78194	3.26662	3.02346	-
Oryza sativa	-0.06455	1.87868	0.30669	17.3913	-0.28286	9.80364	-0.59706	-0.66092	-0.42875	0.08013	0.88217	3.86334	-0.83283	0.41337	7.49087	0.62458	-0.46422	1.71385	2.74596	1.24284	-
Oryza barthii	0.01036	2.08033	0.42757	4.73122	-0.21463	6.84289	-0.59958	-0.78339	-0.51342	-0.23331	0.2024	4.59237	-0.9466	0.35437	6.934	0.48263	-0.48659	1.68724	2.98842	0.71937	-
Oryza rufipogon	-0.00815	1.70825	0.36534	10.0778	-0.27713	8.09565	-0.63144	-0.2025	-0.21624	-0.43546	0.66007	4.71927	-0.75425	-0.16894	7.49489	0.77403	-0.68496	1.23403	3.1605	0.58254	-
Oryza nivara	-0.00335	1.81789	0.39434	12.8382	-0.02754	7.59441	-0.57502	-0.39652	-0.09626	-0.7152	0.67494	4.19343	-0.80164	-0.1615	7.87169	0.23917	-0.36428	1.17353	2.7039	2.72566	-
Oryza meyeriana var. granulata	-0.13529	-0.27763	0.16573	15.8093	0.09687	2.6147	-0.40081	-0.54621	-0.23547	-0.19691	-0.37026	6.15962	0.17461	0.89156	2.56171	0.24241	-0.64147	1.54241	2.62074	2.60199	-
Brachypodium stacei	0.00537	1.02543	0.2204	11.3308	-0.19536	7.35671	-0.64836	-0.11229	-0.50148	-	0.2319	3.45633	-0.67175	-0.07494	7.46043	-	-0.47399	2.19722	0.90693	1.34873	-
Brachypodium hybridum	-0.04026	0.94958	0.18361	7.27915	-0.08506	7.11346	-0.62681	-0.29342	-0.6032	-0.92855	0.12061	3.34332	-0.75117	0.47262	6.69614	-	-0.52151	1.868	0.85857	3.27311	-
Brachypodium distachyon	0.000110394	0.85039	0.2466	5.75128	0.02795	8.23879	-0.66308	-0.36208	-0.52234	-	0.18034	4.48976	-0.68549	1.65904	7.90106	-0.85446	-0.664	2.31869	1.08813	2.93825	-
Brachypodium mexicanum	-0.09898	1.21052	0.12168	10.0225	-0.04098	6.75733	-0.58089	-0.50405	-0.61008	-0.01698	-0.17411	2.12989	-0.58432	0.86055	5.82129	-0.52476	-0.2947	1.54043	1.19162	2.41172	-
Brachypodium sylvaticum	-0.02755	1.55877	0.26208	17.6477	0.23285	11.0877	-0.65714	-0.25811	-0.58337	-0.86871	0.02954	3.25636	-0.72567	0.54622	7.45709	-	-0.70693	2.41426	1.73203	1.94438	-
Secale cereale	0.02426	2.15089	0.25577	3.66679	0.15467	12.0919	-0.61184	-0.85301	-0.2571	-0.89595	0.63181	5.74627	-0.63766	0.22537	12.6241	-0.29576	-0.41936	1.99988	1.88682	2.88899	-
Hordeum vulgare	-0.06065	2.09732	0.27237	6.62058	0.27634	10.1236	-0.49293	-0.61597	-0.13735	0.35925	0.06586	4.50812	0.13603	0.60076	10.7695	-0.08002	-0.24148	2.15049	2.2998	3.57235	-
Thinopyrum intermedium	0.06064	4.26507	0.37941	18.5399	-0.31343	13.9123	-0.66245	-0.95266	-0.41511	-0.63137	0.18253	4.43206	-0.52152	0.67732	14.5704	-0.51396	-0.28936	3.60364	2.13801	4.63651	-
Aegilops tauschii	-0.01483	2.82431	0.37482	5.54344	0.6012	13.8387	-0.6268	-0.82335	-0.40478	-0.4998	-0.01943	4.57413	0.08868	0.84084	10.6201	-0.63727	-0.30217	2.67602	2.03577	4.60866	-
Triticum urartu	0.05219	2.4702	0.47206	15.727	-0.34133	10.9975	-0.65458	-0.782	-0.75515	0.08024	0.81515	4.00282	-0.62382	-	11.2216	0.1937	-0.65553	2.4896	1.94357	3.03754	-
Triticum dicoccoides	0.02931	3.09406	0.39795	12.1155	0.17213	10.9392	-0.48776	-0.67672	-0.2738	-0.16088	0.79452	4.56423	0.16886	0.57215	10.0356	-0.70497	-0.31889	2.44995	2.0424	4.13214	-
Triticum turgidum	0.0897	3.54722	0.44664	15.2326	0.05925	14.5142	-0.63996	-0.70785	-0.23436	-0.4485	0.35142	5.14579	-0.15977	1.63852	10.7199	-0.26679	-0.30755	2.74125	1.27125	6.21451	-
Triticum spelta	0.0146	2.85054	0.37492	4.78509	-0.50007	13.7206	-0.56304	-0.76362	-0.13716	-0.53984	0.31211	4.25504	-0.40273	1.46324	10.3525	-0.11015	-0.29968	2.57094	2.04663	4.94144	-
Triticum aestivum	-0.06313	2.53768	0.17298	11.6991	0.47654	9.42686	-0.76955	-	-0.55893	-0.2587	0.45323	3.50598	-0.03193	0.81878	8.45861	-0.28324	-0.31054	1.09536	1.99938	1.77071	-
Paeonia suffruticosa	0.06506	0.25318	-0.58735	14.1013	0.54609	0.71024	-0.68815	-0.60637	-0.44737	0.53254	-	1.2583	0.01887	4.74265	0.32406	-0.19174	-0.68901	-0.44867	2.86544	1.08294	-
Rhodiola crenulata	-0.02431	0.91311	0.09015	3.63725	0.513	0.63179	-0.53716	0.00152	0.68731	0.24069	0.38984	5.46415	-0.4445	1.08733	1.99455	-0.82863	-0.60437	0.30258	2.68813	4.96218	-
Kalanchoe laxiflora	0.03823	0.2866	0.33947	1.33898	0.60259	2.10932	-0.43304	-0.62113	0.13474	-0.37421	-0.29898	3.70953	-0.71981	0.05283	3.72005	-0.91356	-0.30157	0.06131	2.72051	7.35349	-
Kalanchoe fedtschenkoi	0.01292	0.8046	0.3144	1.368	0.35207	1.91644	-0.46821	-0.32875	-0.49739	-0.36644	0.242	4.13473	-0.72421	-0.06735	2.67954	-	-0.2929	-0.01506	3.6691	8.472	-
Amaranthus hypochondriacus	0.08454	3.27707	-0.10022	9.97719	-0.10462	2.43354	-0.45218	-0.40731	0.16496	2.77606	2.28999	5.80079	0.09581	3.32344	-0.11392	-0.79716	-0.2976	0.18593	4.09277	9.1931	-
Selenicereus undatus	0.04924	1.113	0.05502	4.78207	1.05421	2.51665	-0.67938	-0.02873	0.22725	-0.82811	-0.32607	5.26887	-0.88028	1.02427	1.90409	-0.8338	-0.42448	-0.12546	3.4709	8.63678	-
Portulaca amilis	-0.07154	2.43692	-0.05353	5.23191	0.86809	4.11684	-0.80562	-0.41116	-0.42131	-0.79158	-0.18285	1.95601	-0.45565	0.53405	2.63132	-0.79848	-0.41847	0.5906	6.4088	4.06343	-
Drosera spatulata	0.11513	1.14421	-0.0239	-0.07829	-0.15797	2.27941	-0.63202	-	-0.02183	-	-0.03314	4.99585	-0.91412	0.45208	2.12481	-	-0.44954	-0.58177	1.99333	0.84342	-
Dionaea muscipula	0.02279	0.92444	-0.13115	2.30896	-0.62213	-0.32078	-0.66973	-0.68734	-0.12209	-0.77867	-0.13223	4.38132	-0.84585	-	-0.06515	-	-0.75298	-0.24928	0.91895	3.1362	-
Aldrovanda vesiculosa	0.06687	-0.35511	0.0366	4.35945	-0.23497	3.40048	-0.39821	-0.7468	-0.00464	-0.82076	-0.29725	6.98967	-0.93758	-	-0.05366	-	-0.79995	-0.39204	-0.37838	3.01958	-
Suaeda aralocaspica	-0.07039	-0.37434	-0.25449	4.99959	0.37024	1.95565	-0.76047	-0.77324	0.14608	-0.67896	-0.37065	3.55329	-0.72051	0.41779	2.5595	-0.84479	-0.6417	-0.00182	1.78345	1.39983	-
Beta vulgaris	0.11308	1.22621	0.06545	6.30312	0.16757	3.39734	-0.78132	-0.44795	1.01513	-0.60921	-0.23391	6.12619	-0.52369	0.15055	4.15819	-0.05537	-0.56385	0.21506	4.08233	4.8425	-
Chenopodium quinoa	0.11268	1.07137	0.08314	8.59088	0.34797	4.85561	-0.66864	-0.3029	0.56591	-0.30915	-0.2261	5.39899	-0.17514	-0.70943	4.00237	-0.80915	-0.7797	0.61801	3.62074	3.79544	-
Spinacia oleracea	0.01456	-0.03028	-0.27477	4.78142	0.44045	2.88387	-0.79017	-0.80135	0.004	-0.57814	-0.44867	1.84917	-0.90206	-0.17198	1.3758	-0.72807	-	-0.60253	1.19456	2.67908	-
Hydrangea quercifolia	0.10005	2.3774	0.53685	5.3442	1.10756	4.68258	-0.71217	0.08991	1.08105	-0.38277	-0.395	5.25303	-0.57011	0.81724	10.7318	-0.8508	-0.65556	2.83826	0.60546	5.92095	-
Camptotheca acuminata	0.1528	1.93201	0.20172	9.75007	0.27671	2.766	-0.61373	0.62521	0.82537	0.15047	0.35321	8.32412	-0.23879	2.04847	6.65351	-0.66628	-0.48639	1.47145	2.19194	8.46007	-
Davidia involucrata	0.08042	2.21172	-0.00582	27.598	1.31114	0.68581	-0.64869	0.16401	0.40076	0.41256	0.38457	4.72412	0.6397	10.4368	0.6159	-0.3171	0.57653	0.39745	1.85767	13.079	-
Nyssa yunnanensis	0.04624	2.03804	0.18938	17.4377	0.1381	2.54599	-0.45289	-0.0583	0.48076	0.73321	1.09092	7.64433	0.39286	4.1029	4.3498	-0.22653	0.33921	0.43204	2.93022	4.48148	-
Nyssa sinensis	0.12755	2.37378	0.16658	3.35076	0.10408	4.68919	-0.46925	0.09626	0.84691	0.0347	1.02841	10.0065	0.39626	14.6126	3.64356	-0.49977	-0.27824	1.33975	1.24278	12.0523	-
Diospyros oleifera	0.00824	0.59847	0.00182	6.84979	0.51699	0.81789	-0.8192	-0.54356	0.66613	0.13088	-0.36659	5.54668	0.01267	0.90258	4.11782	-0.68759	-0.09846	0.27861	1.52127	4.43447	-
Camellia sinensis	0.10672	4.75655	0.61982	7.30566	-0.08948	2.72801	-0.76788	-0.74887	0.41031	-0.46668	0.04551	6.56414	0.60961	1.61699	7.35358	-0.05461	0.09126	0.45723	1.92853	1.99004	-
Roridula gorgonias	0.07974	0.78478	-0.13081	5.90484	0.22655	0.46983	-0.54055	-0.42007	0.95408	-0.38421	-	5.65438	-0.2137	2.02169	1.81776	-0.80153	-0.31272	0.39248	1.49156	5.13764	-
Clethra arborea	0.1271	3.84882	-0.06988	21.0314	0.67725	0.85531	-0.6617	-0.78649	1.15824	0.81369	3.14808	0.8374	3.01014e-05	10.5696	-0.04241	-0.85386	-0.49394	0.11075	8.95918	8.03852	-
Actinidia chinensis	0.06726	0.39584	0.41342	4.46871	-0.09164	2.12953	-0.55341	-0.6242	0.37178	-0.46795	-	5.46814	-0.62944	1.3497	4.7587	-0.87139	-0.55464	1.03026	0.61455	3.97155	-
Rhododendron delavayi	0.14591	4.25278	0.17951	13.1122	0.16031	2.39889	-0.38024	-0.5733	-0.04149	-0.39589	0.77643	6.34418	-0.47406	1.22328	5.53866	0.02221	-0.49432	2.15904	3.45213	6.33837	-
Vaccinium corymbosum	0.12077	3.98588	0.61774	9.57935	-0.12748	4.67028	-0.67736	0.05516	0.09155	-0.29238	-0.22933	1.86751	-0.32918	0.15743	7.05336	-0.12574	0.53566	1.97802	3.49918	2.08564	-
Vaccinium darrowii	0.13094	2.19088	0.03109	24.045	0.23373	0.88165	-0.75493	-0.44319	-0.37461	-0.60584	1.06055	1.12969	-0.26793	5.96293	3.02344	0.6515	0.61303	-0.7029	2.87313	5.8751	-
Panax ginseng	0.05387	0.85202	0.11883	1.43023	-0.07494	0.77368	-0.43402	-0.08149	-0.31224	-0.78327	0.27464	5.14794	-0.01881	-0.04284	3.46282	-0.89522	-0.63716	-0.20359	1.25496	5.07557	-
Coriandrum sativum	-0.00456	2.06153	0.06364	9.4499	0.24521	3.10352	-0.68256	-0.65656	0.25365	-0.02753	-0.0468	5.89634	0.10063	2.57893	4.9046	-0.76493	-0.45732	-0.38152	-0.36763	4.90646	-
Daucus carota	0.07901	2.53314	0.18956	8.03465	0.4186	4.25447	-0.54913	-0.57317	0.31836	0.35968	1.36932	3.89765	0.21004	10.5647	4.42399	-0.70785	0.51752	-0.14594	0.57183	5.77599	-
Lactuca sativa	0.05486	4.27818	0.3518	4.80566	0.32595	4.42892	-0.61369	-0.08572	0.43764	-0.35279	-0.49249	3.72084	-0.45908	-0.2378	11.985	-	-0.71106	0.39034	2.1424	5.77327	-
Cynara cardunculus	0.06272	3.02079	0.10454	21.4234	0.65688	0.08301	-0.67087	-0.25221	0.67979	-0.29419	-	6.15038	-0.38552	1.59754	4.21711	-0.82939	-0.60613	-0.10224	0.2239	2.95708	-
Erigeron canadensis	0.05995	4.02454	0.38327	4.49436	0.50582	9.07513	-0.7258	-0.58468	0.39942	-0.853	-	3.16986	-0.53928	-0.1344	11.4181	-0.71573	-0.34374	1.40997	1.54906	4.49436	-
Helianthus annuus	0.04361	4.03512	0.34005	11.9458	0.34395	5.11996	-0.60845	-0.40692	0.24898	-0.37025	1.05758	10.0585	0.68134	3.01723	10.3048	-0.79703	-0.76571	1.31407	8.46414	6.06134	-
Mikania micrantha	0.05481	2.0394	0.09955	11.0045	-0.57161	4.33893	-0.62557	-0.29107	-0.12414	-0.39779	-0.60648	1.03361	-0.05629	-0.409	6.84283	-0.90295	-0.4399	1.04264	5.43957	3.87681	-
Chiococca alba	0.09426	1.26991	0.27518	12.1377	0.03864	3.56371	-0.59653	-0.42707	0.60874	0.08153	-0.46995	2.83486	-0.38797	1.7862	5.70953	-	-0.24558	0.52852	1.10985	5.06355	-
Ophiorrhiza pumila	0.04543	0.71543	0.24945	4.34611	0.62799	2.08893	-0.58498	-0.10196	0.2608	0.90713	-	4.79621	-0.77862	0.87165	2.85987	-0.69267	-0.64525	-0.55078	1.20469	1.37605	-
Coffea canephora	0.28559	2.77793	1.27332	6.73209	0.12377	3.23239	-0.57905	-0.20299	0.49195	-0.24774	-	6.62098	-0.60705	3.98328	8.33364	-0.81816	-0.58021	1.02002	1.6089	3.92042	-
Coffea arabica	0.22436	2.51773	0.59225	6.42652	-0.19231	3.83944	-0.68233	-0.19803	0.20098	-0.71615	0.48388	5.51811	-0.43986	2.34284	9.69052	-0.72554	-0.472	0.71164	3.10175	2.1828	-
Coffea eugenioides	0.32509	4.13241	0.90709	5.50647	0.11451	3.45189	-0.78353	-0.38521	0.72626	-0.5648	0.13754	6.05426	-0.69689	0.70841	7.27193	-0.85974	-0.51428	0.96821	4.03103	3.33764	-
Dorcoceras hygrometricum	-0.00875	-0.27043	-0.26076	0.29925	0.28586	0.30384	-0.74064	-0.67263	-0.08077	-0.76826	-0.5457	1.34773	-0.95965	-0.65885	0.71297	-0.32778	-0.48271	-0.21395	-0.59815	0.73234	-
Antirrhinum majus	0.11115	0.33482	0.23864	2.22061	-0.14186	3.70105	-0.62498	-0.39138	0.25323	-0.42555	-0.43694	3.07372	-0.49989	0.26846	2.94283	-	-0.35887	0.62373	0.49417	2.75737	-
Erythranthe guttata	0.06572	1.07211	0.31466	10.0703	0.40464	8.42618	-0.50892	-0.30265	0.43592	-0.50636	-0.35485	3.66759	-0.77079	-0.03108	5.42894	-0.8409	-0.44905	0.20929	2.42399	4.53517	-
Olea europaea	-0.0215	0.91211	0.04742	7.56616	-0.14938	4.30055	-0.70261	-0.85923	0.18577	-0.50177	-0.21862	4.65318	-0.41008	0.17351	5.10289	-0.90365	-0.33272	-0.26768	-0.30884	3.4693	-
Sesamum indicum	0.08107	0.60001	0.28631	2.56171	0.13884	3.4841	-0.57341	0.07693	0.36076	-0.42824	0.49448	5.95084	-0.86726	0.12224	3.02502	-	-0.78729	0.29291	0.65242	3.9864	-
Lindenbergia philippensis	0.04989	0.49981	0.22072	3.51296	0.91418	2.70545	-0.74261	-0.02532	0.3684	-0.65502	0.35259	2.49494	-0.75973	0.01569	7.56071	-	-0.42246	0.46269	0.19643	4.15767	-
Striga asiatica	-0.00347	0.43223	0.07649	2.2462	-0.13504	0.62883	-0.676	-0.79551	-0.42583	-0.85525	-0.43246	0.17317	-0.79837	-0.57382	1.59849	-0.44015	-0.67689	-0.34535	0.25504	2.2462	-
Phtheirospermum japonicum	-0.00834	1.49756	0.16385	6.94921	0.21034	1.35692	-0.73553	-0.74963	-0.57819	-0.29107	1.08466	4.02744	-0.6914	-0.47819	3.86592	-0.82863	-0.60439	0.10213	6.37593	2.31217	-
Genlisea aurea	-0.03966	-0.46267	0.06688	3.46552	-0.23509	-0.08337	-0.5543	-	-0.28914	0.19474	-	2.63111	-	-0.12061	-0.3692	-	-0.66664	-0.32459	-0.48207	2.34914	-
Utricularia reniformis	0.14567	0.10778	0.10175	-0.10906	-0.4913	-0.26848	-0.6443	-0.66327	-0.6218	-0.64245	1.80375	4.3127	-	-0.6491	-0.87415	-0.76952	-0.46792	-0.25885	1.68672	5.23656	-
Utricularia gibba	-0.02927	-0.20437	0.14158	-0.29155	0.29441	-0.41832	-0.64645	-0.73224	-0.39853	-0.43137	-0.25685	2.84045	-0.93399	-	-0.5997	-0.81673	0.05773	-0.57139	0.31471	3.25067	-
Ipomoea triloba	0.10541	3.48367	0.62737	8.22508	-0.00851	7.31703	-0.29589	-0.7949	0.15179	-0.56444	-0.43076	7.82508	-0.08993	7.54909	10.6516	-0.85962	-0.51388	1.87267	2.77638	5.51182	-
Cuscuta australis	-0.00404	0.75224	0.15293	-0.08986	0.2472	0.99277	-0.72748	-0.65601	-0.03411	-0.75649	0.90946	3.93384	-	-	0.79993	-0.76455	-0.72823	-0.17404	-	1.73042	-
Cuscuta campestris	0.09481	0.77876	-0.12309	1.29385	-0.12685	1.40658	-0.69473	-0.71101	-0.35084	-0.79543	-0.19793	3.97394	-0.85752	-0.09655	1.2682	-0.7033	-0.77168	-0.47958	-0.11316	1.29385	-
Petunia axillaris subsp. parodii	0.06383	1.50148	0.01592	4.91407	0.22792	2.23725	-0.5707	-0.18718	0.36938	-0.42462	-0.43602	4.24618	-0.64935	1.96456	2.49358	-	-0.67891	-0.10549	-0.2517	2.7635	-
Petunia integrifolia subsp. inflata	0.04235	1.58492	0.29836	2.41765	0.33809	2.07338	-0.3665	-0.07735	0.24354	-0.47749	-	4.29341	-0.40864	0.92295	2.86221	-0.62109	-0.85421	-0.11385	0.13256	1.92941	-
Nicotiana tabacum	0.04099	0.94715	0.1938	3.68912	0.07095	1.8687	-0.53198	0.14676	0.05382	-0.8524	0.44672	3.78485	-0.53741	-0.1309	3.36395	-0.85729	-0.67054	0.04299	0.02375	3.13746	-
Nicotiana attenuata	0.03747	0.5226	0.14173	4.58254	1.16749	1.75019	-0.38709	-0.15602	0.1849	-0.55192	-0.4144	3.84204	-0.84396	-0.56026	5.46643	-	-0.6666	-0.0712	-0.22301	4.02429	-
Nicotiana benthamiana	-0.01262	0.59184	0.12491	6.79575	0.29489	1.2306	-0.46948	-0.46429	0.2786	-0.43116	0.11514	4.76279	-0.37271	-0.44174	2.20357	-0.81666	-0.68256	0.2863	0.15079	3.60658	-
Nicotiana sylvestris	0.05818	1.68695	0.10566	4.99917	0.14179	2.96796	-0.60081	0.1337	0.27333	-0.73249	-0.47558	2.79415	-0.53421	-0.6062	5.35582	-	-0.70143	0.05861	0.39163	3.49938	-
Capsicum chinense	0.17118	3.5946	0.31506	5.58927	0.27339	2.19066	-0.74705	-0.61686	0.50616	-0.45755	-0.4683	8.3422	-0.19717	0.1978	6.876	-0.86888	-0.84865	0.37995	0.88125	2.54807	-
Capsicum annuum	0.2226	3.9082	0.68692	6.19827	0.17429	1.25154	-0.64077	-0.80567	0.30958	-0.58731	0.0787	7.36176	-0.18561	-0.18997	7.13461	-0.73398	-0.84647	0.16651	3.29374	2.59914	-
Solanum melongena	0.05263	2.29235	0.47047	7.31938	0.14003	1.42873	-0.66786	-0.58076	0.41264	-0.70322	2.49078	4.41188	0.0335	3.80575	6.99132	-	-0.83439	0.09054	1.05851	4.54625	-
Solanum tuberosum	-0.01749	4.05847	0.3691	3.65187	0.18049	3.38536	-0.43252	-0.41394	0.42619	-0.72342	-	5.1643	-0.61474	-0.59285	6.44738	-0.86629	-0.84566	0.17266	-0.2806	2.61812	-
Solanum pimpinellifolium	-0.08959	1.04859	0.05327	7.66455	-0.06263	0.87216	-0.59035	-0.31057	-0.12887	-0.51196	-	3.94423	-0.32018	0.7961	3.63814	-	-0.31913	-0.10333	-0.36529	2.1922	-
Solanum pennellii	0.42736	0.56662	-0.21569	1.62897	-0.05647	1.87809	-0.55018	-0.85805	-0.12314	-0.69855	-	3.47905	-0.75506	-0.70416	4.30525	-0.90284	-0.88785	-0.20474	-0.65152	2.3801	-
Solanum lycopersicum	0.04343	1.19604	0.27619	5.84393	0.43283	2.27795	-0.43076	-0.78444	0.57369	-0.38964	-	5.18345	-0.25607	-0.55075	6.2508	-0.55738	-0.31878	0.03515	0.32299	4.70328	-
Tetrastigma voinierianum	0.13349	2.6773	-0.32976	22.529	-0.25879	0.66543	-0.75706	-0.3867	-0.13896	1.27928	0.70219	8.67619	1.11663	3.1542	6.44968	-0.68517	-0.51545	-0.14099	3.51699	3.46239	-
Vitis riparia	0.24142	6.59227	0.66644	11.9061	0.68435	10.1014	-0.63195	-0.07088	1.08711	-0.01342	2.22342	7.66214	0.317	1.42055	15.8421	-0.84101	-0.81648	0.8591	0.42564	3.91661	-
Vitis rotundifolia	0.23333	6.70403	0.73008	11.6111	0.40319	5.63754	-0.6127	0.5888	0.64721	0.90332	2.05282	11.2705	0.05448	1.03772	13.2515	-0.16349	-0.61377	2.08123	2.0004	3.20368	-
Vitis arizonica	0.21225	4.99229	0.42449	12.9439	0.2132	8.26819	-0.60236	-0.24712	0.76167	0.95417	1.08958	10.5184	0.36104	1.35368	12.6942	-0.14114	-0.50432	1.0086	4.08291	1.98798	-
Vitis vinifera	0.14813	4.84771	0.47289	21.1861	0.44773	8.54189	-0.62039	-0.04168	0.61452	0.86556	0.32989	12.0579	0.59463	2.99458	10.8197	-0.83602	-0.62143	1.20515	1.64678	5.33888	-
Punica granatum	0.13679	2.78424	0.407	1.69566	0.69307	2.87332	-0.59642	0.01883	0.28735	0.08183	1.82772	6.30653	-0.56047	1.12341	10.2333	-	-0.79876	0.73281	2.12657	4.39132	-
Psidium guajava	0.11173	1.41455	0.28593	11.0398	0.37489	4.30891	-0.46591	0.01122	0.13577	0.07375	1.10495	5.52675	-0.31448	1.63443	8.25962	-0.13483	-0.60054	0.01168	7.06835	5.01992	-
Syzygium oleosum	0.21077	4.76808	0.5051	37.3897	1.36592	7.00524	-0.6959	0.15155	0.55205	-0.34786	1.55685	4.94598	0.19227	3.32002	10.1902	-0.05418	-0.63608	1.30415	3.24061	5.70297	-
Eucalyptus grandis	0.17193	8.06511	1.63484	21.7019	0.26741	7.28438	-0.59718	-0.61866	1.67695	-0.05517	1.11681	17.5967	-0.01292	1.78174	22.232	-0.34746	-0.69871	4.34127	6.72372	4.54936	-
Corymbia citriodora	0.18362	8.92759	1.28698	16.1205	1.56952	19.751	-0.65824	-0.44536	1.90708	-0.34563	0.02624	11.1978	-0.4531	0.92658	19.4531	-0.74692	0.16853	2.69926	3.31186	4.86989	-
Durio zibethinus	0.15304	5.26935	0.85585	5.32455	0.75399	2.70921	-0.36875	-0.65852	1.01359	-0.2748	-0.05223	8.30597	-0.5791	0.42341	7.29591	-0.88313	-0.32552	0.43489	0.88628	3.06578	-
Theobroma cacao	0.17192	6.1674	0.46695	9.30943	0.88365	5.95992	-0.657	-0.2207	0.89643	0.47108	-0.27903	10.1774	-0.23157	0.62418	12.5922	-0.8222	-0.38431	1.39094	0.91319	3.81107	-
Herrania umbratica	0.13431	3.5272	0.41115	4.89628	0.7314	3.38018	-0.66371	-0.36328	1.68177	-0.32391	-0.11641	9.04567	-0.68608	-0.33649	8.75692	-0.7821	-0.49695	1.93025	2.12631	4.89628	-
Corchorus olitorius	0.06557	4.57415	-0.13365	12.7722	0.85866	1.39865	-0.68759	-0.7634	0.46158	0.17242	0.97003	10.5381	0.80811	6.88986	2.71406	-0.35222	0.30851	0.04153	1.90431	5.26009	-
Corchorus capsularis	0.21245	1.85809	0.02799	8.29446	1.12276	1.11983	-0.61347	-0.12178	0.64397	-0.17109	-0.18752	3.19874	0.01031	2.05057	2.71998	-0.3989	-0.53744	-0.2971	1.87472	12.1671	-
Hibiscus syriacus	0.04111	1.25803	0.29215	6.81901	0.3691	1.42532	-0.50574	-0.31045	0.32767	-0.37241	-0.17979	6.91215	-0.44148	0.43713	3.85985	-0.86515	-0.22173	0.37973	0.9347	4.73394	-
Gossypium raimondii	0.11458	4.07152	0.65938	9.53687	1.07835	5.29201	-0.56977	-0.63796	0.52486	-0.61557	1.51206	10.424	-0.68763	0.88637	6.5775	-	-0.42793	1.68033	1.22204	5.22633	-
Gossypium hirsutum	0.12487	3.80423	0.51089	5.38164	1.13019	4.44131	-0.53454	-0.53616	0.5108	-0.54031	0.54483	12.3056	-0.6341	0.54674	7.11323	-0.87301	-0.41366	1.30169	0.48035	6.11799	-
Gossypium mustelinum	0.13424	4.05453	0.5425	7.86071	1.24855	4.38908	-0.50867	-0.53487	0.46276	-0.73659	0.29094	12.3427	-0.63308	1.32657	6.99674	-0.93633	-0.41203	1.38255	0.59866	6.1378	-
Gossypium darwinii	0.11784	4.04965	0.60597	7.20021	1.14826	5.00684	-0.51855	-0.45307	0.43336	-0.5483	0.01199	11.2899	-0.55057	0.89983	7.85805	-0.87522	-0.49587	1.44409	0.67842	6.23548	-
Gossypium tomentosum	0.12792	4.52575	0.54837	7.2177	1.15284	4.22586	-0.51752	-0.4519	0.48771	-0.61201	0.77477	10.7921	-0.57213	0.33272	6.98925	-0.87495	-0.49479	1.37619	0.45773	5.52582	-
Gossypium barbadense	0.12564	4.41462	0.64946	7.3757	1.36302	4.79828	-0.50825	-0.53447	0.46403	-0.34091	0.29206	11.8201	-0.63276	1.13454	6.93407	-0.87255	-0.41152	1.27284	0.71434	5.65129	-
Toona sinensis	0.09274	1.54145	-0.303	8.70885	1.10069	0.11883	-0.38797	1.31757	0.51842	0.50387	1.1441	3.43211	-0.76195	3.02516	0.01056	-0.73562	0.52586	-0.14983	2.55605	9.21984	-
Dimocarpus longan	0.07678	5.47417	0.54596	9.14874	-0.117	3.76162	-0.56588	-0.45204	0.43605	-0.0949	1.0278	5.28753	-0.23454	3.94886	12.5169	-0.74996	-0.56707	1.11977	2.58737	3.83273	-
Sclerocarya birrea	0.17934	4.45522	0.44947	15.3211	2.1063	-0.25551	-0.457	-0.3146	1.69435	0.45556	3.75574	2.93226	0.18273	5.42817	6.17271	-	-0.45849	1.60571	5.31002	6.25381	-
Anacardium occidentale	0.09596	5.05693	0.56392	5.98315	0.4952	4.97256	-0.65151	-0.17522	0.48218	-0.29937	-0.54217	6.57107	-0.51203	0.03139	6.39829	-0.88709	-0.21804	1.24444	2.84723	7.72894	-
Pistacia vera	0.10481	2.76114	0.54554	6.00598	0.35392	3.86742	-0.56968	-0.18525	1.40212	0.44188	1.82662	8.34871	-0.04597	0.69806	8.59213	0.11532	-0.67815	1.77141	3.00045	4.38922	-
Mangifera indica	0.21092	3.38917	0.69148	5.96375	0.36324	5.12614	-0.55318	0.12799	1.00594	-0.60075	-0.47822	7.08933	-0.72193	-0.21637	9.53963	-0.74265	-0.10882	1.40748	2.46154	6.95857	-
Atalantia buxifolia	0.09189	0.73982	0.23211	13.6922	-0.36085	1.48926	-0.44136	-	1.07896	-0.62563	0.46781	6.58532	-0.02222	1.75554	4.33679	0.26692	-0.37326	0.48147	2.89504	3.8974	-
Citrus medica	0.06126	3.63021	-0.10786	21.586	0.43289	-0.31316	-0.49904	-0.28863	0.8643	-0.32857	2.29063	4.44169	0.57828	2.95363	2.545	0.94762	0.49874	-0.90511	2.49286	6.52868	-
Citrus sinensis	0.20505	6.9034	0.78604	20.0636	-0.06889	1.04561	-0.72873	-0.48638	0.87484	0.99971	0.42552	7.84013	0.26614	3.28183	8.02231	0.75775	0.62316	0.43879	3.09805	4.43577	-
Citrus cavaleriei	0.06133	0.1182	0.16314	18.642	1.60478	2.12144	-0.30435	-0.76052	0.61382	0.86474	0.99396	12.0522	0.35779	4.49015	-0.28397	0.96693	-0.4324	0.43751	1.93958	4.06889	-
Citrus trifoliata	0.14627	5.80404	0.85322	9.01796	0.8304	6.31151	-0.46672	0.00969	0.84281	0.2508	-0.29942	12.0337	-0.19107	1.10434	12.5853	0.03663	-0.60114	0.41421	3.33789	3.00718	-
Citrus clementina	0.15282	6.59915	1.0386	16.0379	0.24521	4.22267	-0.45582	-0.22726	1.16979	-0.45298	1.14471	14.5168	0.07946	1.14736	10.1674	0.23412	0.01753	0.64927	1.21328	3.7706	-
Citrus reticulata	0.12174	3.66877	0.91786	9.03459	0.37508	4.49274	-0.46584	-0.24148	0.98786	0.25288	-0.29825	9.15413	0.43357	0.05392	9.96189	0.38447	0.19856	0.82128	1.48291	2.34486	-
Citrus hindsii	0.07263	1.43833	-0.02334	16.4496	1.18549	1.15681	-0.32581	-0.57451	0.91159	0.05421	1.36187	8.15422	0.0489	9.19812	1.70347	0.60177	-0.49575	0.44734	3.96181	15.3238	-
Citrus maxima	0.08544	2.24166	0.84129	10.2619	0.3617	5.34585	-0.07431	-0.24886	0.96852	0.59518	0.38984	9.77358	-0.01244	0.04367	10.2296	0.19962	-0.40655	0.70337	1.45876	2.31232	-
Carica papaya	-0.02243	0.33705	0.01062	9.31805	-0.09364	0.73781	-0.36625	0.19992	-0.66307	0.27412	0.66516	7.60519	-0.18655	0.87562	2.81199	-0.79468	-0.52599	0.32052	0.10468	3.76218	-
Cleome violacea	0.03717	0.30144	0.28774	3.63535	0.05866	4.07459	-0.69156	-0.41602	-0.18012	-0.17321	1.43122	4.86321	-0.49614	0.82566	2.71047	-0.60029	-0.76931	1.1033	0.79211	5.95302	-
Rorippa islandica	0.05235	1.69115	0.24142	4.11745	0.03891	3.82427	-0.77299	-0.57019	-0.39656	-0.39148	1.98231	3.31535	-0.68213	0.7916	2.21285	-0.11743	-0.32084	0.97804	4.01219	5.82327	-
Arabis alpina	0.05121	2.31687	0.28524	3.13479	0.13321	3.97926	-0.66985	0.2502	-0.12239	0.10626	0.73494	3.4829	-0.76885	0.95422	3.439	-0.14429	-0.01226	1.00124	2.45293	7.26957	-
Thlaspi arvense	0.02787	1.88973	-0.08248	2.55785	0.01572	2.89499	-0.77806	-0.15956	-0.52803	-0.28608	2.26563	2.37521	-0.83426	-0.29936	2.39242	-0.42476	-0.2032	0.34531	2.30126	4.33677	-
Iberis amara	0.08433	1.29367	-0.17011	1.49839	-0.17579	2.57088	-0.75064	-0.68524	-0.64648	0.18834	0.1648	2.61165	-0.6379	-0.12533	1.50967	-0.35368	-0.75132	-0.07629	8.40164	5.38478	-
Caulanthus amplexicaulis	0.00907	0.4379	0.127	2.58495	0.31002	1.06045	-0.71375	-0.45802	-0.23909	-0.42451	0.50423	4.44149	-0.79959	-0.43522	1.2282	-0.35082	-0.35771	0.46401	0.33057	5.45291	-
Lunaria annua	-0.00938	0.14455	0.08667	1.16181	0.08622	1.72166	-0.69792	-0.18294	-0.26585	-0.42161	1.72126	4.62516	-0.83887	0.02173	1.80947	-0.32891	-0.48358	0.37329	2.81121	5.48542	-
Euclidium syriacum	0.07058	3.01219	0.22245	3.34919	0.3658	4.80286	-0.78295	0.43832	-0.42305	-0.41819	2.42169	7.84129	-0.44282	-0.57176	3.60774	-0.01553	-0.51299	1.05568	7.57551	7.69838	-
Boechera stricta	0.11314	2.04552	0.25365	5.43478	0.6166	3.22673	-0.61465	-0.51359	-0.45368	-0.48351	3.72502	3.88358	-0.46042	1.02751	2.9995	-0.00122	-0.42356	1.04385	2.2839	9.29565	-
Stanleya pinnata	-0.13868	1.08588	-0.16862	5.07851	0.00264	-0.07576	-0.79777	-0.36184	-0.49827	0.4456	0.06272	1.56288	-0.59097	0.06403	0.24027	-0.03905	-0.39497	0.22584	2.60342	3.72773	-
Schrenkiella parvula	0.05188	0.28239	0.13042	-0.36055	0.46044	1.27514	-0.74471	-0.51664	-0.32138	0.19759	-	4.54629	-0.82126	0.00741	1.89052	-0.33832	-0.42717	0.35404	3.15334	5.3945	-
Lepidium sativum	0.02074	0.66077	0.28544	2.73333	0.47277	1.87955	-0.729	0.41103	-0.27963	0.63448	1.84817	5.25546	-0.5573	0.06938	1.10948	-0.20981	-0.39193	0.84801	1.6768	5.10909	-
Diptychocarpus strictus	0.07557	2.22729	0.27739	4.02891	0.43569	4.3334	-0.62355	-0.04965	-0.33288	-0.15908	0.97823	7.17845	-0.47288	-0.00966	3.61749	0.13833	-0.06146	0.52125	8.04083	6.54336	-
Eutrema salsugineum	0.0854	1.60334	0.25232	0.90901	0.16266	1.61238	-0.68244	-0.27848	-0.32468	0.36201	1.00253	7.27892	-0.64427	0.0025	2.59555	-0.01231	-0.42996	0.2512	4.314	5.99969	-
Descurainia sophioides	0.0732	3.33807	0.28604	3.91619	0.54386	3.54111	-0.75466	-0.30322	-0.34783	-0.34234	2.86778	4.3301	-0.65646	2.38849	4.03484	-0.04616	-0.266	1.13778	2.13613	6.98881	-
Meniocus linifolius	0.07894	3.7354	0.28284	3.66913	0.59957	2.83369	-0.86685	0.00841	-0.22133	-0.01847	1.09909	5.147	-0.65819	1.10168	4.08805	-0.05096	-0.50206	1.16907	3.02295	6.67072	-
Malcolmia maritima	0.08758	1.11904	0.12137	2.37224	0.66873	2.99944	-0.66342	-0.36273	-0.40353	-0.54888	3.12702	2.65616	-0.52871	-0.11455	3.76362	-0.56381	-0.32868	0.9552	8.64787	6.86856	-
Isatis tinctoria	0.05177	4.31329	0.00859	6.61704	-0.20581	4.43837	-0.8182	-0.62449	-0.61339	0.99363	1.0844	4.74493	-0.18231	1.08697	2.18116	-0.01476	-0.30776	0.65299	8.52605	10.9223	-
Myagrum perfoliatum	0.06899	1.83432	0.30186	1.61722	0.04606	2.76062	-0.67347	-0.25811	-0.30561	-0.64988	1.74544	3.96575	-0.57326	-0.48459	3.99107	-0.32294	-0.60924	0.88032	6.58898	8.16028	-
Camelina sativa	0.07544	1.83285	0.14603	2.02692	0.42872	2.5899	-0.55689	-0.0085	-0.27187	0.40374	2.81025	3.1569	-0.49236	0.90748	1.50848	0.30507	-0.27691	0.43451	3.96191	6.26461	-
Capsella rubella	0.08285	2.13676	0.22942	0.86203	0.41756	3.92633	-0.69025	-0.06165	-0.3413	-0.33575	2.25543	3.0376	-0.82651	-0.02217	3.20849	0.12396	-0.25865	0.97143	10.2304	5.82746	-
Capsella grandiflora	0.06527	1.35447	0.17744	2.41287	0.55893	3.48352	-0.65936	-0.22606	-0.13074	-0.26951	2.58006	4.92032	-0.55483	0.07535	2.47113	0.05946	-0.38854	0.75507	9.45023	7.87345	-
Arabidopsis halleri	0.05792	1.60162	0.13591	1.82014	0.77125	3.05219	-0.64815	0.06588	-0.55107	0.32042	2.69788	3.58637	-0.47449	0.6661	2.98373	0.82388	-0.15789	0.70619	8.15866	3.93525	-
Arabidopsis lyrata	0.08367	1.23676	0.18598	2.48542	0.4594	2.49773	-0.65212	-0.56089	-0.38351	0.08794	3.26554	1.51924	-0.67526	-0.54241	3.59527	0.20221	0.04077	0.14221	6.00713	3.06632	-
Arabidopsis thaliana	0.07927	1.71093	0.23886	1.50328	0.71517	2.93945	-0.56276	-0.52694	-0.33585	-0.16281	1.62592	3.07105	-0.76677	0.4789	3.77377	0.13327	-0.2525	0.60914	8.87168	10.2648	-
Eruca vesicaria	0.05265	2.51451	-0.05182	1.56458	-0.31666	4.38124	-0.7227	-0.6769	-0.59175	-0.14231	1.01767	3.63417	-0.46237	-0.15827	1.53591	-0.06013	-0.2342	0.68088	3.36266	4.5566	-
Cakile maritima	-0.03704	0.66651	-0.14273	1.74957	-0.30225	2.26097	-0.66458	-0.76906	-0.54609	-0.18262	0.92285	3.63721	-0.6015	-0.03739	1.24411	-0.05161	-0.27019	0.61729	2.96866	3.88813	-
Sinapis alba	0.01322	2.39122	0.19461	0.73732	0.19036	4.62659	-0.6821	-0.78112	-0.44688	-0.2253	1.12617	4.0229	-0.70324	0.14042	2.84481	-0.10114	-0.13537	1.01457	1.55237	4.50151	-
Crambe hispanica	-0.04127	1.0715	-0.00405	1.34756	-0.28512	3.17627	-0.64854	-0.26061	-0.58477	-0.26723	0.64171	3.24201	-0.48964	-0.0754	2.09508	-0.3927	-0.06534	0.59781	3.90108	4.47764	-
Brassica rapa	-0.00509	2.12406	0.12532	1.99572	0.07516	3.91939	-0.61557	-0.353	-0.45499	-0.1985	1.24463	3.63991	-0.52152	0.01133	2.74812	-0.00361	-0.23325	0.94188	4.16226	4.99144	-
Brassica napus	-0.01166	1.31818	0.10298	2.34198	0.16736	2.60486	-0.66644	-0.18269	-0.54102	-0.05326	0.44353	3.68904	-0.45051	0.08398	1.83253	0.72909	-0.11947	0.30829	4.10747	4.89761	-
Brassica oleracea var. capitata	-0.0447	0.11824	-0.16173	3.82537	-0.26529	2.66849	-0.67892	-0.39208	-0.5448	0.00413	0.12484	4.23163	-0.65032	2.80101	0.06032	-0.16781	-0.6798	-0.10797	4.96984	9.72305	-
Cephalotus follicularis	-0.14503	-0.49479	-0.13165	1.62411	-0.04109	0.58003	-0.89523	-0.40492	-0.44303	-0.71917	-0.44947	2.41405	-0.8533	0.65364	0.18618	-	-0.84328	-0.36496	0.94789	2.14894	-
Morella rubra	0.0555	1.8672	0.39049	15.0224	-0.29628	2.20455	-0.75397	-0.76709	0.43879	0.15414	-0.35356	11.0264	0.09091	1.42713	5.09357	0.43477	0.47213	2.07586	4.71805	2.08124	-
Juglans regia	0.13621	2.87486	0.44469	11.8551	0.15659	5.50352	-0.45567	-0.55831	-0.00782	-0.06199	1.04316	6.60219	-0.63705	0.84111	11.5462	-0.79845	-0.18575	0.64974	0.80727	4.45366	-
Carya illinoinensis	0.13199	3.50085	0.81902	8.08404	0.34245	9.23734	-0.35999	0.41373	0.13417	-0.1422	0.12107	10.5869	-0.30299	1.94643	13.3418	-0.72353	-0.20219	1.50547	1.97491	4.87791	-
Corylus avellana	0.09184	3.0534	0.10352	13.3394	0.71546	2.17703	-0.65923	-0.22577	-0.13041	0.82691	0.43257	13.8064	1.22671	15.1363	7.29526	0.05986	-0.18441	5.50654	13.5725	17.4364	-
Carpinus fangiana	0.08695	0.83483	-0.22793	17.2983	0.79106	2.21946	-0.47819	-0.01202	0.10967	-0.12577	1.7421	-	0.33954	8.7808	0.66167	0.69058	0.56114	0.38381	4.15423	5.5351	-
Betula platyphylla	0.20317	3.82195	0.43354	7.73394	0.17338	5.46812	-0.69233	-0.22329	0.19951	-0.17526	1.69465	9.02629	-0.42559	0.61879	13.5148	-	-0.69317	2.65221	2.81368	4.65138	-
Castanea mollissima	0.17356	4.00577	0.22082	16.4958	0.99793	5.8634	-0.47612	0.32252	-0.00973	1.02842	2.05882	11.6459	0.19541	10.4847	7.89723	-0.39653	1.08974	0.58775	2.2468	5.99831	-
Castanea dentata	0.22067	10.7488	0.84538	10.0536	-0.11641	9.2859	-0.61386	-0.16445	0.40769	-0.26065	0.15951	15.7779	-0.48506	3.7889	31.6339	-0.71405	-0.5049	1.67498	4.64105	5.63217	-
Quercus rubra	0.20159	10.3785	1.00768	13.6909	-0.07441	7.8734	-0.64606	0.14879	0.18275	-0.18678	-0.4686	16.0263	-0.48081	1.7933	30.9157	-0.86895	-0.39492	3.44402	5.34567	2.54609	-
Quercus lobata	0.25235	7.60024	0.938	27.0059	-0.000584855	6.06612	-0.56324	-0.33844	0.20743	1.45863	0.83612	16.5541	1.24241	4.85986	23.2312	-0.66039	-0.21599	2.44168	6.30861	5.12629	-
Quercus suber	0.13201	5.51786	0.26672	8.9165	-0.48859	5.21604	-0.61686	-0.39549	0.08634	-0.48649	-0.66444	10.445	-0.19528	1.5198	15.5385	-0.75174	-0.42688	0.93532	4.0459	3.15853	-
Momordica charantia	0.11925	1.57322	0.43746	-	0.69066	1.026	-0.34325	-0.0674	0.57119	-0.77994	-0.1372	5.24225	-	0.94369	4.34458	-0.78722	-0.7544	0.49285	0.90796	4.75751	-
Siraitia grosvenorii	0.15287	1.04372	0.19456	1.54769	1.03653	0.74319	-0.80929	-0.27782	0.0815	-0.82959	1.00438	0.38109	-0.76263	0.00343	3.85847	-0.34093	-	0.54136	1.65945	4.09538	-
Cucurbita maxima	0.12167	0.25281	0.4966	2.47055	0.98159	0.89971	-0.53814	-0.34415	0.22771	-0.38097	-0.39324	2.76274	-0.83832	0.3669	1.28783	-	-0.82728	0.48728	0.61013	8.2548	-
Cucurbita pepo	0.09492	2.08216	0.000817004	1.43949	0.39289	-0.33234	-0.75651	-0.30849	0.03557	-0.02097	3.47826	-0.33878	-0.88635	0.92162	0.20611	-0.84223	-0.63578	-0.35429	1.26356	6.92835	-
Cucurbita argyrosperma	0.07203	0.30453	0.30236	2.12734	0.42851	-0.48645	-0.68786	-0.5272	0.32757	-0.66531	0.31222	4.42503	-0.88345	-0.01462	0.59037	-	-0.62646	0.79745	1.03126	8.38203	-
Cucurbita moschata	0.10501	0.32402	0.45955	1.84571	0.29986	1.33652	-0.65916	-0.35467	0.32881	-0.69545	-0.40298	3.31941	-0.73486	-0.10336	2.85905	-	-	0.80774	1.11238	6.39884	-
Benincasa hispida	0.10409	0.66625	0.42629	2.19559	1.00706	1.18651	-0.68105	-0.39611	0.35654	-0.14502	1.51411	4.19696	-0.55339	0.25861	4.64261	-	-0.76144	0.69167	1.96513	4.59229	-
Citrullus lanatus	0.08444	0.72723	0.38225	4.79696	0.70224	1.49318	-0.50406	-0.37401	0.40619	-0.3353	-0.13129	1.69358	-0.84568	0.30467	5.0831	-0.78577	-0.50542	0.87884	1.30524	4.79696	-
Lagenaria siceraria	0.13696	1.28983	0.32733	6.13623	1.17312	1.60415	-0.6043	-0.10095	0.85127	-0.15143	0.66352	4.15803	-0.77837	2.12295	3.92831	-	-0.52646	1.27865	1.94293	5.34332	-
Cucumis melo	0.0755	1.27677	0.26638	1.30125	0.40155	1.9392	-0.61719	-0.71008	0.30251	-0.58954	1.41399	4.82166	-0.64265	0.20848	3.76775	-	-0.54189	0.50828	2.91469	3.6025	-
Cucumis sativus	0.10951	0.97157	0.34242	6.37325	0.30976	1.01798	-0.50938	-0.69036	0.56498	-0.34243	-0.14061	9.65869	-0.54202	0.936	5.01781	-	-0.51073	1.1065	2.04067	6.37325	-
Sapria himalayana	0.04617	-0.92409	-0.81802	-0.05367	-0.89193	-0.6115	-	-	-0.79914	-0.74681	-	0.02601	-0.95591	-	-0.73264	-	-0.85871	-	-	-0.52683	-
Linum usitatissimum	0.02023	0.82265	0.25668	5.77645	0.18351	0.74555	-0.48279	0.20526	1.03056	-0.25346	0.25443	3.32175	-0.44291	-0.05802	6.20746	-0.48441	0.19029	0.98959	4.36308	4.97922	-
Ricinus communis	0.0352	1.04581	0.17908	6.84707	-0.10391	2.75841	-0.34732	-0.01139	0.94314	-0.12522	-0.31404	6.08978	-0.14702	0.54531	6.20509	-0.66167	-0.80473	1.57156	1.12367	2.92353	-
Hevea brasiliensis	0.15691	5.25354	0.88019	6.33706	0.25678	7.40884	-0.72538	-0.65337	1.23862	-0.01849	0.92413	10.435	-0.40185	0.08366	11.1781	-0.40686	-0.31534	0.94204	0.48923	4.5028	-
Manihot esculenta	0.13529	5.09556	0.64681	4.80456	0.20518	6.6544	-0.63132	-0.60112	0.68003	-0.57645	1.21415	8.15382	-0.41002	0.66267	12.4174	-	-0.36972	0.91551	0.22408	4.27687	-
Salix brachista	0.11543	1.24799	0.14279	14.9348	2.01188	3.51159	-0.56125	-0.16929	0.16627	-0.26494	3.03477	1.97869	-0.07848	11.1193	1.63905	-0.71571	-0.34369	1.16083	3.0788	12.7369	-
Salix purpurea	0.1144	3.77643	0.84043	8.66933	0.74345	8.88918	-0.33967	-0.23062	0.08017	-0.3192	-0.46616	7.82814	-0.33618	0.20263	16.5409	-0.86835	-0.54411	0.77038	1.83326	5.10695	-
Salix dunnii	0.12828	2.39664	0.18726	28.4044	3.29802	-0.67809	-0.41303	0.11135	0.24822	-0.21329	0.85069	1.5504	-0.17811	11.0444	0.16302	-	-0.47318	0.33423	2.00122	10.7617	-
Salix suchowensis	0.14303	3.22599	0.53162	16.9735	1.12326	7.3117	-0.31954	-0.29726	0.05239	0.16074	-0.34986	5.71956	-0.30706	0.95283	10.5565	-0.67934	-0.44479	0.78109	5.03833	5.19776	-
Populus euphratica	0.11192	1.65192	0.59194	5.71505	0.41567	4.6549	-0.43288	-0.60954	0.97346	-0.309	-0.45815	6.28041	-0.22997	1.03444	11.1125	-0.86637	-0.53727	0.79693	1.6361	4.68197	-
Populus tremuloides	0.09688	0.96488	0.37452	14.7462	0.33195	0.1173	-0.53433	-	-0.00973	0.24826	-0.38824	5.32293	0.24975	1.29694	6.08483	-0.09479	-0.30342	0.23491	3.0585	5.41512	-
Populus deltoides	0.05898	3.77712	0.78815	9.86702	0.78698	6.0191	-0.56614	-0.67142	0.84523	0.27928	0.8239	6.06917	0.53899	1.39683	16.8069	-0.66265	-0.4808	1.23535	3.83999	6.38958	-
Populus alba	0.1382	4.50094	0.71066	8.35105	0.89838	6.3935	-0.53334	-0.80365	0.10265	-0.16604	0.08991	10.2648	-0.08035	0.22766	19.5478	-	-0.53462	1.43583	3.82037	5.23403	-
Populus trichocarpa	0.12921	4.50726	0.75755	6.06724	0.72938	8.94749	-0.39539	-0.80921	0.92861	-0.3247	0.5886	5.56764	-0.20044	0.19292	18.3959	-	-0.39705	1.67231	3.91817	4.04803	-
Populus tremula	0.1322	2.06128	-0.10212	15.7912	2.25388	0.53186	-0.54293	-0.42307	0.07998	0.08908	4.33751	4.51662	0.89631	19.0404	1.58755	-0.34186	0.82326	-0.69216	3.48521	10.7029	-
Arachis hypogaea	0.10111	3.65595	0.30982	7.36868	0.23311	4.98466	-0.54194	-0.48984	0.66166	-0.2055	-	1.0488	-0.74848	-0.5747	7.84712	0.18721	-0.75817	0.46992	0.25244	3.85923	-
Lupinus angustifolius	0.09588	0.32535	0.33447	1.58152	0.06126	1.26091	-0.17548	-0.60972	0.5342	-0.58559	-0.4584	3.47818	-0.85569	-0.5933	2.93838	-0.33218	-0.07497	-0.141	1.87441	0.54891	-
Lupinus albus	0.05796	-0.11172	0.26242	5.03998	0.37947	1.61738	-0.34691	-0.04882	0.06833	-0.596	-0.47201	4.45708	-0.85931	0.18944	3.40823	-0.60937	-0.09821	-0.08645	1.33516	4.53665	-
Lotus japonicus	0.07574	2.03437	0.24709	4.31932	0.07989	3.52929	-0.58706	-0.55323	1.13261	-0.84187	0.85997	4.76716	-0.77973	1.32783	7.18198	-0.08262	-0.11756	0.5197	0.91944	3.72828	-
Cicer arietinum	0.07753	0.45851	0.1386	4.01565	-0.14086	1.40228	-0.56196	-	0.99608	0.00645	1.63068	3.07844	-0.94159	-0.01228	2.71968	-0.35124	-0.43836	0.61207	0.45435	2.76174	-
Trifolium pratense	0.12749	2.68231	0.1442	13.1242	1.07374	4.79846	-0.39583	-0.23739	0.49893	-0.05527	0.58744	6.65665	-0.10702	11.3178	4.41548	0.82691	0.05439	0.60221	2.51042	10.0976	-
Medicago truncatula	0.23696	4.91611	0.48706	13.75	0.78345	4.58045	-0.6969	-0.34414	0.74951	-0.41966	-0.54492	10.2883	-0.27244	-0.31654	12.482	0.79563	0.68405	0.37793	2.42156	2.47058	-
Cajanus cajan	0.07096	2.0459	0.37328	4.58383	0.40282	4.50166	-0.55414	-0.78896	1.0148	-0.85061	-0.41426	3.84316	-0.68785	-0.12031	11.7781	0.58895	-0.49979	0.94248	1.84962	6.81736	-
Glycine max	0.06416	4.12012	0.49461	5.02812	0.78169	4.1436	-0.61069	-0.86598	1.03211	-0.62051	0.48787	3.99784	-0.86785	0.11728	8.81765	0.10078	-0.15292	1.09167	0.4806	6.80109	-
Glycine soja	0.07568	3.03754	0.52269	5.61293	1.09767	3.92693	-0.55998	-0.72229	1.18338	-0.50853	0.15615	6.16969	-0.82885	0.15758	8.44522	0.14048	-0.12237	1.11155	0.36356	6.3477	-
Vigna angularis	-0.04415	2.48003	0.19715	11.3183	0.59017	2.81114	-0.51889	-0.79758	0.36413	-0.57012	-0.43818	6.54871	-0.6507	0.26565	7.17082	0.24695	-0.36029	0.78214	2.97563	5.42694	-
Vigna unguiculata	0.11277	5.46966	0.46033	7.5194	0.81603	6.9277	-0.48981	-0.78534	1.04935	-0.69609	-0.40422	9.46823	-0.78833	1.23695	11.9973	0.02849	-0.49121	1.66303	1.108	5.81552	-
Vigna radiata	0.10618	2.36764	0.27522	11.2126	0.39462	2.76028	-0.61908	0.15395	0.94411	-0.38735	1.40205	0.6551	-0.85777	0.80376	5.03803	-0.01271	-0.31623	1.30895	1.47884	5.86959	-
Phaseolus lunatus	0.15095	1.66196	0.04391	11.3886	0.11156	2.14846	-0.69087	-0.66555	0.59648	-0.76325	0.39238	9.07375	-0.79388	0.04558	6.50008	0.37351	-0.73576	0.80687	1.46326	3.86697	-
Phaseolus vulgaris	0.16794	3.58623	0.37729	9.05215	0.57837	6.04988	-0.62376	-0.52509	1.26693	-0.32764	-0.34096	14.6665	-0.76586	0.48467	9.82724	0.78779	-0.43719	2.04079	1.91475	8.42389	-
Phaseolus acutifolius	0.11501	2.21989	0.37814	10.1863	0.65312	6.02361	-0.47459	-0.7513	0.95531	0.40841	10.0441	1.85367	-0.81608	-0.48167	9.41055	1.04269	-0.21405	1.78671	1.74753	6.23818	-
Ziziphus jujuba	0.23937	7.58871	0.5713	16.7547	0.59742	6.21531	-0.4093	0.22008	1.05552	0.00763	0.12876	5.41651	-0.09769	1.96665	10.4001	-0.58245	-0.51803	1.76679	0.74727	3.30418	-
Morus notabilis	0.11988	2.10344	0.34089	4.2079	0.01951	2.86881	-0.77723	0.68715	0.89494	-0.40284	-0.21957	7.06623	-0.58409	0.1721	15.1847	-0.61507	-0.55568	1.25056	1.07099	3.46391	-
Ficus carica	0.11038	4.27057	0.40275	20.5132	0.19515	6.16103	-0.76787	-0.34073	1.09799	2.57796	2.04962	17.2814	1.81702	5.41211	10.663	-0.69917	-0.30551	0.75886	0.88827	4.23295	-
Cannabis sativa	0.16103	1.66357	-0.03361	4.42104	-0.22618	2.70921	-0.52656	-	0.43828	-0.6374	-	7.0815	-0.68432	0.06756	7.04065	-0.8247	-0.79765	0.43489	0.25752	4.42104	-
Trema orientale	0.15582	2.35136	0.23553	9.92653	0.17435	2.69412	-0.74339	-0.75708	1.31917	0.54767	1.6969	11.5433	0.13781	4.56922	11.5294	-0.50119	-0.42422	0.361	1.98192	4.78463	-
Parasponia andersonii	0.10665	1.81781	0.29819	14.2437	0.05958	2.44646	-0.7354	-0.49901	1.25077	0.77323	2.47618	11.2156	0.17327	6.309	10.7964	-0.31419	-0.80209	0.6039	1.45988	4.96491	-
Rosa chinensis	0.16917	8.09784	0.57052	21.7817	0.13111	7.13276	-0.55512	-0.62563	0.36654	0.98757	0.55855	12.4238	0.66116	4.07154	16.9096	-0.61564	-0.40846	1.39704	3.3656	2.96203	-
Fragaria vesca	0.10511	2.13244	0.18997	10.0814	0.68725	6.50998	-0.57865	-0.60112	0.34403	-0.29409	-0.44646	5.86537	-0.26252	0.247	10.4793	-0.31746	-0.36972	0.59626	0.22408	4.80456	-
Fragaria x ananassa	0.11043	1.71523	0.25008	8.44178	0.34267	3.97321	-0.5377	-0.32669	0.5881	-0.38038	0.49499	6.33952	-0.58505	0.40329	5.08993	-0.63132	-0.52124	0.18557	0.40504	3.98811	-
Pyrus x bretschneideri	0.18069	4.26749	0.63128	6.34705	0.25849	3.27298	-0.58751	-0.13224	0.26703	-0.75429	-0.03663	10.4506	-0.40103	0.44684	10.2866	-0.52484	-0.31441	1.3614	0.06519	5.42867	-
Malus baccata	0.10326	2.85784	0.29057	10.8043	0.69747	3.06832	-0.38909	-0.33904	-0.07204	-0.06423	2.66892	8.0061	0.01835	3.47702	5.54639	-0.4345	-0.34725	1.04991	1.434	5.12075	-
Malus domestica	0.13522	3.6465	0.71195	10.8383	0.54499	4.09146	-0.36701	-0.52061	0.34608	0.01807	0.33053	11.3766	-0.01519	2.66346	9.98922	-0.01563	-0.62125	0.66265	1.74613	3.65075	-
Prunus armeniaca	0.04794	0.28161	-0.018	21.6334	0.82443	-0.45342	-0.5349	-0.4968	0.83681	0.60294	0.3966	1.88693	0.6126	0.57311	4.83017	0.37767	0.39145	-0.49657	2.70608	3.65981	-
Prunus avium	0.04078	5.94759	-0.28006	25.7698	0.55846	4.74638	-0.4761	-0.20645	-0.44295	1.80872	3.95552	5.26	0.95622	2.72123	4.33859	-0.04949	-0.21631	0.58782	6.7927	5.82368	-
Prunus yedoensis	0.02246	4.23069	0.13457	24.3854	0.2505	4.44919	-0.45351	-0.24749	0.37343	0.9976	1.61069	9.25352	1.04055	4.09712	6.17187	-0.48494	-0.40547	0.65628	1.77113	5.47078	-
Prunus dulcis	0.17155	3.98272	0.43728	10.9209	0.14636	8.78791	-0.56164	-0.52573	0.86438	0.67865	-0.34185	9.20361	-0.12314	2.45958	7.50837	-0.51307	-0.6253	0.89794	1.32868	4.64675	-
Prunus persica	0.16615	5.19275	0.55699	7.65156	1.27991	8.83566	-0.60146	-0.74847	0.8363	-0.28778	0.39622	6.93688	-0.00791	0.57268	11.0332	-0.65568	-0.60255	0.9125	2.70506	2.32752	-

## Sheet: Figure 3
Figure 3a
Expansion from Glaucophyta & Rhodophyta to green algae	SERK	SOBIR1	RLCKs (VII)	CDPKs	MAPKKKs	MAPKKs	MAPKs	CNGCs	OSCAs	RBOHs	EP proteins	RWP8-NLRs
Micromonas commoda	-	-	-	0.82443	-0.57837	-0.22618	-0.14185	-0.38574	0.89735	-	-	-
Micromonas pusilla CCMP1545	-	-	-	0.78573	-0.79366	-0.24259	-0.16005	-0.39877	0.23807	-0.70949	-	-
Ostreococcus tauri	-	-	-	3.72497	-0.45402	0.00203	-0.16658	0.59084	1.45691	-	-	-
Ostreococcus lucimarinus CCE9901	-	-	-	3.99756	-0.13378	0.05984	-0.1185	-	1.59865	-0.59349	-	-
Coccomyxa subellipsoidea C-169	-	-	-	7.21503	1.13584	1.61326	-0.27549	-0.30853	1.13584	-	-	-
Botryococcus braunii	-	-	-	5.99531	0.48193	-0.75275	-0.58871	0.17762	0.21248	-	-	-
Chromochloris zofingiensis	-	-	-	8.85073	0.21416	-0.44292	-0.38221	1.21108	1.73185	-	-	-
Dunaliella salina	-	-	-	6.3556	-0.22731	-0.43276	0.25811	5.30391	-	-0.78243	-	-
Volvox carteri	-	-	-	10.365	-0.5365	-0.4329	-0.21387	2.60136	1.31749	-	-	-
Chlamydomonas schloesseri	-	-	-	8.34176	-0.49202	-0.30078	-0.22458	0.85015	3.19084	-0.64241	-	-
Chlamydomonas eustigma	-	-	-	10.5175	-0.11276	-0.45722	-0.0971	2.01605	1.21811	-	-	-
Chlamydomonas incerta	-	-	-	7.96788	-0.51235	-0.55251	-0.25562	0.42088	3.75459	-0.82836	-	-
Chlamydomonas reinhardtii CC3269	-	-	-	8.64525	-0.25698	-0.54545	-0.24387	0.80413	2.71509	-0.82565	-	-
Klebsormidium nitens	-	-	-	4.02972	-0.09592	-0.52593	-0.2114	2.38689	1.71224	-0.09082	-	-
Mesostigma viride	-	-	-	6.98159	-0.53886	-0.15366	-0.29608	9.74921	0.38343	-	-	-
Chlorokybus atmophyticus	-	-	-	2.04539	0.4076	-0.13888	-0.04504	3.10138	2.51901	-0.33942	-	-
Chara braunii	-	-	-	0.00133	0.04135	-0.57529	-0.7645	-0.66286	-0.82644	-0.91855	-	-
Spirogloea muscicola	-	-	-	3.68457	0.41574	0.37557	0.10173	1.42652	2.24787	-0.64826	-	-
Mesotaenium endlicherianum	-	-	-	5.95038	0.60626	0.10548	-0.1827	0.17005	2.61409	-	-	-
Penium margaritaceum	-	-	-	32.8571	0.66923	-0.13838	0.16785	0.21592	-0.21755	-	-	-
Expansion from green algae to Bryophytes and Tracheophytes	SERK	SOBIR1	RLCKs (VII)	CDPKs	MAPKKKs	MAPKKs	MAPKs	CNGCs	OSCAs	RBOHs	EP proteins	RWP8-NLRs
Marchantia polymorpha	-0.71644	-	0.02391	-0.77215	0.50835	0.42817	-0.28171	-0.54234	-0.53865	-0.58587	-	-
Marchantia paleacea	-0.68839	-	-0.1963	-0.74962	0.06557	0.30786	-0.34222	-0.49707	-0.49301	-0.54491	-	-
Anthoceros agrestis	-	-	0.44121	-0.15814	0.23847	0.17264	0.17954	0.5031	-0.24239	-0.31994	-	-
Anthoceros punctatus	-0.45439	-	0.26651	0.09602	1.48766	0.37399	0.26691	0.3209	-0.1123	0.19525	-	-
Anthoceros angustus	-0.46359	-	0.24515	0.02366	2.15902	0.35081	0.24554	0.5872	-0.12727	0.17509	-	-
Sphagnum fallax	-0.58357	-	-0.35557	-0.41443	0.26579	0.04868	0.05486	0.12018	1.03259	0.21635	-	-
Sphagnum magellanicum	-0.42319	-	-0.10738	-0.24685	0.42454	0.21047	-0.26944	0.24127	0.52501	0.2636	-	-
Fontinalis antipyretica	-0.22586	-	0.33111	0.1404	1.54918	0.73288	0.19837	0.11062	0.46944	0.50746	-	-
Ceratodon purpureus	-0.60533	-	-0.18566	1.0613	0.94941	-0.00612	-0.000267767	0.06164	-0.35788	0.15278	-	-
Physcomitrium patens	-0.53593	-	-0.04246	-0.34745	1.46851	0.16864	-0.41224	0.24832	-0.43373	0.35549	-	-
Selaginella moellendorffii	-0.39259	-	0.40997	-0.14588	1.19248	0.01975	-0.23068	0.30713	-0.25881	3.87902	-	-
Ceratopteris richardii	-0.79711	-	3.50042	0.38575	2.62323	0.70314	1.14146	-0.34507	-0.42231	1.07422	-	-
Azolla filiculoides	-0.66494	-	5.22224	1.01924	2.56464	0.68757	1.82918	0.26184	0.22659	1.44673	-	-
Salvinia cucullata	0.06796	-	3.77443	0.3587	1.70515	1.09176	1.55495	0.1491	0.01358	0.0398	-	-
Gnetum montanum	-0.38941	-	4.19693	-0.44805	1.08794	0.02508	0.03112	0.31396	-0.37911	1.67519	-	-
Ginkgo biloba	-0.82715	-	1.22913	-0.51388	0.51056	-0.12941	0.09465	-0.25605	-0.43753	1.01956	-	-
Sequoiadendron giganteum	-0.66228	-	2.13581	-0.49118	0.28319	0.98445	-0.42967	-0.000690286	-0.72526	0.97292	-	-
Sequoia sempervirens	-0.77924	-	1.4768	-0.67849	-0.01444	0.80677	-0.2777	-0.25771	-0.84286	-0.27459	-	-
Thuja plicata	-0.60976	-	1.21432	-0.56885	0.70514	2.76714	-0.25861	0.25968	-0.44444	0.99475	-	-
Abies alba	-	-	1.62569	-0.83855	1.44295	0.46174	-0.43448	-0.85587	-0.94552	-0.80437	-	-
Picea abies	-0.69233	-	1.53936	-0.32014	1.74717	0.29134	0.16905	-0.25514	-0.56199	0.34802	-	-
Pseudotsuga menziesii	-0.75773	-	0.74959	-0.36734	1.07111	0.32186	-0.2329	-0.41348	-0.50729	0.59218	-	-
Pinus lambertiana	-0.83071	-	2.14378	-0.35386	1.95884	0.84739	-0.35675	-0.27138	-0.38027	1.47242	-	-
Pinus taeda	-0.87799	-	1.76921	-0.36277	1.82778	0.12658	0.85435	-0.34361	-0.65261	0.96005	-	-
Amborella trichopoda	-0.67026	-	3.08221	-0.40386	1.12983	0.93753	0.25289	0.41917	0.07296	1.8894	-	-
Euryale ferox	-0.1314	-	6.25856	0.29119	1.44219	1.04155	0.98023	0.77574	0.20123	1.5371	-	-
Nymphaea colorata	-0.41542	-	4.57872	-0.2367	1.33219	0.47214	0.35741	0.57251	0.30779	1.13439	-	-
Nymphaea thermarum	-0.46392	-	4.80715	-0.19234	1.03684	0.34999	0.13162	0.29783	0.41732	0.95729	-	-
Ceratophyllum demersum	-0.18939	-	6.38723	0.13985	1.66926	1.49496	1.39558	-0.1278	-0.23067	2.55156	-	-
Persea americana var. drymifolia	-0.07634	-	5.98812	0.36067	0.87172	0.55069	1.46972	2.14718	-0.12337	1.69793	-	-
Cinnamomum micranthum f. kanehirae	-0.28803	-	6.71254	-0.0942	0.71326	0.19529	0.90369	1.55357	-0.13122	1.0796	-	-
Kingdonia uniflora	-0.81247	-	3.83669	-0.02057	0.35377	0.73156	0.50424	0.41243	-0.46607	0.36937	-	-
Macleaya cordata	-0.68595	-	3.05004	-0.17987	0.9092	0.31812	0.59106	0.85854	0.14967	1.2933	-	-
Papaver somniferum	-0.8209	-	5.37454	0.18723	0.63314	0.50337	0.361	0.63798	-0.12584	1.87716	-	-
Coptis chinensis	-	-	3.46537	0.15928	1.9236	-0.03114	0.137	0.65587	-0.21755	0.68565	-	-
Thalictrum thalictroides	-	-	3.50021	-0.38148	0.55986	0.7231	0.08328	0.9326	-0.16506	1.24842	-	-
Aquilegia coerulea	-0.74843	-	4.19082	-0.44411	0.81611	0.26705	0.1683	0.62412	0.12559	1.20444	-	-
Acorus americanus	-0.45452	-	4.6276	-0.28776	1.38344	0.60261	0.15146	0.17385	0.10936	1.78825	-	-
Zostera marina	-0.01786	-	5.75505	0.11799	1.73655	0.37406	0.93501	0.40902	0.33162	0.91249	-	-
Zostera muelleri	-0.14868	-	7.01437	0.71013	1.7494	-0.10673	1.06662	0.4885	0.29852	-0.06752	-	-
Spirodela polyrhiza	-0.62246	-	5.232	0.1376	1.58204	0.90149	0.59391	1.23424	0.22851	1.75689	-	-
Wolffia australiana	-0.65905	-	3.74868	-0.17811	0.94318	0.14481	0.58339	-0.08285	-0.02923	-0.00411	-	-
Lemna minor	-	-	3.26331	-0.52565	1.24301	0.73441	0.37078	1.22319	-0.27964	1.15541	-	-
Dioscorea alata	0.07594	-	4.96637	0.18874	0.63521	1.03212	0.58985	1.31538	-0.01532	1.74987	-	-
Dioscorea cayenensis subsp. rotundata	0.04452	-	4.52278	0.20649	0.48826	1.19199	1.09466	1.10729	-0.15028	1.28821	-	-
Asparagus officinalis	-0.15455	-	5.39638	0.35867	-0.03631	0.18282	1.26059	0.0613	0.49017	1.05789	-	-
Allium sativum	-0.34755	-	7.58225	0.31064	0.73529	0.23228	0.37726	0.75506	-0.13751	-0.28535	-	-
Apostasia shenzhenica	-0.65257	-	5.98951	0.39583	1.24411	1.33312	0.32011	1.05606	0.27185	1.53702	-	-
Vanilla planifolia	0.0863	-	7.26526	0.47296	1.68281	1.27966	1.17843	0.89936	-0.1163	0.58649	-	-
Phalaenopsis equestris	-0.35037	-	8.38301	0.10924	1.83854	1.45393	1.05699	1.09699	0.05695	0.42314	-	-
Dendrobium catenatum	-0.43195	-	6.32559	0.02699	1.6979	1.38418	0.91858	0.98644	0.2708	0.24442	-	-
Zingiber officinale	-0.06306	-	8.71459	1.08917	1.88354	1.04488	1.33382	0.76424	-0.00914	3.51558	-	-
Ensete ventricosum	-	-	7.44967	0.08516	0.85388	0.75533	0.47139	0.21875	-0.71648	0.01799	-	-
Musa balbisiana	-0.1253	-	8.13691	0.62532	1.49257	0.83561	0.84642	0.76468	0.24524	3.15173	-	-
Musa acuminata	0.05797	-	9.25998	0.61519	2.13542	1.1314	0.96529	1.16288	0.03279	3.01729	-	-
Phoenix dactylifera	-0.01106	-	5.37671	0.09262	1.16056	1.28289	0.67006	1.52721	0.00563	1.8886	-	-
Cocos nucifera	-0.22572	-	6.18929	0.14061	0.96126	1.1665	0.63444	0.94393	-0.26515	2.01546	-	-
Elaeis guineensis	-0.04205	-	5.67104	0.1546	0.91087	1.01032	0.61773	1.44801	-0.02588	1.44833	-	-
Calamus jenkinsianus	-0.09322	-	5.48174	-0.32343	0.72266	0.19613	-0.01558	0.95136	-0.63117	0.5135	-	-
Calamus simplicifolius	-0.30316	-	4.67943	-0.2721	0.21792	0.52085	0.35329	0.57455	-0.48981	1.0354	-	-
Ananas comosus	-0.1975	-	6.03738	-0.08649	0.6262	1.47001	0.35521	0.58305	-0.02075	1.7347	-	-
Carex littledalei	-0.68991	-	5.23831	-0.12793	1.12074	0.04119	0.70189	0.3346	0.26129	3.07583	-	-
Joinvillea ascendens	-0.23164	-	4.94523	-0.17681	0.65431	1.14992	0.29755	0.65348	-0.16659	1.61834	-	-
Pharus latifolius	0.13789	-	6.51319	-0.1314	1.42111	1.86551	0.53727	0.83652	0.01824	1.99129	-	-
Eragrostis curvula	-0.3503	-	3.82604	-0.26913	1.27106	1.39964	0.31661	0.53795	-0.36576	1.27725	-	-
Eragrostis tef	-0.000887247	-	7.58971	0.23766	0.45519	1.0967	1.31995	1.68757	-0.05176	2.64789	-	-
Cleistogenes songorica	-0.23242	-	5.86314	-0.04915	1.13872	1.57731	0.78234	1.06477	0.09275	2.36305	-	-
Oropetium thomaeum	-	-	5.29212	0.28349	1.64833	2.41304	1.32963	1.03119	0.29942	2.39319	-	-
Eleusine coracana	-0.21857	-	5.71824	-0.05815	1.07834	2.17044	0.81449	1.24216	0.00651	2.99435	-	-
Chasmanthium laxum	-0.35121	-	5.4703	-0.17459	1.05423	2.08611	0.73475	0.74521	0.05557	2.15841	-	-
Sorghum bicolor	-0.35764	-	5.18526	-0.13976	0.70845	1.33657	0.44636	0.72791	-0.04198	2.1271	-	-
Zea mays	-0.11425	-	7.77259	0.67254	1.49041	2.42019	1.09412	0.52488	-0.13533	2.62206	-	-
Saccharum spontaneum	-0.21612	-	6.88492	0.60089	2.67329	2.50935	1.70267	2.02232	0.38164	2.81604	-	-
Saccharum hybrid cultivar	-0.41011	-	3.76716	-0.17053	1.24128	1.14571	0.41123	1.00991	-0.12024	0.723	-	-
Miscanthus lutarioriparius	-0.40126	-	5.84627	-0.05785	0.63036	1.93181	0.22176	0.44953	-0.10703	2.35198	-	-
Miscanthus sinensis	-0.30615	-	5.20386	-0.11726	0.97722	2.10631	0.46466	0.67978	-0.20037	1.87111	-	-
Dichanthelium oligosanthes	-0.1614	-	5.9213	-0.10156	0.91175	2.05039	0.65219	0.95502	-0.09041	2.67418	-	-
Digitaria exilis	-0.78163	-	4.29418	-0.12269	0.90828	1.38292	0.29067	0.87967	-0.06739	2.34859	-	-
Urochloa fusca	-0.40213	-	4.03733	-0.23936	0.66586	1.17477	0.43034	0.71548	-0.10832	1.32844	-	-
Panicum miliaceum	-0.38879	-	5.05353	-0.11598	1.18297	1.3601	0.59987	0.77567	-0.05528	1.49941	-	-
Panicum virgatum	-0.35583	-	3.98431	-0.2236	0.6783	1.24016	0.12668	0.58426	-0.21396	1.55353	-	-
Panicum hallii	-0.3723	-	5.04418	-0.20141	0.90798	1.45891	0.32503	0.6885	-0.06383	1.7502	-	-
Setaria viridis	-0.40767	-	4.49983	-0.24642	0.57539	1.32033	0.41707	0.48711	-0.1166	2.1719	-	-
Setaria italica	-0.19098	-	4.52959	-0.22804	0.76749	1.54668	0.53701	0.63218	-0.09506	2.84	-	-
Cenchrus americanus	-0.40822	-	4.29121	-0.24712	0.34908	0.987	0.41575	0.59185	-0.27789	1.88087	-	-
Cenchrus purpureus	-0.41543	-	3.92527	0.05686	0.77688	2.43494	0.72759	0.72973	-0.0489	1.9881	-	-
Bonia amplexicaulis	-0.38391	-	7.66017	0.29948	1.80901	2.23226	1.40596	0.74012	0.00238	3.72379	-	-
Guadua angustifolia	-0.27348	-	10.1494	0.20403	1.89844	1.89683	1.22376	0.46573	-0.55673	1.12209	-	-
Olyra latifolia	-0.40955	-	4.99007	-0.20926	0.71997	1.31299	0.41259	0.69418	-0.19945	1.87443	-	-
Raddia guianensis	-0.43105	-	7.36446	0.20006	1.26984	0.19398	1.52214	1.44874	0.0414	1.49279	-	-
Leersia perrieri	-0.2659	-	5.81619	0.03226	1.23137	1.05406	0.85955	1.23799	0.09484	2.21634	-	-
Oryza punctata	-0.31683	-	5.46076	-0.03936	0.90351	1.10271	0.73053	1.20523	-0.07374	2.32577	-	-
Oryza meridionalis	-0.22516	-	5.66155	-0.01422	0.86454	0.51764	0.74466	0.94533	0.1556	1.64043	-	-
Oryza brachyantha	-0.50133	-	5.94534	0.10191	1.36839	0.46509	0.78951	1.01211	0.01417	1.549	-	-
Oryza longistaminata	-0.24242	-	5.38288	-0.03618	1.0149	0.05988	1.02563	1.30956	0.02715	1.58161	-	-
Oryza glumipatula	-0.57131	-	4.86005	-0.05274	0.95456	1.51895	0.53837	0.96035	-0.12816	1.5043	-	-
Oryza glaberrima	-0.31946	-	5.78697	-0.13419	1.24096	0.52336	0.34079	0.83063	0.10724	0.65649	-	-
Oryza sativa	-0.29186	-	4.20534	-0.28874	0.47982	0.63468	0.2706	0.61914	-0.27991	1.32696	-	-
Oryza barthii	-0.32142	-	5.30068	-0.04581	0.97667	0.70884	0.71891	0.94703	0.01204	1.97308	-	-
Oryza rufipogon	-0.37542	-	4.69189	-0.12174	0.74027	0.92238	0.58212	1.0161	-0.0685	1.73649	-	-
Oryza nivara	-0.36983	-	4.63449	-0.15608	0.91547	0.93959	0.59628	0.80814	-0.1456	1.76099	-	-
Oryza meyeriana var. granulata	-0.28921	-	5.47758	-0.04811	1.25056	0.98885	0.80051	1.03947	-0.13266	2.11423	-	-
Brachypodium stacei	-0.30478	-	5.21617	-0.06895	1.11321	1.33435	0.46756	0.9948	0.03687	2.38447	-	-
Brachypodium hybridum	-0.36758	-	4.76336	-0.17423	0.64198	1.21195	0.33499	0.8146	-0.0568	1.92479	-	-
Brachypodium distachyon	-0.33387	-	5.18507	-0.10792	0.77167	1.42304	0.49988	0.91131	-0.00653	1.91854	-	-
Brachypodium mexicanum	-0.48212	-	4.82375	-0.0429	0.81028	0.99972	0.3993	0.6717	-0.11528	1.87409	-	-
Brachypodium sylvaticum	-0.41898	-	5.09422	-0.10518	0.83967	1.27605	0.2265	0.77132	-0.05468	1.54567	-	-
Secale cereale	-0.38606	-	5.7298	-0.19836	0.63288	1.31911	0.68478	0.98178	0.18617	3.03485	-	-
Hordeum vulgare	-0.39848	-	6.24004	0.00694	1.13311	1.01972	0.60836	0.61806	0.22334	2.51395	-	-
Thinopyrum intermedium	-0.60453	-	4.81405	-0.42404	0.33357	0.53537	0.10613	0.75529	-0.11528	2.24884	-	-
Aegilops tauschii	-0.44661	-	5.56558	-0.33301	1.03252	0.85811	0.40179	0.58783	-0.02461	2.77158	-	-
Triticum urartu	-0.54472	-	5.57587	-0.17689	0.29739	0.33761	0.34549	0.83703	0.2037	2.32458	-	-
Triticum dicoccoides	-0.43736	-	6.60403	-0.11843	1.00948	1.4559	0.71026	0.93724	0.14426	3.27284	-	-
Triticum turgidum	-0.38986	-	6.0291	-0.28503	0.35231	1.04867	0.37382	0.80538	0.11679	3.00987	-	-
Triticum spelta	-0.56805	-	5.39809	-0.30583	0.71155	1.02016	0.40681	0.69311	0.05418	2.4246	-	-
Triticum aestivum	-0.36212	-	6.80306	-0.06643	0.6273	1.06532	1.15442	1.05905	0.18609	2.19403	-	-
Paeonia suffruticosa	-0.79448	-	3.6646	-0.05046	1.10833	-0.30994	0.12795	1.76415	-0.74922	-0.09956	-	-
Rhodiola crenulata	-0.47709	-	8.03616	0.20798	1.08613	0.31682	0.7661	2.09451	0.91422	0.9092	-	-
Kalanchoe laxiflora	0.31874	-	7.84337	0.1656	0.90402	0.54977	1.28268	1.97978	0.50191	0.92595	-	-
Kalanchoe fedtschenkoi	0.16821	-	8.28023	0.07949	0.953	0.569	1.17009	1.76536	0.52054	0.70612	-	-
Amaranthus hypochondriacus	-0.69055	-	6.18326	-0.00539	0.64608	0.29881	0.6984	1.16428	0.25869	1.2597	-	-
Selenicereus undatus	-0.74645	-	5.53969	-0.08319	0.34874	0.91556	0.28456	1.45539	0.44386	2.33274	-	-
Portulaca amilis	-0.53884	-	3.75772	-0.32065	-0.1239	-0.22578	0.10327	1.06751	-0.31222	0.79601	-	-
Drosera spatulata	-0.27246	-	7.25643	-0.05004	0.935	0.83213	1.15008	2.32697	0.47962	1.12506	-	-
Dionaea muscipula	-0.34703	-	6.57862	0.04935	0.61263	-0.17782	0.37836	1.10775	-0.33601	1.38407	-	-
Aldrovanda vesiculosa	-0.2068	-	7.31967	0.22159	1.31056	0.33166	1.12088	1.70265	0.72071	1.31685	-	-
Suaeda aralocaspica	-0.52643	-	3.39714	-0.42922	-0.10034	-0.00619	0.1996	1.29298	-0.03688	0.72906	-	-
Beta vulgaris	0.15292	-	4.64987	-0.3052	-0.12389	0.20974	0.33855	1.63611	-0.0621	1.10473	-	-
Chenopodium quinoa	-0.41766	-	5.00788	-0.23963	0.16162	0.34428	0.10634	1.03641	0.00668	0.91357	-	-
Spinacia oleracea	-0.37771	-	3.38704	-0.41664	-0.13305	-0.47763	-0.03669	0.33915	-0.15628	0.51471	-	-
Hydrangea quercifolia	-0.31713	-	7.21918	-0.17695	2.54591	0.52857	0.72977	0.83689	0.20361	1.32702	-	-
Camptotheca acuminata	-0.15146	-	5.8283	0.39773	1.83716	0.85194	0.28966	2.37816	0.10446	2.9656	-	-
Davidia involucrata	0.04185	-	3.83684	-0.12797	0.97925	0.16607	0.7594	1.33544	0.13005	0.26797	-	-
Nyssa yunnanensis	-0.80333	-	5.89859	0.06669	1.61536	0.32071	0.99273	1.75097	-0.44004	-0.42555	-	-
Nyssa sinensis	0.52631	-	5.49551	-0.08018	1.39219	0.28122	0.77206	1.77136	0.16405	0.95047	-	-
Diospyros oleifera	-0.04675	-	7.85102	0.10106	1.71641	0.40031	0.40856	1.17957	0.454	1.78434	-	-
Camellia sinensis	0.18007	-	3.80218	-0.23616	2.68659	-0.00942	0.27319	0.62244	-0.46668	0.34045	-	-
Roridula gorgonias	0.21116	-	6.65338	-0.02681	1.76109	1.03335	1.17316	1.44348	-0.26104	0.76884	-	-
Clethra arborea	-0.33115	-	6.01542	-0.05949	2.72725	0.68435	0.97665	1.6388	-0.00247	3.2329	-	-
Actinidia chinensis	0.37347	-	7.60314	-0.01463	1.60927	0.97645	1.15376	1.11119	0.27694	1.00589	-	-
Rhododendron delavayi	-0.33164	-	8.99819	-0.10494	1.20084	0.49609	0.22273	1.39714	-0.09382	0.62684	-	-
Vaccinium corymbosum	0.68173	-	5.13235	-0.3593	1.37963	0.70375	0.22413	0.9655	-0.0565	0.35508	-	-
Vaccinium darrowii	0.35669	-	6.09832	-0.2992	1.65102	0.7896	0.14554	1.18966	-0.054	0.13221	-	-
Panax ginseng	-0.36058	-	8.89517	0.60559	1.36875	1.95209	1.90199	1.92402	-0.08971	1.3346	-	-
Coriandrum sativum	0.2552	-	7.04729	0.00858	1.79336	0.95677	0.58978	1.70115	0.16697	1.09504	-	-
Daucus carota	-0.10858	-	7.85173	0.29825	1.87892	0.68363	0.78763	3.0764	0.08775	2.25468	-	-
Lactuca sativa	0.52754	-	8.35708	0.18905	1.24901	0.44253	0.69287	1.77358	0.24265	0.95203	-	-
Cynara cardunculus	-0.21914	-	8.13016	0.20259	1.67021	0.09246	1.0879	2.08072	0.37633	1.28082	-	-
Erigeron canadensis	0.08422	-	8.28413	-0.04169	1.47171	-0.08988	0.55632	1.21655	0.23482	1.21683	-	-
Helianthus annuus	-0.22587	-	10.5007	-0.00475	1.94133	0.16969	0.56877	1.33227	0.00761	1.48728	-	-
Mikania micrantha	-0.70389	-	8.62297	0.07069	1.08139	0.36709	0.25013	1.07096	0.1442	1.59472	-	-
Chiococca alba	-0.40173	-	6.92104	-0.1988	2.25816	0.50661	1.02064	0.8239	-0.02662	0.74749	-	-
Ophiorrhiza pumila	-0.53113	-	4.07915	-0.34069	2.47391	0.37754	0.18771	0.5135	-0.23714	0.36953	-	-
Coffea canephora	-0.44516	-	5.72587	-0.27554	0.8973	0.39723	0.40546	1.38798	0.24124	1.02578	-	-
Coffea arabica	-0.44171	-	4.61574	-0.41122	1.06819	0.52308	0.1785	0.80212	0.19218	0.6307	-	-
Coffea eugenioides	-0.57202	-	4.1881	-0.44118	1.03265	0.43703	0.53584	0.842	0.13153	0.56261	-	-
Dorcoceras hygrometricum	-0.65815	-	3.0558	-0.48497	0.68852	0.00434	0.01026	0.47129	-0.30477	-0.00149	-	-
Antirrhinum majus	-0.57631	-	5.77523	-0.31911	1.01227	0.24479	1.23593	0.82353	-0.05216	0.54694	-	-
Erythranthe guttata	-0.02909	-	8.76629	-0.02482	1.58229	0.42626	1.04952	0.8282	-0.01271	2.19043	-	-
Olea europaea	-0.26505	-	5.21754	-0.23229	2.23926	-0.38306	0.42731	0.26527	-0.34233	0.28803	-	-
Sesamum indicum	-0.15659	-	5.96107	0.18598	1.99093	0.88795	1.01776	2.025	0.14353	1.05294	-	-
Lindenbergia philippensis	-0.23666	-	7.4002	-0.13108	2.19033	0.7087	0.71876	1.32712	0.13845	0.85802	-	-
Striga asiatica	0.06764	-	6.48994	-0.05634	2.89425	0.25468	0.62266	0.60827	0.04223	0.24739	-	-
Phtheirospermum japonicum	-0.21568	-	8.97978	0.20792	2.47672	0.75568	1.09715	0.82849	0.16975	0.90911	-	-
Genlisea aurea	-0.1188	-	5.81835	0.41612	0.84146	1.21909	1.60419	2.0815	0.61292	0.93041	-	-
Utricularia reniformis	0.40649	-	6.25526	0.09483	0.8036	0.62338	1.44942	0.98629	0.07267	0.28382	-	-
Utricularia gibba	-0.1612	-	6.35568	0.17949	1.23092	0.40822	1.47889	0.80507	0.13727	1.04171	-	-
Ipomoea triloba	0.07083	-	6.40189	-0.09654	2.41767	1.15732	0.80836	1.65006	0.30668	1.18946	-	-
Cuscuta australis	-0.6408	-	5.2999	0.08235	0.91071	0.80914	0.51649	1.31898	0.60716	1.09839	-	-
Cuscuta campestris	-0.69823	-	4.0591	-0.21195	0.89185	0.51987	0.40142	0.54232	0.22744	0.76287	-	-
Petunia axillaris subsp. parodii	-0.36343	-	5.78628	-0.27538	2.78923	-0.10941	0.70208	1.05482	0.0357	2.09893	-	-
Petunia integrifolia subsp. inflata	-0.42193	-	5.85842	-0.22585	2.22137	0.13224	1.03377	1.07332	0.0189	2.65839	-	-
Nicotiana tabacum	-0.56456	-	5.23321	-0.03781	2.47441	0.09657	0.65454	0.99126	0.01842	1.54378	-	-
Nicotiana attenuata	-0.33903	-	5.25088	0.15073	2.26479	0.29462	0.67431	1.01506	0.0754	1.57418	-	-
Nicotiana benthamiana	-0.16089	-	6.28623	-0.1572	2.71957	0.29134	1.0665	1.03145	-0.08985	1.45095	-	-
Nicotiana sylvestris	-0.40808	-	4.90316	-0.24694	1.69881	-0.00626	0.49939	0.91069	-0.03695	1.5934	-	-
Capsicum chinense	-0.59991	-	5.08825	-0.15612	1.96427	-0.16039	0.43574	0.82957	-0.10496	0.46077	-	-
Capsicum annuum	-0.59415	-	5.28055	-0.18474	1.69853	0.02203	0.54207	0.8559	0.073	0.77815	-	-
Solanum melongena	-0.34332	-	5.66189	-0.25249	2.1604	-0.08128	1.31032	1.82629	0.06841	1.55745	-	-
Solanum tuberosum	-0.38802	-	4.57708	-0.42631	3.1854	-0.14382	0.37796	0.75595	-0.25323	0.48961	-	-
Solanum pimpinellifolium	-0.46006	-	4.4776	-0.42153	1.59857	-0.2446	0.29174	0.7429	-0.34114	0.83996	-	-
Solanum pennellii	-0.55533	-	3.51113	-0.5236	1.47798	-0.37789	0.06382	0.59486	-0.27652	0.73179	-	-
Solanum lycopersicum	-0.32473	-	5.96662	-0.23133	2.84854	-0.05527	0.71052	1.42193	0.09866	1.30112	-	-
Tetrastigma voinierianum	-0.35958	-	6.51559	-0.48541	1.0683	-0.46241	0.1491	0.89498	-0.60926	-0.0647	-	-
Vitis riparia	-0.02979	-	4.25498	-0.36659	2.40986	0.01802	0.33123	0.95737	-0.01342	1.47966	-	-
Vitis rotundifolia	0.02096	-	4.59567	-0.35909	1.90936	0.07127	0.40085	1.26572	-0.22136	1.42297	-	-
Vitis arizonica	0.31029	-	4.47478	-0.36829	2.08664	0.20987	0.27232	0.69182	-0.20056	1.87041	-	-
Vitis vinifera	-0.24948	-	4.42011	-0.44719	2.04174	0.05001	0.26744	0.88429	-0.08417	1.19221	-	-
Punica granatum	-0.20208	-	7.91794	-0.35886	0.92007	0.56284	1.47036	1.28945	0.19002	2.10751	-	-
Psidium guajava	-0.47203	-	6.08106	0.00756	0.80543	0.32957	0.67175	1.27235	0.28851	1.69876	-	-
Syzygium oleosum	-0.51901	-	5.57501	-0.37196	1.37578	1.22064	0.52299	1.58768	0.07603	1.45861	-	-
Eucalyptus grandis	0.19463	-	6.29213	0.11989	3.3877	1.33986	1.26958	4.89141	-0.10916	2.78017	-	-
Corymbia citriodora	-0.61389	-	5.47304	-0.49585	1.05383	0.13438	0.22257	1.7004	0.02082	0.97362	-	-
Durio zibethinus	0.24805	-	6.63354	0.00283	2.79357	0.94561	0.8818	1.58983	0.23284	2.64542	-	-
Theobroma cacao	-0.45749	-	4.59693	-0.34613	1.26738	1.04926	0.37422	1.04305	0.10332	1.77306	-	-
Herrania umbratica	-0.33512	-	5.51643	-0.19864	1.52621	1.23245	0.54385	1.32504	0.35219	2.39856	-	-
Corchorus olitorius	-0.75293	-	4.98997	0.09187	0.87745	0.86653	0.04307	-0.33541	-0.09556	1.52578	-	-
Corchorus capsularis	-0.38863	-	5.62275	0.0439	2.25207	1.30939	0.54866	0.4801	0.24337	1.23219	-	-
Hibiscus syriacus	-0.07423	-	7.22448	0.13648	1.97032	1.0723	1.43193	0.66019	-0.03769	0.6525	-	-
Gossypium raimondii	0.32318	-	6.50803	-0.08869	1.01097	1.06274	1.23449	1.03388	0.23017	2.58881	-	-
Gossypium hirsutum	0.16244	-	6.44546	-0.00758	0.98752	1.03288	1.29023	1.13673	0.18206	2.53685	-	-
Gossypium mustelinum	0.16568	-	6.66662	-0.04384	1.02996	1.03853	1.33762	1.09042	0.18534	2.68856	-	-
Gossypium darwinii	0.33262	-	6.21788	-0.08218	0.95298	0.99755	1.29062	1.0996	0.23895	2.47539	-	-
Gossypium tomentosum	-0.0461	-	6.4793	-0.02274	0.99339	0.84167	1.25524	1.10408	0.20279	2.4828	-	-
Gossypium barbadense	0.26391	-	6.82371	-0.02348	0.9209	1.0403	1.33964	1.19684	0.22592	2.69176	-	-
Toona sinensis	-0.79833	-	3.26525	-0.35181	1.68189	0.3543	1.12856	0.84446	0.47654	2.82891	-	-
Dimocarpus longan	-0.61854	-	5.39518	-0.34866	1.31901	0.60105	0.04681	1.97576	-0.14662	2.62121	-	-
Sclerocarya birrea	-0.64214	-	5.09167	-0.13737	1.31145	1.70353	0.51081	1.11775	0.31002	2.65841	-	-
Anacardium occidentale	0.20576	-	6.5526	0.03806	0.70162	0.7351	1.18165	1.96543	-0.22931	2.27034	-	-
Pistacia vera	0.27617	-	4.92469	-0.35911	1.02034	0.96395	0.43674	1.8607	0.38421	2.1063	-	-
Mangifera indica	0.57049	-	6.08858	-0.2113	1.31226	0.81267	1.07199	2.37965	0.19774	2.44044	-	-
Atalantia buxifolia	-0.17164	-	5.40953	-0.22346	1.30807	0.15891	0.51546	2.26811	0.34774	1.41956	-	-
Citrus medica	-0.25717	-	3.98137	-0.2539	1.63423	0.87065	0.35898	1.1314	0.10787	1.53136	-	-
Citrus sinensis	-0.19551	-	4.67155	-0.24583	1.24157	0.80083	0.47179	3.32812	-0.12739	1.74149	-	-
Citrus cavaleriei	-0.74993	-	3.77278	-0.04557	1.28031	1.09911	0.37246	2.49786	0.22057	1.55646	-	-
Citrus trifoliata	0.05434	-	4.57466	-0.31167	1.00298	0.54881	0.33537	3.11237	0.28655	1.69466	-	-
Citrus clementina	-0.19309	-	4.6886	-0.24357	0.73733	0.80625	0.47622	3.05172	0.20344	1.74974	-	-
Citrus reticulata	-0.47196	-	4.99249	-0.20445	1.10662	0.77301	0.33759	1.98287	0.0739	1.69913	-	-
Citrus hindsii	0.33293	-	5.0736	-0.3306	1.44783	1.23778	0.40685	2.58552	0.35542	1.92001	-	-
Citrus maxima	0.04581	-	4.52959	0.41806	2.07952	1.1947	2.31144	1.95385	-	3.58207	-	-
Carica papaya	-0.68675	-	4.65547	-0.2449	1.73742	0.84062	0.45472	1.19081	-0.49035	3.11732	-	-
Cleome violacea	-0.39019	-	4.66213	-0.14251	1.66451	0.7916	0.93088	1.13246	0.36421	2.11707	-	-
Rorippa islandica	-0.10236	-	4.90375	-0.14349	2.49586	0.88375	0.89485	2.01827	0.46046	2.2774	-	-
Arabis alpina	-0.02088	-	5.73425	0.18011	1.85213	1.19172	0.92905	0.93144	-0.33624	1.85991	-	-
Thlaspi arvense	-0.29792	-	3.79865	-0.29483	2.26777	0.47336	0.33383	0.88857	-0.000500823	1.81973	-	-
Iberis amara	-0.12353	-	3.74727	-0.25172	2.08041	0.1036	0.48013	1.06297	-0.06417	1.24008	-	-
Caulanthus amplexicaulis	0.41486	-	5.86053	0.05161	3.13936	0.90027	1.3296	1.96862	0.61138	2.30614	-	-
Lunaria annua	0.02383	-	5.86575	0.23401	2.24172	1.00534	1.16123	1.38686	0.38814	1.7413	-	-
Euclidium syriacum	0.0728	-	4.7553	-0.09488	2.09785	1.7016	0.81168	1.42406	0.30908	2.4469	-	-
Boechera stricta	0.2698	-	5.55013	-0.03071	2.7632	1.1318	1.03714	2.00582	0.54947	2.70895	-	-
Stanleya pinnata	-0.46689	-	4.29373	-0.30391	1.43066	0.56626	0.57549	0.79255	0.03	2.11431	-	-
Schrenkiella parvula	0.26185	-	5.50913	0.06462	2.73964	0.90661	1.02438	1.57968	0.53977	2.68573	-	-
Lepidium sativum	0.07158	-	4.87313	-0.00443	1.79915	0.91146	1.14892	1.52219	0.52553	2.71685	-	-
Diptychocarpus strictus	-0.00763	-	5.39882	-0.00326	3.6189	1.29081	1.3043	1.80291	0.61459	2.62328	-	-
Eutrema salsugineum	-0.24658	-	5.60698	0.10988	4.34359	0.89732	0.9085	1.70223	0.63442	3.03456	-	-
Descurainia sophioides	-0.02987	-	5.50562	0.02312	2.96247	1.03587	0.94547	1.47913	0.47975	2.54207	-	-
Meniocus linifolius	0.053	-	4.97499	-0.07457	2.70083	1.0993	0.88938	1.69091	0.49908	3.03687	-	-
Malcolmia maritima	-0.11273	-	5.17884	-0.10882	3.7197	0.6758	0.96661	1.2674	0.35337	2.23955	-	-
Isatis tinctoria	-0.28113	-	4.59606	0.05023	2.79908	0.20688	0.73821	1.63691	-0.17596	1.00431	-	-
Myagrum perfoliatum	0.29116	-	5.92677	0.03748	3.02276	0.9509	1.07141	1.91747	0.4705	3.1485	-	-
Camelina sativa	-0.12394	-	6.0251	0.0079	3.2364	1.54042	1.08465	1.74218	0.42534	2.48938	-	-
Capsella rubella	-0.02016	-	5.06532	0.03336	3.09523	1.26189	0.96495	1.76753	0.49457	2.93529	-	-
Capsella grandiflora	0.07756	-	5.80913	0.0823	2.68477	1.26132	1.1609	1.75365	0.64361	3.32772	-	-
Arabidopsis halleri	-0.16524	-	5.74614	0.06202	2.48886	1.10216	1.23202	1.69458	0.47134	2.65739	-	-
Arabidopsis lyrata	0.14632	-	5.03143	-0.03286	2.65858	0.92449	0.93583	1.71352	0.30554	2.68311	-	-
Arabidopsis thaliana	0.23495	-	5.37038	-0.00769	2.65993	1.0733	1.08551	1.65758	0.50695	2.60717	-	-
Eruca vesicaria	-0.40958	-	6.0485	0.01661	2.62137	0.69926	0.74487	1.08737	0.09785	2.32596	-	-
Cakile maritima	-0.27656	-	5.46848	0.06572	2.02361	0.41698	0.93437	0.68656	0.02991	2.87403	-	-
Sinapis alba	0.4856	-	7.84231	0.53805	2.43016	1.20632	1.65353	2.01253	0.58039	2.67171	-	-
Crambe hispanica	0.08092	-	6.24858	0.05466	2.34425	0.8147	0.95578	1.15996	0.13056	1.93174	-	-
Brassica rapa	0.35121	-	7.97402	0.32323	2.91464	0.84314	1.28184	1.63517	0.44271	1.46673	-	-
Brassica napus	0.1638	-	7.52473	0.32477	2.62593	0.88871	1.32566	1.50445	0.26233	2.0594	-	-
Brassica oleracea var. capitata	0.05801	-	8.16883	0.57274	2.69833	0.77623	0.7867	0.7076	0.3771	2.39937	-	-
Cephalotus follicularis	-0.58574	-	3.27385	-0.5007	0.96749	-0.13065	0.13681	0.56008	-0.24175	0.51252	-	-
Morella rubra	-0.51357	-	4.01835	-0.31601	0.84818	0.02079	0.12948	1.61693	0.08819	1.8416	-	-
Juglans regia	-0.38503	-	5.6617	-0.10438	1.10291	0.41959	0.62268	4.21083	0.31322	1.24532	-	-
Carya illinoinensis	0.05446	-	5.52721	-0.11035	1.48399	0.77028	0.69167	3.42488	-0.05642	1.46398	-	-
Corylus avellana	-0.73051	-	2.75338	-0.24211	3.19813	0.3573	0.13775	1.46472	-0.34231	0.18073	-	-
Carpinus fangiana	-0.74208	-	3.78962	-0.27465	3.60584	0.94853	0.19778	0.6651	0.57362	1.26007	-	-
Betula platyphylla	-0.79724	-	4.02052	-0.3483	1.23418	0.19144	-0.05836	1.18172	-0.25773	1.66515	-	-
Castanea mollissima	-0.07933	-	5.29266	-0.30646	1.36121	0.35245	0.26325	5.06757	0.12344	1.68918	-	-
Castanea dentata	-0.34563	-	4.40085	-0.4742	1.23768	0.28169	0.19715	3.81132	0.24211	1.22992	-	-
Quercus rubra	-0.4002	-	4.15665	-0.47789	1.20297	0.34262	0.0129	3.94784	0.13851	1.33592	-	-
Quercus lobata	-0.48189	-	4.6125	-0.549	1.62475	0.0148	0.09369	3.55273	-0.01654	1.27002	-	-
Quercus suber	-0.495	-	2.84233	-0.56886	1.39842	0.48367	0.1193	2.53189	-0.02432	4.53141	-	-
Momordica charantia	0.29846	-	6.36777	-0.02187	2.33012	0.08996	0.91866	2.31816	0.18833	3.26675	-	-
Siraitia grosvenorii	0.00549	-	5.61307	-0.04058	0.91019	0.26605	1.01638	1.29902	-0.07979	2.67117	-	-
Cucurbita maxima	-0.08686	-	8.30294	0.23817	1.68886	0.91628	1.89135	1.57913	-	3.00079	-	-
Cucurbita pepo	-0.27791	-	8.18792	0.20878	1.9265	1.02047	1.94693	1.58986	0.56645	3.92136	-	-
Cucurbita argyrosperma	-0.75315	-	8.16821	-0.05783	2.09513	0.86492	1.39699	1.52328	0.20488	3.32618	-	-
Cucurbita moschata	-0.10151	-	7.69016	0.12805	1.30432	0.50842	1.93978	1.53773	0.18774	3.59268	-	-
Benincasa hispida	0.2612	-	6.15633	-0.04994	1.99496	0.58802	0.99671	2.05331	0.15423	2.68383	-	-
Citrullus lanatus	-0.34632	-	6.58684	-0.01517	1.8562	0.37178	1.20778	1.98922	0.19647	3.29598	-	-
Lagenaria siceraria	-0.06119	-	6.74844	-0.05706	2.92373	0.83881	0.98176	2.03044	0.14558	1.28515	-	-
Cucumis melo	-0.39452	-	6.0275	-0.08778	1.5306	0.52477	0.78938	1.93171	0.10826	2.53712	-	-
Cucumis sativus	-0.03001	-	6.50542	-0.02574	1.82555	0.62847	0.91107	1.78319	0.18363	3.24988	-	-
Sapria himalayana	-	-	0.44495	-0.6999	-0.78714	-0.52973	-0.44812	-0.3972	-0.77213	-0.18181	-	-
Linum usitatissimum	-0.2134	-	6.06023	-0.14673	1.92893	0.45264	0.59403	1.70838	0.40778	1.98686	-	-
Ricinus communis	-0.48384	-	5.12393	-0.37788	1.3534	0.0832	0.30749	0.94384	0.04974	1.26149	-	-
Hevea brasiliensis	-0.27608	-	6.18852	-0.12747	3.33213	0.67112	0.60455	1.72626	0.17782	1.64314	-	-
Manihot esculenta	-0.16696	-	6.62748	-0.07962	3.51035	0.92301	0.67056	1.57698	0.10123	1.73739	-	-
Salix brachista	0.30116	-	6.38312	0.08907	2.46065	0.63834	1.01421	1.68339	0.41132	1.85043	-	-
Salix purpurea	0.20511	-	6.45971	-0.07202	1.74729	0.68599	0.86551	2.13363	0.22544	2.51999	-	-
Salix dunnii	0.16049	-	5.9441	0.11898	2.08652	0.94829	0.95977	1.37248	0.32168	2.05072	-	-
Salix suchowensis	0.46763	-	7.70623	0.03186	1.88108	0.84795	1.06537	1.76351	0.49239	1.85787	-	-
Populus euphratica	0.22317	-	7.09735	-0.05811	1.71102	1.39578	0.89348	0.8645	0.74134	1.97731	-	-
Populus tremuloides	0.15083	-	7.31106	-0.02904	1.62357	0.93207	1.1378	1.47656	0.21706	2.36147	-	-
Populus deltoides	0.02933	-	5.99108	-0.13845	1.60729	0.72808	0.66583	1.03049	0.11647	1.50546	-	-
Populus alba	0.23018	-	6.61494	-0.09389	1.88236	0.72108	0.90433	0.87518	0.33434	1.99437	-	-
Populus trichocarpa	0.19537	-	6.81055	-0.11953	1.42232	0.83961	0.85045	0.92931	0.29658	1.90964	-	-
Populus tremula	-0.19674	-	6.66557	-0.11252	2.28091	0.68569	0.86518	1.37682	0.22522	1.93281	-	-
Arachis hypogaea	-0.2542	-	5.10049	-0.27232	1.22647	0.07322	0.61931	2.03793	0.17008	1.48962	-	-
Lupinus angustifolius	0.01884	-	8.56517	0.14612	1.63235	0.71048	1.4948	0.97326	0.57477	2.27352	-	-
Lupinus albus	0.19189	-	8.42732	0.23704	1.41526	0.50075	1.43212	1.35117	0.5352	1.03081	-	-
Lotus japonicus	-0.06695	-	6.33989	-0.25028	1.39296	0.37064	0.87111	1.76085	0.23343	2.74734	-	-
Cicer arietinum	-0.50512	-	5.76487	-0.25442	0.8803	0.45394	0.7759	1.52928	0.1071	1.89098	-	-
Trifolium pratense	-0.60183	-	4.85364	-0.28014	0.89105	0.16981	0.76505	1.67763	-0.02828	0.45376	-	-
Medicago truncatula	0.02729	-	5.62399	-0.51849	0.75645	0.00606	0.8794	1.2107	-0.09466	1.50052	-	-
Cajanus cajan	0.54263	-	6.3891	-0.2917	2.18181	0.47991	0.58166	1.48976	0.16529	1.89663	-	-
Glycine max	0.11958	-	7.1575	-0.07229	2.24356	0.4097	0.89067	1.93632	0.13847	2.47455	-	-
Glycine soja	0.15996	-	7.15257	-0.03882	2.19528	0.58226	0.95886	2.12024	0.12055	2.81164	-	-
Vigna angularis	0.05688	-	5.65119	-0.2357	1.32906	0.0646	0.24935	1.61552	0.1177	1.77833	-	-
Vigna unguiculata	0.12078	-	6.7471	-0.23452	2.06605	0.31713	0.41952	1.77365	0.18527	1.94631	-	-
Vigna radiata	-0.69876	-	7.0805	0.14977	1.86146	0.7701	0.90771	1.75514	0.5929	2.95958	-	-
Phaseolus lunatus	-0.1269	-	4.58475	-0.40368	0.99042	0.46581	0.03211	0.97284	-0.14768	1.29523	-	-
Phaseolus vulgaris	0.23977	-	6.41845	-0.15325	1.54368	0.87324	0.57023	2.06813	0.31111	2.25911	-	-
Phaseolus acutifolius	0.29849	-	6.90378	-0.11314	1.56548	0.74397	0.42532	1.51487	0.26758	1.27565	-	-
Ziziphus jujuba	-0.36298	-	4.47667	-0.44549	0.85561	0.42594	0.1654	2.54135	-0.04994	2.10111	-	-
Morus notabilis	-0.41275	-	5.05858	-0.29219	2.23535	0.47886	0.48757	2.15937	0.19432	1.57296	-	-
Ficus carica	-0.54105	-	3.97164	-0.21635	1.35411	-0.03687	0.35633	2.58021	-0.25329	1.34596	-	-
Cannabis sativa	-0.46512	-	4.51822	-0.08671	1.64195	0.12247	0.3549	1.58983	0.30536	2.12464	-	-
Trema orientale	-0.49267	-	5.01918	-0.18469	1.60229	0.70347	0.28513	2.00236	0.03179	3.44562	-	-
Parasponia andersonii	-0.47686	-	5.07183	-0.26437	1.38524	0.75656	0.32518	2.23665	0.06394	2.82013	-	-
Rosa chinensis	-0.60908	-	6.86445	-0.48957	1.00517	0.64074	-0.00976	6.57124	-0.12546	1.56914	-	-
Fragaria vesca	-0.58348	-	4.58632	-0.49797	1.61125	0.57337	0.05509	5.05029	-0.06819	1.12908	-	-
Fragaria x ananassa	-0.50784	-	5.99973	-0.29382	2.0721	1.00664	0.39511	4.56035	0.02953	1.36169	-	-
Pyrus x bretschneideri	-0.27509	-	6.01133	-0.05347	1.41002	0.21701	0.60674	2.99745	0.10571	1.64674	-	-
Malus baccata	-0.48236	-	5.23047	-0.13347	1.81906	0.30356	0.60263	2.99164	-0.08762	1.26797	-	-
Malus domestica	-0.33255	-	5.36954	-0.19553	1.4726	0.40069	0.69073	4.11696	0.15382	1.43696	-	-
Prunus armeniaca	-0.73728	-	4.96306	-0.26113	0.99645	0.98484	0.33102	3.523	0.17549	1.68588	-	-
Prunus avium	-0.79284	-	3.38133	-0.4174	1.67617	0.39116	-0.03794	2.78932	-0.41016	0.21019	-	-
Prunus yedoensis	-0.60711	-	5.58677	-0.36861	3.1052	1.14372	0.65873	1.3251	-0.04115	1.2952	-	-
Prunus dulcis	-0.50476	-	4.23705	-0.25387	3.13969	1.07859	0.2545	3.39619	0.10791	1.53147	-	-
Prunus persica	-0.47469	-	4.41947	-0.3141	3.0916	1.20477	0.33065	5.92394	0.17517	1.68514	-	-
Comparison between Bryophytes and Tracheophytes	SERK	SOBIR1	RLCKs (VII)	CDPKs	MAPKKKs	MAPKKs	MAPKs	CNGCs	OSCAs	RBOHs	EP proteins	RWP8-NLRs
Selaginella moellendorffii	0.30889	-0.33307	0.42318	0.07099	0.26815	-0.19013	-0.25112	0.10706	-0.09075	3.11673	-	-
Ceratopteris richardii	-0.56279	-	3.54257	0.73761	1.09571	0.3526	1.08456	-0.44531	-0.29133	0.75014	-	-
Azolla filiculoides	-0.27798	-0.26421	5.28052	1.53194	1.06182	0.34023	1.75401	0.06869	0.5047	1.06445	-	-
Salvinia cucullata	1.30131	-0.21827	3.81914	0.70368	0.56468	0.66123	1.48707	-0.02678	0.24339	-0.12266	-	-
Gnetum montanum	0.31573	0.34083	4.2456	-0.30791	0.20768	-0.1859	0.00372	0.11284	-0.23833	1.25722	-	-
Ginkgo biloba	-0.62752	0.89791	1.25001	-0.39045	-0.12628	-0.3086	0.06556	-0.36992	-0.31	0.70403	-	-
Sequoiadendron giganteum	-0.27225	-0.25837	2.16518	-0.36199	-0.25779	0.57601	-0.44483	-0.15365	-0.66297	0.66467	-	-
Sequoia sempervirens	-0.5243	0.69672	1.5	-0.59686	-0.42994	0.43489	-0.29689	-0.37133	-0.80723	-0.38793	-	-
Thuja plicata	-0.15908	1.14239	1.23506	-0.45937	-0.01373	1.99178	-0.27831	0.06687	-0.31848	0.68309	-	-
Abies alba	-	-0.70585	1.65029	-0.79756	0.41302	0.16088	-0.44951	-0.87793	-0.93316	-0.83494	-	-
Picea abies	-0.33701	-0.32436	1.56314	-0.14752	0.58899	0.02555	0.13799	-0.36915	-0.46268	0.13741	-	-
Pseudotsuga menziesii	-0.47795	0.33002	0.76597	-0.2067	0.19795	0.04979	-0.25328	-0.50326	-0.39558	0.34341	-	-
Pinus lambertiana	-0.6352	-0.25648	2.17323	-0.1898	0.71142	0.46716	-0.37384	-0.38291	-0.23975	1.08613	-	-
Pinus taeda	-0.73709	-0.73207	1.79515	-0.20097	0.63562	-0.10529	0.80508	-0.44408	-0.57385	0.65382	-	-
Amborella trichopoda	-0.28946	0.44819	3.12045	-0.25249	0.23192	0.53874	0.2196	0.20195	0.31624	1.43796	-	-
Euryale ferox	0.87172	0.52593	6.32654	0.61903	0.41259	0.62135	0.92761	0.50394	0.47359	1.1407	-	-
Nymphaea colorata	0.2597	0.28373	4.63097	-0.04289	0.34896	0.16914	0.32134	0.33181	0.60431	0.80091	-	-
Nymphaea thermarum	0.15518	0.17721	4.86154	0.01273	0.17813	0.07213	0.10155	0.09918	0.73868	0.65149	-	-
Ceratophyllum demersum	0.74675	0.18671	6.45642	0.42926	0.54393	0.98145	1.33193	-0.2613	-0.05623	1.99667	-	-
Persea americana var. drymifolia	0.99037	0.35222	6.05357	0.70615	0.08262	0.23152	1.4041	1.66546	0.0754	1.27641	-	-
Cinnamomum micranthum f. kanehirae	0.5342	0.04231	6.78477	0.13579	-0.00904	-0.05073	0.85311	1.16271	0.06577	0.75468	-	-
Kingdonia uniflora	-0.5959	-0.1764	3.88199	0.22812	-0.21697	0.37517	0.46427	0.19624	-0.345	0.15542	-	-
Macleaya cordata	-0.32326	0.3793	3.08797	0.02837	0.1043	0.04682	0.54878	0.57406	0.41034	0.93499	-	-
Papaver somniferum	-0.61407	0.17986	5.43425	0.48868	-0.05538	0.19394	0.32484	0.38727	0.07237	1.42763	-	-
Coptis chinensis	-	-0.15514	3.50719	0.45363	0.69104	-0.23055	0.10679	0.40241	-0.04014	0.42229	-	-
Thalictrum thalictroides	-	1.25385	3.54236	-0.22443	-0.09776	0.36845	0.05449	0.63679	0.02425	0.89712	-	-
Aquilegia coerulea	-0.4579	0.10488	4.23944	-0.30296	0.05046	0.00626	0.13726	0.37552	0.3808	0.86002	-	-
Acorus americanus	0.17543	0.19785	4.6803	-0.10691	0.3786	0.27276	0.12087	-0.00582	0.3609	1.35262	-	-
Zostera marina	1.11639	0.43783	5.81831	0.40186	0.58285	0.09125	0.88359	0.19335	0.63354	0.61369	-	-
Zostera muelleri	0.83447	-0.06527	7.08943	1.14434	0.59028	-0.29059	1.01171	0.26067	0.59294	-0.21321	-	-
Spirodela polyrhiza	-0.18645	0.65813	5.29037	0.42645	0.49348	0.51012	0.55156	0.89226	0.50706	1.32615	-	-
Wolffia australiana	-0.26529	-0.25128	3.79316	0.03057	0.12395	-0.09081	0.54132	-0.22323	0.19088	-0.15971	-	-
Lemna minor	-	-0.35181	3.30324	-0.40521	0.29738	0.37743	0.33436	0.8829	-0.1163	0.81865	-	-
Dioscorea alata	1.3185	0.18136	5.02225	0.49057	-0.05418	0.61387	0.54761	0.96098	0.20794	1.32023	-	-
Dioscorea cayenensis subsp. rotundata	1.25081	0.7203	4.5745	0.51283	-0.13918	0.74083	1.039	0.78474	0.04238	0.9307	-	-
Asparagus officinalis	0.82183	1.47544	5.45628	0.70365	-0.44259	-0.06063	1.20052	-0.10114	0.82805	0.73637	-	-
Allium sativum	0.40594	-0.64181	7.66263	0.64342	0.00371	-0.02135	0.34067	0.48642	0.05805	-0.39701	-	-
Apostasia shenzhenica	-0.25134	0.52589	6.05498	0.75025	0.29801	0.85292	0.28504	0.74135	0.56022	1.14064	-	-
Vanilla planifolia	1.34083	0.78911	7.34267	0.84695	0.55177	0.81046	1.12055	0.60864	0.08407	0.33861	-	-
Phalaenopsis equestris	0.39988	0.42657	8.47089	0.39088	0.64184	0.94886	1.00233	0.77601	0.2966	0.20079	-	-
Dendrobium catenatum	0.22407	0.24742	6.3942	0.28775	0.56049	0.89346	0.8676	0.68239	0.55893	0.04999	-	-
Zingiber officinale	1.01899	0.646	8.80557	1.61962	0.66787	0.624	1.2718	0.49419	0.21553	2.81007	-	-
Ensete ventricosum	-	0.91334	7.52881	0.3607	0.0723	0.39405	0.43229	0.03221	-0.6522	-0.14106	-	-
Musa balbisiana	0.88486	0.44061	8.22248	1.038	0.44173	0.4578	0.79736	0.49457	0.52758	2.50306	-	-
Musa acuminata	1.27978	1.32327	9.35607	1.0253	0.81356	0.69271	0.91307	0.83182	0.26696	2.38963	-	-
Phoenix dactylifera	1.13104	1.71461	5.43644	0.37005	0.24969	0.81302	0.62569	1.14038	0.23364	1.43729	-	-
Cocos nucifera	0.66847	3.53411	6.25662	0.43022	0.13441	0.72058	0.59101	0.64638	-0.09853	1.54432	-	-
Elaeis guineensis	1.06426	3.73318	5.73352	0.44777	0.10527	0.59655	0.57474	1.07331	0.19498	1.0658	-	-
Calamus jenkinsianus	0.95399	0.99126	5.54245	-0.15164	-0.0036	-0.05006	-0.04174	0.65268	-0.54754	0.27703	-	-
Calamus simplicifolius	0.50159	0.22419	4.73262	-0.08728	-0.29554	0.20783	0.31733	0.33354	-0.37413	0.71739	-	-
Ananas comosus	0.72929	1.34969	6.10329	0.14545	-0.05939	0.96163	0.3192	0.34074	0.20128	1.30743	-	-
Carex littledalei	-0.3318	1.72378	5.29674	0.0935	0.22666	-0.17311	0.65667	0.13032	0.54726	2.43903	-	-
Joinvillea ascendens	0.6557	0.12486	5.00092	0.0322	-0.04313	0.70742	0.26307	0.40039	0.02237	1.20925	-	-
Pharus latifolius	1.45199	-0.000495722	6.58356	0.08914	0.40039	1.27572	0.49642	0.55541	0.24911	1.52393	-	-
Eragrostis curvula	0.40002	-0.42931	3.87124	-0.08356	0.3136	0.90575	0.28162	0.30254	-0.22196	0.92146	-	-
Eragrostis tef	1.15296	-0.26866	7.67016	0.55192	-0.15831	0.66515	1.25831	1.2762	0.16324	2.07794	-	-
Cleistogenes songorica	0.65404	0.40466	5.92742	0.19228	0.23706	1.04684	0.73498	0.74873	0.34051	1.83761	-	-
Oropetium thomaeum	-	-	5.35105	0.60938	0.53182	1.71056	1.26773	0.72029	0.59405	1.86304	-	-
Eleusine coracana	0.68388	0.144	5.78116	0.18099	0.20213	1.51789	0.76628	0.89896	0.23473	2.37027	-	-
Chasmanthium laxum	0.39805	-0.05019	5.5309	0.03499	0.18819	1.45092	0.68865	0.47808	0.29491	1.66494	-	-
Sorghum bicolor	0.38419	-0.0596	5.24319	0.07867	-0.01182	0.85566	0.40793	0.46343	0.17524	1.63852	-	-
Zea mays	0.90867	-0.22197	7.85476	1.09721	0.44048	1.71624	1.03847	0.29148	0.06072	2.05615	-	-
Saccharum spontaneum	0.68915	-0.42621	6.95877	1.00738	1.12467	1.78705	1.63086	1.55971	0.69491	2.21982	-	-
Saccharum hybrid cultivar	0.27113	-0.56821	3.81181	0.04009	0.29638	0.70408	0.37373	0.70226	0.07924	0.4538	-	-
Miscanthus lutarioriparius	0.2902	-0.12346	5.91039	0.18137	-0.05698	1.32838	0.1893	0.22766	0.09544	1.82827	-	-
Miscanthus sinensis	0.49515	0.01578	5.26197	0.10688	0.14364	1.46696	0.42574	0.42267	-0.01907	1.42253	-	-
Dichanthelium oligosanthes	0.80706	0.84153	5.98613	0.12656	0.10578	1.42256	0.60829	0.65577	0.11583	2.10013	-	-
Digitaria exilis	-0.52945	-0.04095	4.34376	0.10007	0.10376	0.89247	0.25637	0.59196	0.14407	1.8254	-	-
Urochloa fusca	0.28834	-0.12472	4.08451	-0.04623	-0.03645	0.72716	0.39233	0.4529	0.09385	0.96465	-	-
Panicum miliaceum	0.31708	0.3422	5.11023	0.10848	0.26265	0.87434	0.55736	0.50388	0.15892	1.1089	-	-
Panicum virgatum	0.38809	0.21249	4.03099	-0.02646	-0.02926	0.77909	0.09674	0.34177	-0.03573	1.15457	-	-
Panicum hallii	0.35262	0.37842	5.10079	0.00136	0.10359	0.95282	0.28983	0.43005	0.14843	1.32051	-	-
Setaria viridis	0.27639	0.73431	4.55135	-0.05508	-0.08878	0.84276	0.37942	0.25949	0.0837	1.67633	-	-
Setaria italica	0.74334	1.22074	4.58138	-0.03204	0.02233	1.02252	0.49617	0.38235	0.11013	2.24004	-	-
Cenchrus americanus	0.2752	-0.13365	4.34077	-0.05595	-0.21968	0.57804	0.37813	0.3482	-0.11416	1.43076	-	-
Cenchrus purpureus	0.25968	0.71161	3.9714	0.32521	0.02776	1.72795	0.68168	0.46497	0.16675	1.52124	-	-
Bonia amplexicaulis	0.32759	0.35291	7.74128	0.62943	0.62476	1.56699	1.34203	0.47377	0.22965	2.98575	-	-
Guadua angustifolia	0.56555	0.59541	10.2538	0.50975	0.67649	1.3006	1.16467	0.24138	-0.45623	0.79054	-	-
Olyra latifolia	0.27235	-0.13559	5.04617	-0.00849	-0.00515	0.83693	0.37505	0.43486	-0.01793	1.42533	-	-
Raddia guianensis	0.22602	0.24941	7.4428	0.50477	0.3129	-0.05176	1.45512	1.07393	0.27752	1.10332	-	-
Leersia perrieri	0.58188	0.0747	5.88003	0.29436	0.29065	0.63129	0.81014	0.89543	0.34308	1.71382	-	-
Oryza punctata	0.47213	0.000140475	5.52127	0.20456	0.10101	0.66993	0.68455	0.86769	0.13627	1.80615	-	-
Oryza meridionalis	0.66967	0.13435	5.72394	0.23608	0.07847	0.20528	0.69831	0.64757	0.41762	1.22789	-	-
Oryza brachyantha	0.07457	0.09507	6.01039	0.38169	0.3699	0.16354	0.74196	0.70413	0.24412	1.15074	-	-
Oryza longistaminata	0.63248	0.10908	5.44267	0.20854	0.16544	-0.15827	0.97181	0.95605	0.26004	1.17826	-	-
Oryza glumipatula	-0.07624	-0.05862	4.91493	0.18778	0.13054	1.00049	0.49749	0.66029	0.06952	1.11303	-	-
Oryza glaberrima	0.46647	0.99259	5.85054	0.08565	0.29619	0.20982	0.30517	0.55042	0.35829	0.39768	-	-
Oryza sativa	0.52595	-0.22247	4.2541	-0.10815	-0.14406	0.29823	0.23684	0.37131	-0.11664	0.96339	-	-
Oryza barthii	0.46224	-0.00658	5.35969	0.19647	0.14332	0.35712	0.67323	0.64901	0.2415	1.50857	-	-
Oryza rufipogon	0.34588	-0.08563	4.7452	0.10125	0.00659	0.52671	0.54008	0.70751	0.14271	1.30894	-	-
Oryza nivara	0.35793	-0.07745	4.68727	0.0582	0.10793	0.54038	0.55387	0.53138	0.04813	1.32962	-	-
Oryza meyeriana var. granulata	0.53166	0.04058	5.53825	0.19359	0.30174	0.57951	0.75267	0.7273	0.064	1.62767	-	-
Brachypodium stacei	0.49812	0.01779	5.27439	0.16745	0.2223	0.85389	0.42857	0.68947	0.27196	1.85568	-	-
Brachypodium hybridum	0.36278	-0.07415	4.81734	0.03543	-0.05027	0.75669	0.29952	0.53685	0.15706	1.46782	-	-
Brachypodium distachyon	0.43542	-0.0248	5.243	0.11858	0.02475	0.92432	0.46003	0.61876	0.21873	1.46254	-	-
Brachypodium mexicanum	0.11597	0.13725	4.87829	0.20011	0.04708	0.58814	0.36212	0.41582	0.08532	1.42505	-	-
Brachypodium sylvaticum	0.25203	-0.14939	5.1513	0.12203	0.06409	0.80759	0.19391	0.5002	0.15966	1.14794	-	-
Secale cereale	0.32297	0.01115	5.79283	0.00518	-0.05553	0.84179	0.64001	0.67844	0.45512	2.40445	-	-
Hordeum vulgare	0.29619	0.32091	6.30785	0.26261	0.23381	0.60401	0.56562	0.37039	0.50071	1.96493	-	-
Thinopyrum intermedium	-0.1478	-0.34866	4.86851	-0.2778	-0.22865	0.21935	0.07674	0.48662	0.08532	1.74124	-	-
Aegilops tauschii	0.19248	-0.18985	5.62708	-0.16366	0.17563	0.47567	0.36454	0.34479	0.19655	2.18231	-	-
Triticum urartu	-0.01893	-0.50011	5.63746	0.03211	-0.24958	0.0623	0.30974	0.55585	0.47663	1.80515	-	-
Triticum dicoccoides	0.2124	-0.01158	6.67524	0.10541	0.1623	0.95043	0.66481	0.64071	0.4037	2.60526	-	-
Triticum turgidum	0.31478	-0.10677	6.09494	-0.1035	-0.21781	0.62701	0.33732	0.52904	0.37	2.38337	-	-
Triticum spelta	-0.0692	-0.18695	5.45802	-0.12958	-0.01002	0.60436	0.36943	0.43395	0.2932	1.88954	-	-
Triticum aestivum	0.37455	-0.79989	6.87614	0.17062	-0.05876	0.64023	1.09718	0.74388	0.45502	1.695	-	-
Paeonia suffruticosa	-0.55714	-	3.70829	0.19063	0.21948	-0.45197	0.09798	1.34106	-0.69236	-0.24024	-	-
Rhodiola crenulata	0.12679	0.14828	8.12079	0.51469	0.20664	0.04579	0.71917	1.62085	1.34825	0.6109	-	-
Kalanchoe laxiflora	1.84171	0.15836	7.92619	0.46155	0.1013	0.2308	1.22202	1.52368	0.84245	0.62504	-	-
Kalanchoe fedtschenkoi	1.51735	0.02614	8.36715	0.35358	0.12964	0.24607	1.11242	1.34208	0.86531	0.43956	-	-
Amaranthus hypochondriacus	-0.33317	0.35909	6.25054	0.24714	-0.04789	0.03149	0.65327	0.833	0.54409	0.90664	-	-
Selenicereus undatus	-0.45362	0.1136	5.60094	0.1496	-0.21988	0.5213	0.25043	1.07955	0.77124	1.81203	-	-
Portulaca amilis	-0.00626	0.0127	3.80228	-0.14816	-0.49326	-0.38513	0.07396	0.75105	-0.15627	0.5154	-	-
Drosera spatulata	0.56774	-0.20118	7.33376	0.19116	0.11922	0.45504	1.09295	1.81773	0.81511	0.79304	-	-
Dionaea muscipula	0.40706	1.15085	6.6496	0.31579	-0.06724	-0.34705	0.34174	0.78513	-0.18546	1.01158	-	-
Aldrovanda vesiculosa	0.70924	0.74184	7.39759	0.53176	0.33645	0.05758	1.06452	1.28897	1.11086	0.95487	-	-
Suaeda aralocaspica	0.02048	0.03994	3.43832	-0.28429	-0.47963	-0.21074	0.16772	0.94201	0.18149	0.45891	-	-
Beta vulgaris	1.48439	0.26589	4.70279	-0.12879	-0.49325	-0.03925	0.30298	1.23262	0.15055	0.77589	-	-
Chenopodium quinoa	0.25486	-0.0409	5.06415	-0.04656	-0.32811	0.0676	0.07695	0.72471	0.23493	0.6146	-	-
Spinacia oleracea	0.34096	-0.54449	3.42813	-0.26852	-0.49855	-0.58515	-0.06228	0.13417	0.03502	0.27805	-	-
Hydrangea quercifolia	0.47149	0.49955	7.29616	0.03203	1.05098	0.21396	0.68381	0.55572	0.47651	0.96345	-	-
Camptotheca acuminata	0.82849	0.11802	5.89225	0.75263	0.64104	0.47077	0.2554	1.86108	0.35488	2.34602	-	-
Davidia involucrata	1.24504	0.52524	3.88214	0.09344	0.14482	-0.07393	0.71265	0.97796	0.38628	0.06986	-	-
Nyssa yunnanensis	-0.5762	0.72752	5.9632	0.33753	0.51275	0.04888	0.93978	1.32989	-0.31307	-0.5153	-	-
Nyssa sinensis	2.289	0.2569	5.55635	0.15337	0.38367	0.01752	0.72497	1.34717	0.42798	0.64573	-	-
Diospyros oleifera	1.05412	0.56997	7.93392	0.38063	0.5712	0.1121	0.37113	0.84595	0.78367	1.34932	-	-
Camellia sinensis	1.54289	0.43966	3.84716	-0.04222	1.13236	-0.2133	0.23936	0.3741	-0.34575	0.13102	-	-
Roridula gorgonias	1.60989	0.32984	6.72506	0.2203	0.59704	0.61485	1.11542	1.06947	-0.09349	0.49248	-	-
Clethra arborea	0.44129	0.95837	6.08112	0.17932	1.15588	0.33767	0.92412	1.23489	0.22371	2.57156	-	-
Actinidia chinensis	1.95966	1.15436	7.68372	0.23557	0.50923	0.56965	1.09653	0.78805	0.56646	0.69249	-	-
Rhododendron delavayi	0.44022	-0.02154	9.09184	0.12233	0.27299	0.18816	0.19024	1.03022	0.11164	0.37266	-	-
Vaccinium corymbosum	2.6239	0.01876	5.18978	-0.19662	0.3764	0.35308	0.19161	0.66465	0.15743	0.14336	-	-
Vaccinium darrowii	1.92348	-0.14879	6.1648	-0.12127	0.53337	0.42126	0.1151	0.8545	0.16049	-0.04468	-	-
Panax ginseng	0.37787	0.05311	8.98784	1.01326	0.37011	1.34449	1.82488	1.47646	0.11669	0.96985	-	-
Coriandrum sativum	1.70479	-0.21246	7.12266	0.26467	0.61571	0.55402	0.54753	1.2877	0.43157	0.76771	-	-
Daucus carota	0.92089	-0.02124	7.93464	0.62788	0.66519	0.3371	0.74013	2.45245	0.33438	1.74617	-	-
Lactuca sativa	2.29164	0.25791	8.44472	0.49096	0.30085	0.14563	0.64788	1.34905	0.5244	0.64704	-	-
Cynara cardunculus	0.68266	0.71475	8.21567	0.50794	0.54448	-0.13239	1.03242	1.60917	0.6884	0.92447	-	-
Erigeron canadensis	1.33635	-0.04764	8.37108	0.20164	0.42966	-0.2772	0.51496	0.87727	0.51479	0.87047	-	-
Helianthus annuus	0.66815	0.69997	10.6084	0.24795	0.70129	-0.07106	0.52708	0.97529	0.23607	1.09867	-	-
Mikania micrantha	-0.36192	0.62562	8.7131	0.34254	0.20389	0.08571	0.21691	0.75397	0.40364	1.18933	-	-
Chiococca alba	0.28919	0.31378	6.99523	0.00464	0.88455	0.19651	0.96695	0.54473	0.19408	0.47446	-	-
Ophiorrhiza pumila	0.01036	-0.48518	4.12672	-0.17328	1.00934	0.09402	0.15615	0.28184	-0.06418	0.15556	-	-
Coffea canephora	0.1956	0.8276	5.78886	-0.09159	0.09742	0.10965	0.36811	1.02247	0.52267	0.70927	-	-
Coffea arabica	0.20303	0.53247	4.66834	-0.26172	0.19626	0.20959	0.14718	0.52628	0.46249	0.37592	-	-
Coffea eugenioides	-0.07776	0.40975	4.23669	-0.29929	0.1757	0.14126	0.49503	0.56006	0.38808	0.31847	-	-
Dorcoceras hygrometricum	-0.26336	-0.24931	3.09379	-0.3542	-0.02335	-0.20237	-0.01658	0.24609	-0.14713	-0.1575	-	-
Antirrhinum majus	-0.08701	0.39561	5.83869	-0.14623	0.16391	-0.01141	1.17652	0.54441	0.16275	0.30525	-	-
Erythranthe guttata	1.09219	1.13209	8.85776	0.22279	0.49362	0.13271	0.99506	0.54837	0.21115	1.69196	-	-
Olea europaea	0.58372	1.58229	5.27577	-0.03736	0.87362	-0.51004	0.38939	0.07161	-0.19321	0.08679	-	-
Sesamum indicum	0.81745	0.85211	6.02627	0.48711	0.72998	0.49937	0.96415	1.56198	0.4028	0.73219	-	-
Lindenbergia philippensis	0.64489	0.67626	7.47887	0.08955	0.84532	0.35701	0.67309	0.97092	0.39658	0.56773	-	-
Striga asiatica	1.30062	1.3445	6.56009	0.18326	1.25247	-0.00356	0.57955	0.3621	0.27854	0.0525	-	-
Phtheirospermum japonicum	0.69011	0.72235	9.07325	0.51462	1.01097	0.39432	1.04142	0.54861	0.43497	0.61083	-	-
Genlisea aurea	0.89886	-	5.88221	0.77568	0.06512	0.76235	1.53499	1.60983	0.97862	0.62881	-	-
Utricularia reniformis	2.03081	0.15823	6.32321	0.37282	0.04322	0.28926	1.38434	0.68226	0.31588	0.08324	-	-
Utricularia gibba	0.8075	0.22798	6.42457	0.47897	0.29039	0.11838	1.41303	0.52878	0.39513	0.72271	-	-
Ipomoea triloba	1.30751	0.88121	6.47121	0.13286	0.97681	0.7133	0.76031	1.24443	0.60295	0.84738	-	-
Cuscuta australis	-0.22597	0.57759	5.3589	0.35717	0.10517	0.43678	0.4762	0.96402	0.97156	0.77054	-	-
Cuscuta campestris	-0.34973	0.32535	4.10648	-0.01186	0.09426	0.20705	0.36418	0.30624	0.50575	0.48744	-	-
Petunia axillaris subsp. parodii	0.37172	0.86385	5.84984	-0.09139	1.19173	-0.29272	0.65685	0.7403	0.27053	1.61475	-	-
Petunia integrifolia subsp. inflata	0.24567	0.26942	5.92266	-0.02928	0.86327	-0.1008	0.97973	0.75597	0.24992	2.0868	-	-
Nicotiana tabacum	-0.06167	0.43433	5.29159	0.2065	1.00963	-0.12913	0.61058	0.68647	0.24933	1.14634	-	-
Nicotiana attenuata	0.42431	0.45148	5.30942	0.44291	0.88839	0.02816	0.62983	0.70662	0.31923	1.17199	-	-
Nicotiana benthamiana	0.80816	0.84265	6.35448	0.05679	1.15143	0.02555	1.01159	0.72051	0.11651	1.06801	-	-
Nicotiana sylvestris	0.27551	-0.13344	4.95845	-0.05573	0.56101	-0.21079	0.45955	0.61823	0.18141	1.18821	-	-
Capsicum chinense	-0.13786	0.31787	5.14527	0.05815	0.71456	-0.3332	0.39759	0.54953	0.09798	0.23254	-	-
Capsicum annuum	-0.12546	0.33684	5.33937	0.02227	0.56085	-0.18833	0.5011	0.57183	0.31629	0.50033	-	-
Solanum melongena	0.41505	0.92272	5.72429	-0.06269	0.828	-0.27038	1.24893	1.39369	0.31066	1.15787	-	-
Solanum tuberosum	0.31873	0.34389	4.62931	-0.28064	1.42088	-0.32004	0.34135	0.48717	-0.08392	0.25687	-	-
Solanum pimpinellifolium	0.1635	0.18569	4.52891	-0.27465	0.50304	-0.40008	0.25741	0.47612	-0.19175	0.55248	-	-
Solanum pennellii	-0.04179	-0.02352	3.55338	-0.40263	0.43329	-0.50593	0.03555	0.35075	-0.11248	0.46121	-	-
Solanum lycopersicum	0.45511	0.48287	6.03186	-0.03616	1.22603	-0.24972	0.66507	1.05122	0.34776	0.9416	-	-
Tetrastigma voinierianum	0.38002	0.05476	6.58598	-0.35475	0.19632	-0.57306	0.11856	0.60493	-0.52067	-0.21083	-	-
Vitis riparia	1.09068	0.59792	4.3042	-0.20576	0.97229	-0.19151	0.29585	0.65777	0.21028	1.09224	-	-
Vitis rotundifolia	1.20003	0.40124	4.64807	-0.19636	0.6828	-0.14922	0.36363	0.91892	-0.04482	1.0444	-	-
Vitis arizonica	1.82349	1.58961	4.52606	-0.2079	0.78534	-0.03914	0.23851	0.43286	-0.0193	1.42194	-	-
Vitis vinifera	0.61728	0.64813	4.47088	-0.30683	0.75937	-0.1661	0.23376	0.59587	0.12348	0.8497	-	-
Punica granatum	0.7194	0.16813	8.00147	-0.19607	0.11059	0.24118	1.40472	0.93902	0.45984	1.622	-	-
Psidium guajava	0.13771	0.1594	6.14738	0.26339	0.04428	0.05592	0.62733	0.92453	0.58066	1.27711	-	-
Syzygium oleosum	0.03647	0.58435	5.63659	-0.2125	0.37417	0.76359	0.48253	1.1916	0.32001	1.07448	-	-
Eucalyptus grandis	1.57426	4.24672	6.36043	0.40424	1.53789	0.85827	1.20928	3.98964	0.09283	2.18955	-	-
Corymbia citriodora	-0.16799	0.27182	5.53366	-0.36784	0.18796	-0.0991	0.19008	1.28707	0.25228	0.66526	-	-
Durio zibethinus	1.68937	0.95762	6.70503	0.25746	1.19424	0.54517	0.8318	1.19342	0.51237	2.07586	-	-
Theobroma cacao	0.16903	0.19132	4.64935	-0.1801	0.31148	0.62748	0.33771	0.73033	0.35348	1.3398	-	-
Herrania umbratica	0.43272	-0.26998	5.57746	0.00484	0.46118	0.77296	0.50283	0.96916	0.65878	1.86757	-	-
Corchorus olitorius	-0.46761	0.08509	5.04607	0.36911	0.08594	0.48236	0.01535	-0.43713	0.10951	1.13116	-	-
Corchorus capsularis	0.31742	1.01382	5.68478	0.30896	0.88103	0.83407	0.50751	0.25355	0.52529	0.88343	-	-
Hibiscus syriacus	0.99491	1.03296	7.30151	0.42504	0.71806	0.64578	1.36731	0.40608	0.1805	0.39431	-	-
Gossypium raimondii	1.85127	0.24528	6.57835	0.1427	0.16316	0.63818	1.17512	0.72257	0.5091	2.02809	-	-
Gossypium hirsutum	1.50491	0.27634	6.5152	0.24441	0.1496	0.61447	1.22938	0.80967	0.45007	1.98425	-	-
Gossypium mustelinum	1.51188	0.27989	6.73842	0.19894	0.17415	0.61896	1.2755	0.77045	0.45411	2.11226	-	-
Gossypium darwinii	1.87161	0.25416	6.28548	0.15086	0.12962	0.58641	1.22976	0.77823	0.51986	1.9324	-	-
Gossypium tomentosum	1.05553	0.25684	6.54936	0.22539	0.153	0.46261	1.19531	0.78202	0.47551	1.93865	-	-
Gossypium barbadense	1.72356	0.281	6.89699	0.22446	0.11107	0.62036	1.27747	0.86058	0.50388	2.11496	-	-
Toona sinensis	-0.56542	0.32859	3.3052	-0.18723	0.55123	0.07556	1.07201	0.56214	0.81132	2.23068	-	-
Dimocarpus longan	-0.178	-0.16232	5.45507	-0.18328	0.34133	0.27152	0.019	1.52027	0.04687	2.05543	-	-
Sclerocarya birrea	-0.22887	0.57168	5.14873	0.08166	0.33696	1.14708	0.47066	0.7936	0.60704	2.08682	-	-
Anacardium occidentale	1.59825	0.13477	6.62334	0.30163	-0.01576	0.37798	1.12368	1.51153	-0.05456	1.75938	-	-
Pistacia vera	1.74997	0.40121	4.98018	-0.19638	0.16858	0.55973	0.39856	1.42283	0.69806	1.62097	-	-
Mangifera indica	2.3842	0.29328	6.15497	-0.01104	0.33743	0.43959	1.01693	1.86235	0.46932	1.90291	-	-
Atalantia buxifolia	0.78501	1.4254	5.46956	-0.02629	0.33501	-0.07962	0.47519	1.76788	0.65332	1.04153	-	-
Citrus medica	0.6007	0.08749	4.02802	-0.06446	0.52367	0.48563	0.32287	0.80516	0.35906	1.13586	-	-
Citrus sinensis	0.73358	5.4777	4.72466	-0.05434	0.29655	0.43018	0.43269	2.66564	0.07046	1.31316	-	-
Citrus cavaleriei	-0.46114	3.39309	3.81748	0.19677	0.31895	0.66707	0.33599	1.96247	0.49731	1.15704	-	-
Citrus trifoliata	1.27195	3.05175	4.62687	-0.13689	0.15854	0.23003	0.29989	2.48292	0.57826	1.27365	-	-
Citrus clementina	0.73879	6.67848	4.74188	-0.0515	0.00489	0.43448	0.437	2.43155	0.47631	1.32012	-	-
Citrus reticulata	0.13786	4.21804	5.04862	-0.00245	0.21849	0.40808	0.30205	1.5263	0.3174	1.27742	-	-
Citrus hindsii	1.87228	2.41491	5.13048	-0.16064	0.41585	0.7772	0.36947	2.0367	0.66274	1.46379	-	-
Citrus maxima	1.25359	1.87071	4.58138	0.77812	0.78122	0.74298	2.22345	1.50172	-	2.86617	-	-
Carica papaya	-0.325	0.37575	4.70844	-0.05318	0.58335	0.46178	0.41607	0.85547	-0.37479	2.47403	-	-
Cleome violacea	0.31405	0.33911	4.71516	0.07521	0.54118	0.42285	0.87957	0.80606	0.67353	1.63006	-	-
Rorippa islandica	0.9343	-0.01441	4.95904	0.07399	1.02204	0.49603	0.8445	1.55628	0.7916	1.76534	-	-
Arabis alpina	1.10987	0.43341	5.79732	0.47975	0.6497	0.74062	0.87779	0.63581	-0.18574	1.41308	-	-
Thlaspi arvense	0.51289	-0.22913	3.84359	-0.11578	0.89011	0.17011	0.29839	0.5995	0.22612	1.37918	-	-
Iberis amara	0.88868	-0.51882	3.79173	-0.06172	0.78174	-0.12355	0.4408	0.7472	0.14801	0.89009	-	-
Caulanthus amplexicaulis	2.04884	0.2428	5.92478	0.31862	1.39424	0.50915	1.26769	1.51423	0.97674	1.78959	-	-
Lunaria annua	1.20622	0.12415	5.93005	0.54733	0.87504	0.59259	1.1038	1.02152	0.70289	1.313	-	-
Euclidium syriacum	1.31174	-0.52883	4.8092	0.13494	0.79183	1.14556	0.76354	1.05303	0.6059	1.90836	-	-
Boechera stricta	1.73625	0.11537	5.61148	0.21541	1.17667	0.69303	0.98301	1.54574	0.90079	2.12947	-	-
Stanleya pinnata	0.14878	-0.12198	4.34331	-0.12717	0.40592	0.24389	0.53363	0.51817	0.26353	1.62773	-	-
Schrenkiella parvula	1.71912	0.10839	5.57009	0.33493	1.16304	0.51419	0.97059	1.18483	0.88889	2.10988	-	-
Lepidium sativum	1.30911	0.17658	4.92813	0.24836	0.61905	0.51804	1.09182	1.13614	0.87142	2.13613	-	-
Diptychocarpus strictus	1.13843	0.63441	5.45875	0.24982	1.67162	0.81931	1.24307	1.37389	0.98067	2.05718	-	-
Eutrema salsugineum	0.62352	0.10299	5.66886	0.39169	2.09078	0.50681	0.85778	1.28862	1.005	2.40421	-	-
Descurainia sophioides	1.0905	0.06519	5.56655	0.2829	1.29193	0.61685	0.89378	1.09966	0.81526	1.98865	-	-
Meniocus linifolius	1.26908	0.15618	5.03095	0.16041	1.14059	0.66722	0.83918	1.27902	0.83897	2.40616	-	-
Malcolmia maritima	0.91196	-0.02579	5.23671	0.11746	1.72992	0.33088	0.91436	0.92034	0.66022	1.7334	-	-
Isatis tinctoria	0.54907	-0.42596	4.64848	0.3169	1.19742	-0.04152	0.69202	1.2333	0.01088	0.69116	-	-
Myagrum perfoliatum	1.78229	0.13414	5.99164	0.3009	1.3268	0.54936	1.01637	1.47091	0.80392	2.50034	-	-
Camelina sativa	0.88779	0.04934	6.09089	0.26382	1.45037	1.01755	1.02926	1.32245	0.74852	1.9442	-	-
Capsella rubella	1.11143	0.07585	5.12213	0.29574	1.36872	0.79634	0.91274	1.34392	0.83344	2.32044	-	-
Capsella grandiflora	1.32199	0.18314	5.8729	0.3571	1.13131	0.79589	1.10349	1.33217	1.01627	2.65156	-	-
Arabidopsis halleri	0.7988	0.22208	5.80932	0.33168	1.01799	0.66949	1.17271	1.28213	0.80494	2.08596	-	-
Arabidopsis lyrata	1.47016	0.00691	5.08792	0.21271	1.11616	0.52839	0.88439	1.29818	0.60155	2.10766	-	-
Arabidopsis thaliana	1.66116	0.08477	5.43005	0.24427	1.11694	0.64657	1.03009	1.2508	0.84863	2.04359	-	-
Eruca vesicaria	0.27229	0.667	6.11452	0.27474	1.09463	0.34951	0.69851	0.76787	0.34677	1.80631	-	-
Cakile maritima	0.55893	0.32388	5.52907	0.33632	0.74888	0.12533	0.88297	0.42841	0.26343	2.26875	-	-
Sinapis alba	2.20127	1.25854	7.92512	0.92858	0.98404	0.75221	1.58302	1.55142	0.93872	2.09804	-	-
Crambe hispanica	1.32924	1.03457	6.31647	0.32245	0.93435	0.4412	0.90381	0.82934	0.3869	1.47369	-	-
Brassica rapa	1.91169	0.85451	8.05807	0.65921	1.26427	0.46378	1.22121	1.23182	0.76983	1.08133	-	-
Brassica napus	1.50783	1.04453	7.60458	0.66115	1.09727	0.49997	1.26386	1.12111	0.54854	1.5814	-	-
Brassica oleracea var. capitata	1.27987	0.39401	8.25471	0.97208	1.13915	0.41065	0.73922	0.44623	0.68934	1.86826	-	-
Cephalotus follicularis	-0.10732	-0.0903	3.31387	-0.37392	0.13801	-0.30958	0.1066	0.32129	-0.06983	0.2762	-	-
Morella rubra	0.04818	0.60226	4.06536	-0.14234	0.069	-0.18931	0.09947	1.21637	0.33492	1.39763	-	-
Juglans regia	0.32517	0.68805	5.7241	0.12303	0.21634	0.12741	0.57956	3.41324	0.61097	0.89451	-	-
Carya illinoinensis	1.27222	0.85245	5.58834	0.11553	0.43677	0.40592	0.64672	2.74759	0.15753	1.07901	-	-
Corylus avellana	-0.41928	0.18359	2.78854	-0.04967	1.42824	0.07794	0.10751	1.08746	-0.19319	-0.00374	-	-
Carpinus fangiana	-0.44422	0.69914	3.83448	-0.09048	1.66406	0.54748	0.16595	0.41023	0.93042	0.90695	-	-
Betula platyphylla	-0.56307	-0.10947	4.06755	-0.18282	0.29227	-0.05379	-0.08338	0.84777	-0.08943	1.24875	-	-
Castanea mollissima	0.98392	0.01088	5.35159	-0.13036	0.36575	0.07409	0.22968	4.13884	0.37817	1.26902	-	-
Castanea dentata	0.41009	-0.04201	4.45143	-0.34069	0.29429	0.01789	0.16534	3.07488	0.52374	0.88152	-	-
Quercus rubra	0.29248	0.31713	4.20495	-0.34532	0.27422	0.06628	-0.01402	3.1905	0.39665	0.97096	-	-
Quercus lobata	0.11646	0.89625	4.66507	-0.43448	0.51818	-0.19407	0.06463	2.85587	0.20644	0.91535	-	-
Quercus suber	0.0882	-0.16828	2.87832	-0.4594	0.38727	0.1783	0.08956	1.99128	0.1969	3.66718	-	-
Momordica charantia	1.798	1.13853	6.43677	0.22648	0.92617	-0.13438	0.86768	1.81027	0.45777	2.60011	-	-
Siraitia grosvenorii	1.1667	0.65602	5.67501	0.20302	0.10487	0.00547	0.9628	0.94712	0.12885	2.09759	-	-
Cucurbita maxima	0.9677	1.50653	8.39007	0.55255	0.55526	0.52187	1.81452	1.18435	-	2.37571	-	-
Cucurbita pepo	0.55601	3.2285	8.27398	0.5157	0.69271	0.60461	1.86863	1.19344	0.92162	3.15245	-	-
Cucurbita argyrosperma	-0.46807	2.25247	8.25408	0.18139	0.79025	0.48108	1.3333	1.13706	0.47807	2.65026	-	-
Cucurbita moschata	0.93612	1.46631	7.77155	0.41447	0.33284	0.19795	1.86166	1.1493	0.45704	2.87512	-	-
Benincasa hispida	1.71771	1.07716	6.22336	0.19129	0.73231	0.26117	0.94366	1.58596	0.41593	2.10827	-	-
Citrullus lanatus	0.40859	1.15318	6.6579	0.23489	0.65206	0.08944	1.14911	1.53168	0.46775	2.62478	-	-
Lagenaria siceraria	1.02302	1.0616	6.82101	0.18237	1.26952	0.46034	0.9291	1.56659	0.40533	0.92812	-	-
Cucumis melo	0.30474	0.99444	6.09332	0.14385	0.46372	0.21094	0.74183	1.48297	0.35954	1.98448	-	-
Cucumis sativus	1.09021	1.13007	6.57572	0.22164	0.63433	0.2933	0.86029	1.35718	0.452	2.58588	-	-
Sapria himalayana	-	-	0.45848	-0.6237	-0.87688	-0.62652	-0.46278	-0.48947	-0.72046	-0.30964	-	-
Linum usitatissimum	0.69502	0.38188	6.12636	0.06992	0.69412	0.15366	0.55168	1.29383	0.72697	1.52019	-	-
Ricinus communis	0.11226	0.13348	5.18129	-0.21992	0.36123	-0.13975	0.27275	0.64631	0.28776	0.90816	-	-
Hevea brasiliensis	0.55996	0.58971	6.25584	0.09408	1.50575	0.32717	0.56192	1.30897	0.44488	1.23018	-	-
Manihot esculenta	0.7951	0.82933	6.69891	0.15407	1.60883	0.52721	0.62617	1.18253	0.35092	1.3097	-	-
Salix brachista	1.80383	0.90487	6.45227	0.3656	1.00167	0.30113	0.96069	1.27266	0.73132	1.40508	-	-
Salix purpurea	1.59684	2.96956	6.52957	0.1636	0.58906	0.33898	0.81594	1.65398	0.50329	1.97003	-	-
Salix dunnii	1.50071	1.03872	6.00914	0.40309	0.78527	0.54729	0.90769	1.00934	0.62136	1.57407	-	-
Salix suchowensis	2.16255	1.14858	7.78777	0.29386	0.66644	0.4676	1.01049	1.34051	0.83077	1.41136	-	-
Populus euphratica	1.63578	0.7907	7.17319	0.18105	0.56808	0.90267	0.84317	0.57911	1.13616	1.51213	-	-
Populus tremuloides	1.4799	1.02176	7.3889	0.21749	0.5175	0.53441	1.081	1.09749	0.49301	1.83628	-	-
Populus deltoides	1.21806	1.63709	6.05655	0.0803	0.50808	0.3724	0.62157	0.71969	0.36962	1.11401	-	-
Populus alba	1.65088	0.80096	6.68626	0.13617	0.66719	0.36684	0.85373	0.58816	0.63688	1.52653	-	-
Populus trichocarpa	1.57587	0.75	6.88371	0.10402	0.40109	0.46098	0.80128	0.634	0.59056	1.45504	-	-
Populus tremula	0.73092	0.76394	6.73737	0.11282	0.89771	0.33874	0.81562	1.01301	0.50303	1.47459	-	-
Arachis hypogaea	0.60711	-0.2981	5.15762	-0.08755	0.28781	-0.14767	0.57628	1.57293	0.43538	1.10064	-	-
Lupinus angustifolius	1.19546	0.78987	8.65476	0.43713	0.52257	0.35842	1.42851	0.67122	0.93182	1.76207	-	-
Lupinus albus	1.56836	0.7449	8.51561	0.55114	0.39701	0.19186	1.36749	0.99129	0.88329	0.71352	-	-
Lotus japonicus	1.01059	0.02447	6.40863	-0.05992	0.38411	0.08853	0.82139	1.33826	0.51309	2.16186	-	-
Cicer arietinum	0.0664	0.08674	5.82822	-0.06511	0.08758	0.15469	0.72871	1.14214	0.35812	1.43929	-	-
Trifolium pratense	-0.142	1.18591	4.90846	-0.09737	0.0938	-0.07096	0.71815	1.26778	0.19205	0.22662	-	-
Medicago truncatula	1.21368	0.12795	5.68603	-0.39623	0.01595	-0.20101	0.82946	0.87232	0.11062	1.10984	-	-
Cajanus cajan	2.32416	-0.03213	6.45831	-0.11185	0.84039	0.17531	0.53964	1.10867	0.4295	1.44406	-	-
Glycine max	1.41254	0.22928	7.23391	0.16327	0.8761	0.11955	0.84043	1.48688	0.3966	1.93169	-	-
Glycine soja	1.49956	0.27362	7.22892	0.20523	0.84818	0.25659	0.90681	1.64264	0.37462	2.21611	-	-
Vigna angularis	1.27743	-0.07165	5.71348	-0.04164	0.34715	-0.15452	0.21615	1.21517	0.37112	1.34424	-	-
Vigna unguiculata	1.41512	-0.01553	6.81966	-0.04016	0.77343	0.04603	0.3818	1.34911	0.45402	1.48598	-	-
Vigna radiata	-0.35086	0.32305	7.15618	0.4417	0.65509	0.40578	0.85702	1.33343	0.95407	2.34093	-	-
Phaseolus lunatus	0.88143	-0.23308	4.63705	-0.25226	0.15128	0.16411	0.00469	0.67087	0.04558	0.93662	-	-
Phaseolus vulgaris	1.67153	0.08899	6.48793	0.06175	0.47129	0.48769	0.52851	1.59851	0.60839	1.74991	-	-
Phaseolus acutifolius	1.79807	0.14057	6.97781	0.11204	0.4839	0.38502	0.38745	1.12993	0.55499	0.9201	-	-
Ziziphus jujuba	0.37269	0.39887	4.52796	-0.30469	0.0733	0.13245	0.13444	1.99929	0.16547	1.6166	-	-
Morus notabilis	0.26545	0.28959	5.11532	-0.11248	0.87136	0.17448	0.44805	1.67579	0.46512	1.17096	-	-
Ficus carica	-0.01102	0.00784	4.01821	-0.01738	0.36164	-0.2351	0.32029	2.03221	-0.08398	0.97943	-	-
Cannabis sativa	0.15259	0.76186	4.5699	0.14518	0.52813	-0.10856	0.3189	1.19342	0.60134	1.63645	-	-
Trema orientale	0.09324	0.11409	5.07555	0.02232	0.50519	0.35286	0.25098	1.5428	0.26573	2.75104	-	-
Parasponia andersonii	0.12731	0.14881	5.1287	-0.07759	0.37964	0.39502	0.28997	1.74123	0.30518	2.22328	-	-
Rosa chinensis	-0.15762	0.28767	6.93811	-0.35996	0.15981	0.30304	-0.03607	5.41235	0.07283	1.16774	-	-
Fragaria vesca	-0.10245	-0.08533	4.63864	-0.37051	0.51037	0.24954	0.02706	4.12421	0.14308	0.79643	-	-
Fragaria x ananassa	0.06054	0.08077	6.06529	-0.11451	0.77693	0.59363	0.35804	3.70926	0.26296	0.9927	-	-
Pyrus x bretschneideri	0.56208	0.59188	6.077	0.18686	0.39398	-0.03347	0.56404	2.38559	0.35642	1.23321	-	-
Malus baccata	0.11545	0.13672	5.28883	0.08655	0.63057	0.03526	0.56004	2.38067	0.11925	0.91362	-	-
Malus domestica	0.43827	0.09928	5.4292	0.00873	0.43018	0.1124	0.6458	3.33373	0.41543	1.05621	-	-
Prunus armeniaca	-0.43386	0.15387	5.01891	-0.07353	0.15477	0.57632	0.29565	2.83069	0.44202	1.26624	-	-
Prunus avium	-0.5536	-0.09017	3.42236	-0.26947	0.54792	0.10483	-0.06351	2.20931	-0.27643	0.02111	-	-
Prunus yedoensis	-0.15337	0.72556	5.64847	-0.20829	1.37449	0.7025	0.61466	0.96921	0.17626	0.9366	-	-
Prunus dulcis	0.06718	0.08753	4.2861	-0.06442	1.39444	0.65077	0.22116	2.72329	0.35912	1.13595	-	-
Prunus persica	0.13196	0.15355	4.47023	-0.13994	1.36662	0.75098	0.2953	4.86413	0.44162	1.26561	-	-
Figure 3d (middle panel)
Cell-surface receptor type	Correlation with %NB-ARC
RPW8-NLRs	0.3542
EP proteins	0.40124
RBOHs	0.01323
OSCAs	-0.13006
CNGCs	0.37203
MAPKs	-0.22467
MAPKKs	-0.07753
MAPKKKs	-0.04068
CDPKs	-0.35734
RLCKs (VII)	-0.09233
SOBIR1	0.22792
SERKs	0.03853
NB-ARC	0.84961
Figure 3d (right panel)
NB-ARC	SERK	SOBIR1	RLCKs (VII)	CDPKs	MAPKKKs	MAPKKs	MAPKs	CNGCs	OSCAs	RBOHs	EP proteins	RWP8-NLRs
0.17002	0.28311	1.50852	0.43713	0.70171	0.72925	2.08301	1.06056	-1.61987	-1.41575	6.19656	2.0864	2.34653
0.34354	-2.29043		-0.34465	1.87632	0.87353	0.92751	1.50326	-1.24029	0.22539	2.86904	0.05665	2.29202
2.6332	2.79654		1.10259	0.22063	1.04006	0.1199	-0.07459	-0.28366	-1.50333	1.47496	3.67484	1.46116
5.55895	2.56175		1.20517	0.0457	3.37573	0.46532	-0.25237	0.81652	0.81144		2.00638	2.36747
0.71845	1.29544		0.65148	0.75458	1.95731	0.86343	-0.21755	-0.33088	0.1917			1.35157
2.22082			0.71595	-0.60047	1.11441	1.55409	0.07297	-0.01468	0.37108
5.02105			1.81839	-1.47477	2.93155	2.44791	2.28176	0.08529	-2.05133
1.13646			1.43179	1.39715	2.843		0.14882	-0.90603	5.33212
1.17851			3.1012	1.58869	0.3606		0.83949	-0.34831	-3.56649
4.25168			0.54746	2.67624	1.33307		3.68019	1.15395	1.02696
4.76114			1.20118	1.53763	1.36038		-0.77413	0.80356	-0.8133
3.90719			3.21769	0.10356	1.07153		-0.34059	2.62252	-0.86714
2.16385			-0.32382	0.58284	2.47202		-0.28595	2.67497	-0.08505
1.28191			2.39217	-2.86061	1.00897		-0.04395	1.04375
2.21568			1.02975	-0.07571	0.10502		0.37979	5.76803
2.45292			1.17896	0.06132	1.7067		1.49632
-0.38957			2.02594	0.72912	2.68151		-0.00113
0.04141			0.42202	3.38766	5.86406		0.3031
0.85993			0.27098	-1.16607	0.99116
1.95377			2.67735	0.80886	0.25118
0.8143			3.74673	1.17262
3.99374			1.48032	1.56419
-0.12314			1.64469	1.1591
0.37364			2.6605	1.8105
4.81777			3.17181	1.77207
-0.52838			1.87896	2.68523
2.53325			4.42463	-0.67752
0.53651			-4.00797	0.61988
1.4286			2.19636	1.00546
1.80559			-0.96838	0.70547
0.0611			1.67027	0.4383
0.59363			-0.09472	-1.39838
0.42564			1.84141	1.7614
1.4386			-0.8722	1.29656
0.80726			2.69839	1.47939
1.46344				2.44538
2.49672
0.47153
6.17836
2.89663
1.10226
0.53762
1.92148
-0.09204
0.84141
4.23648
0.67393
2.12668
1.96046
0.6568
4.85888
1.05689
-0.25547
-0.21402
3.82179
1.29191
2.81177
1.0882
1.8721
4.24942
2.24167
2.55876
1.67078
1.4273
2.09582
1.66885
3.8171

## Sheet: Figure 4
Figure 4b			Figure 4c			Figure 4d
Number of LRR motifs in N1	Number of LRR motifs in N2		Number of LRR motifs in N1	Number of LRR motifs in N2		Cell-surface receptor class	Inner ring	Middle ring	Outer ring
1	20		16	4		LRR-RLK-I	4509	45	7
1	8		13	1		LRR-RLK-II	4434	8	3
1	21		14	4		LRR-RLK-III	14229	48	4
9	8		27	4		LRR-RLK-IV	1417	3	2
11	4		13	4		LRR-RLK-V	2843	9	1
15	7		13	4		LRR-RLK-VI-1	1727	31	0
13	6		9	4		LRR-RLK-VI-2	1434	13	0
8	6		16	4		LRR-RLK-VII	2640	33	2
1	3		6	4		LRR-RLK-VIII-1	3415	110	9
1	20		12	4		LRR-RLK-VIII-2	4716	185	18
22	4		18	4		LRR-RLK-IX	2409	116	12
13	9		18	4		LRR-RLK-Xa	1160	1	0
16	4		18	4		LRR-RLK-Xb	4463	2326	2070
19	4		14	4		LRR-RLK-XI	13838	95	18
17	4		14	4		LRR-RLK-XII	19626	874	36
17	4		21	4		LRR-RLK-XIIIa	1395	6	0
20	4		18	4		LRR-RLK-XIIIb	1056	6	0
21	4		23	4		LRR-RLK-XIV	1006	2	0
18	4		16	4		LRR-RLK-XV	1042	311	3
10	11		24	4		LRR-RLP	26435	16334	14700
20	4		23	4
19	4		21	4
4	1		22	4
6	13		22	4
6	13		21	4
20	4		7	4
17	5		26	4
1	10		2	20
4	3		18	4
19	4		30	4
1	7		1	4
7	13		16	4
10	12		8	4
19	4		20	4
16	5		14	4
17	4		9	15
18	4		10	4
8	1		30	4
20	4		13	4
17	4		33	4
20	4		6	4
8	3		24	4
22	4		25	4
18	4		25	4
10	11		19	4
10	11		16	4
18	14		17	4
19	4		12	4
10	11		4	4
10	11		24	4
14	7		11	4
18	4		25	4
5	11		3	24
10	11		34	4
14	4		8	4
8	11		24	4
19	4		1	6
9	11		13	4
11	9		22	4
10	11		24	4
10	11		32	4
17	4		20	4
9	11		21	4
19	4		26	4
2	7		10	4
17	4		30	4
10	11		2	6
10	10		17	4
10	11		22	4
10	11		20	4
10	11		17	4
13	9		29	4
17	4		10	11
18	4		29	4
16	4		30	4
5	6		25	4
18	4		26	4
17	4		23	4
17	4		23	4
7	5		27	4
8	12		25	4
17	4		24	4
1	4		17	4
16	4		17	4
19	4		26	4
17	5		19	4
10	11		22	4
3	2		20	4
13	9		1	7
20	4		15	4
20	4		6	4
21	4		29	4
1	8		30	4
5	4		18	4
2	12		24	4
17	5		2	23
16	4		1	9
15	4		3	25
10	4		24	4
17	5		22	4
10	11		22	4
9	11		3	26
10	3		34	1
9	11		22	4
9	3		1	33
20	4		18	4
21	4		26	4
20	4		49	4
20	4		24	4
1	8		25	4
21	4		27	4
18	4		24	4
1	8		25	4
20	4		7	4
17	5		21	4
8	14		20	4
20	4		23	4
20	4		15	4
10	11		26	4
17	4		17	4
21	4		25	4
17	5		24	4
20	4		2	24
20	4		3	25
9	17		12	7
20	4		23	4
18	4		18	4
17	4		7	4
10	11		11	4
22	4		22	7
18	5		24	4
21	4		1	4
21	4		17	4
1	33		4	4
21	4		22	4
9	16		6	13
19	4		23	4
18	4		11	4
20	10		22	4
17	4		9	4
6	3		19	4
9	1		21	4
4	4		19	4
18	4		24	4
12	9		15	4
1	22		1	12
8	17		17	4
22	4		22	4
6	2		27	4
18	4		22	4
21	4		26	4
18	4		18	4
4	12		20	4
18	4		23	4
22	4		25	4
17	5		17	4
18	4		21	4
4	6		22	4
17	5		19	4
18	1		12	4
17	4		18	4
5	14		8	4
18	4		13	4
21	4		17	4
16	3		1	4
11	6		11	4
8	7		5	4
16	3		14	4
10	6		4	4
13	4		15	3
1	3		11	4
10	4		19	4
1	8		5	4
15	7		1	19
23	4		3	26
5	7		3	27
19	4		26	4
18	4		27	4
2	4		2	21
18	4		3	27
18	4		4	23
23	4		19	4
1	11		27	4
22	4		11	4
18	4		24	4
18	4		19	4
18	5		26	4
21	4		28	4
9	13		14	4
17	4		28	4
7	3		26	4
22	4		13	4
18	4		28	4
18	4		17	4
19	4		4	26
18	4		3	20
8	3		8	4
7	12		29	4
8	5		28	4
17	4		7	3
9	13		17	4
17	4		18	4
17	4		8	4
18	4		23	4
18	4		3	27
5	13		24	4
18	4		23	4
18	4		9	4
13	4		28	4
19	4		28	4
10	11		24	4
20	4		3	25
17	4		3	13
19	4		3	23
1	6		23	4
21	4		27	4
17	4		6	4
18	4		27	4
20	4		3	22
18	4		23	4
19	4		2	25
21	4		9	4
16	5		27	4
18	5		3	27
19	4		3	24
17	4		2	20
9	1		9	4
19	4		23	4
18	4		24	4
21	4		5	24
2	3		4	29
10	12		20	4
22	4		27	4
22	4		24	4
18	4		25	4
22	4		27	4
17	4		33	4
17	5		4	25
16	4		29	4
11	9		10	4
17	5		26	4
17	4		5	4
3	19		25	4
4	2		21	4
9	3		3	25
22	4		11	14
5	4		17	4
17	5		21	4
22	4		3	4
3	19		19	4
19	4		7	4
17	4		14	4
2	15		25	4
17	4		14	4
17	4		20	4
17	4		18	4
18	4		23	4
18	4		21	4
17	4		2	3
18	4		20	4
9	13		18	4
16	4		18	4
18	4		22	4
19	4		6	17
1	27		11	13
18	4		3	4
22	4		20	4
19	4		14	4
16	4		5	4
18	4		21	4
9	3		21	4
18	4		25	4
21	4		22	4
17	4		17	4
15	4		19	4
18	4		21	4
17	4		5	2
16	4		17	4
1	7		10	4
17	4		27	4
10	11		9	4
18	4		25	4
6	12		21	4
22	4		20	4
18	4		21	4
18	4		21	4
18	4		8	18
19	4		20	4
8	12		7	4
17	4		18	4
15	11		17	4
1	10		21	4
17	4		19	4
22	4		22	4
17	4		15	4
6	13		3	4
12	4		5	4
18	4		22	4
18	4		12	11
17	4		12	4
12	8		18	4
17	4		5	4
12	11		5	4
12	9		22	4
22	4		20	4
8	3		22	4
9	3		25	4
7	3		24	4
17	4		20	4
21	4		18	3
17	5		25	4
21	4		3	4
6	10		19	4
18	4		19	4
9	3		21	4
3	18		7	17
8	3		8	18
17	4		24	4
1	11		19	4
17	4		19	4
10	9		19	4
17	4		3	26
15	11		19	4
17	4		22	4
18	4		18	4
18	4		8	18
1	4		21	4
10	11		19	4
15	11		21	4
22	4		18	4
16	4		18	4
18	4		22	4
17	4		5	4
18	4		18	4
19	4		31	4
16	4		14	4
18	4		19	4
1	10		14	4
15	11		27	4
17	4		26	4
1	7		18	4
2	11		18	4
18	3		21	4
12	8		24	4
19	4		19	4
9	8		19	4
18	4		19	4
14	11		22	4
22	4		16	4
8	4		14	4
17	4		19	4
16	5		20	4
17	4		17	4
20	4		19	4
16	5		16	4
1	10		12	4
18	4		25	4
9	4		4	20
5	4		29	4
18	4		24	4
17	4		28	4
2	4		14	4
1	10		28	4
1	10		52	4
1	10		26	4
20	4		26	4
3	16		19	4
12	1		27	4
1	10		18	4
1	11		16	4
3	16		26	4
1	7		10	4
12	1		16	4
1	6		20	4
4	10		23	4
16	4		22	4
1	3		18	4
12	9		19	4
15	4		8	4
20	4		17	4
6	2		24	4
17	4		26	4
21	4		21	4
17	4		23	4
1	4		7	17
21	4		19	4
6	4		18	4
16	5		10	4
21	4		17	4
5	1		18	4
4	4		22	4
10	11		26	4
18	4		19	4
10	11		20	4
10	3		19	4
17	4		23	3
18	4		20	4
9	11		26	4
4	4		25	4
10	11		24	4
17	4		5	4
13	9		21	4
10	3		14	4
13	9		25	4
10	23		23	4
2	9		19	4
17	4		19	4
1	11		25	4
1	10		6	4
1	12		23	4
1	10		19	4
20	4		20	4
20	4		19	4
21	4		21	4
14	4		27	4
1	9		26	4
16	5		24	4
10	11		22	4
1	10		28	4
2	7		28	4
18	4		2	26
16	4		20	4
10	11		17	4
17	4		23	4
17	4		3	21
6	13		24	4
17	4		19	3
1	10		25	4
22	4		26	4
16	4		28	4
18	4		11	4
18	4		8	4
15	11		18	4
18	4		23	3
18	4		20	4
17	4		25	4
17	4		1	18
10	11		2	4
1	14		23	4
1	8		11	4
18	4		14	4
17	4		19	4
17	4		1	4
10	11		14	4
17	5		20	3
20	4		30	4
20	4		17	4
10	11		27	4
19	4		18	4
4	4		23	4
3	18		19	4
9	12		20	4
18	4		18	4
17	4		19	4
14	11		19	4
17	4		21	4
11	9		2	26
17	4		25	4
9	4		22	4
7	4		19	4
1	8		22	4
18	4		19	22
17	4		21	4
8	3		17	4
22	4		23	4
19	4		23	4
18	4		31	4
10	11		10	4
17	5		6	18
18	4		2	4
9	3		9	4
21	4		20	4
12	9		14	4
17	5		18	4
21	4		23	4
21	4		26	4
16	4		15	4
19	4		18	4
19	4		22	4
22	4		28	4
22	4		7	21
18	5		21	4
13	9		24	4
13	9		18	4
21	4		19	4
12	1		24	4
18	4		3	30
21	4		19	4
18	4		1	4
17	4		1	4
6	11		20	4
1	7		1	18
22	4		22	4
19	4		21	4
21	4		2	24
13	4		7	4
11	4		5	4
18	4		18	4
18	4		21	4
8	4		21	4
11	10		17	4
16	5		17	4
5	11		17	4
18	4		19	4
17	4		24	4
1	6		21	4
5	13		18	4
7	4		21	4
12	9		1	8
11	11		12	4
11	11		18	4
11	11		1	6
20	4		30	4
17	4		24	4
20	4		20	4
21	4		22	4
19	4		18	4
20	4		17	4
17	4		22	4
17	5		20	4
20	4		23	4
1	8		12	4
21	4		22	4
17	4		24	4
17	4		22	4
17	4		2	24
13	9		26	4
17	4		23	4
1	6		9	4
20	4		23	4
9	12		8	4
18	4		18	4
22	4		18	4
21	4		8	4
10	11		15	4
13	9		26	4
1	11		5	4
10	11		29	4
12	1		24	4
1	12		23	4
21	4		19	4
15	3		1	7
21	4		23	4
10	7		28	4
10	11		18	4
9	3		20	4
10	11		18	4
1	10		18	4
9	13		19	4
17	4		1	4
18	4		17	4
10	11		18	4
10	11		24	4
18	4		18	4
1	12		22	4
10	11		22	4
19	4		34	4
18	4		22	4
18	4		20	4
9	11		16	4
18	4		17	4
18	4		6	4
10	11		27	4
19	4		10	4
18	4		30	4
14	9		25	4
17	4		25	4
23	34		29	4
19	4		12	4
9	13		21	4
16	4		13	15
10	3		23	4
19	4		18	4
18	4		8	23
2	2		26	4
21	4		18	4
16	4		22	4
18	4		18	4
17	4		18	4
13	8		22	4
17	4		21	4
21	4		18	4
4	19		21	4
17	4		25	4
20	4		19	4
18	4		15	4
19	4		21	4
18	4		26	4
16	4		15	4
8	2		7	4
17	4		16	4
7	3		18	4
7	12		19	4
19	4		8	4
7	16		7	4
10	11		19	4
9	17		19	4
8	3		16	4
17	5		21	4
18	5		18	4
22	4		18	4
9	3		1	10
21	4		7	4
10	11		19	4
17	5		5	4
10	11		17	4
17	5		22	4
10	11		3	3
19	4		1	4
9	1		17	4
18	4		9	1
8	3		18	4
19	4		33	3
18	4		18	4
5	8		3	24
19	4		3	4
18	4		24	4
18	4		23	4
20	4		8	4
21	4		17	4
18	4		13	4
17	4		6	4
16	4		18	4
17	4		17	4
5	9		23	4
4	14		13	4
18	4		6	4
12	16		4	3
6	2		5	4
11	16		1	6
3	16		19	4
3	16		26	4
18	4		9	4
22	4		20	4
19	4		26	4
21	4		11	4
11	7		18	4
10	11		23	4
18	4		29	4
8	20		18	4
10	11		23	4
18	4		25	4
17	10		23	4
7	11		30	4
18	4		26	4
4	2		15	4
9	17		26	4
7	16		18	4
20	4		23	4
7	14		5	4
71	49		24	4
17	4		18	4
22	4		11	4
1	4		12	5
2	9		18	4
15	4		28	4
17	4		17	3
8	13		25	4
1	33		1	6
10	11		1	7
16	4		23	4
17	4		15	4
17	4		3	4
17	4		21	4
7	14		28	4
12	1		19	4
10	10		22	4
10	11		28	4
17	4		17	4
18	4		25	4
1	10		14	15
6	11		13	4
21	4		14	4
18	4		20	4
1	9		20	4
17	6		22	4
1	3		15	4
1	8		8	4
5	3		16	4
1	2		16	4
1	3		19	4
22	7		20	4
22	4		27	4
12	9		25	4
20	4		7	4
10	10		24	4
18	4		19	4
14	7		3	23
10	11		17	4
1	3		18	4
10	11		18	4
15	11		7	4
16	6		18	4
18	4		11	4
20	4		23	4
1	21		5	4
17	4		1	7
9	3		13	4
19	4		18	4
4	18		17	4
7	13		23	4
22	4		1	6
9	11		23	4
10	11		23	4
10	12		25	5
6	11		29	4
10	11		21	4
14	9		1	5
10	10		18	4
7	4		23	4
21	4		20	4
12	4		4	4
20	4		24	4
4	7		1	7
15	4		5	4
20	4		10	4
11	10		5	4
10	11		21	4
16	2		18	4
13	3		18	4
8	10		3	25
11	6		25	4
22	4		18	4
13	9		2	4
10	11		19	5
22	4		28	4
18	4		27	5
11	11		7	4
1	3		17	4
11	11		8	4
10	11		29	5
11	11		25	4
16	4		7	4
17	5		4	4
1	10		28	5
5	18		22	4
5	17		24	4
16	4		18	4
1	8		25	4
16	4		7	4
5	17		11	5
5	18		24	4
13	9		19	4
5	18		15	5
3	10		18	4
1	9		12	5
3	9		23	4
5	17		13	5
5	6		21	4
15	16		21	4
10	7		9	4
10	11		1	4
8	9		18	4
9	11		7	4
10	11		26	4
10	11		17	4
10	11		8	4
18	4		23	5
19	4		4	33
18	4		16	5
18	4		28	5
21	4		22	4
22	4		18	4
10	3		11	4
10	11		18	4
22	4		16	4
13	4		15	4
19	4		17	4
13	9		22	4
15	4		13	4
13	9		20	4
22	4		17	4
7	13		16	4
18	4		18	4
11	9		19	4
18	4		13	4
9	12		15	4
1	20		6	15
16	4		21	4
1	10		18	4
1	6		19	4
10	11		20	4
12	1		16	4
20	4		17	4
10	5		13	4
21	4		18	3
17	5		19	19
18	4		9	4
1	11		17	4
1	11		21	4
19	4		16	4
7	13		16	4
7	9		21	4
18	4		19	4
16	5		15	4
10	5		20	4
22	4		25	4
9	3		18	4
1	3		18	4
14	9		16	4
5	9		37	4
17	4		19	4
20	4		16	4
10	12		15	4
16	4		12	4
17	4		8	4
17	4		19	4
20	4		17	4
1	10		16	4
16	4		21	3
10	11		14	4
8	11		15	4
18	4		10	4
19	4		14	4
3	19		13	4
9	3		15	4
22	4		19	4
16	5		7	4
1	3		18	4
1	11		17	4
1	6		17	4
22	4		16	4
18	4		20	4
10	12		17	4
1	14		20	4
19	4		17	4
21	4		14	4
11	1		21	4
18	4		21	4
6	10		20	4
19	4		21	4
11	9		20	4
12	9		20	4
17	4		27	4
16	5		3	4
18	4		5	4
14	9		18	4
7	13		6	4
9	3		26	4
5	10		18	4
18	4		21	4
20	4		18	4
9	13		18	4
13	15		19	4
19	4		23	4
10	11		4	4
2	10		19	4
17	4		15	4
18	4		19	4
7	11		15	4
19	4		23	4
16	4		12	4
4	15		20	4
4	7		1	4
10	11		17	4
10	11		17	4
17	4		22	4
10	11		16	4
14	10		31	4
9	3		21	4
9	1		3	21
10	12		16	4
19	4		24	4
10	11		15	4
11	11		22	4
18	4		18	4
18	4		2	4
18	4		17	4
14	11		13	4
9	3		11	18
10	11		16	4
9	9		17	4
3	9		19	4
10	12		12	4
18	4		19	4
18	4		17	5
10	12		19	4
10	11		20	4
22	4		11	4
11	11		24	4
18	4		24	4
8	3		10	4
19	4		17	4
21	4		20	4
17	4		22	4
11	11		25	4
18	4		20	4
17	4		27	4
22	4		9	18
17	4		17	4
18	5		18	4
18	4		22	4
18	4		18	4
18	4		17	4
7	13		18	4
1	28		22	4
15	11		19	4
22	4		7	17
18	4		19	4
12	9		7	4
18	4		17	4
1	7		17	4
11	9		20	4
18	4		15	4
18	4		21	4
19	4		23	4
1	4		15	4
4	11		19	4
1	10		16	4
1	8		19	4
20	4		19	4
17	4		19	4
16	4		21	4
16	4		17	4
1	6		7	4
20	4		3	23
17	4		23	4
17	4		18	4
19	4		16	4
19	4		17	4
7	12		18	4
8	3		18	4
18	4		26	3
21	4		1	7
21	4		17	4
16	4		23	4
17	4		19	4
10	11		20	4
18	4		16	4
1	11		3	25
7	13		23	4
22	4		21	4
9	3		18	4
19	4		15	3
18	4		5	4
21	4		6	4
18	4		24	4
1	3		15	4
11	4		15	4
10	11		16	4
8	4		22	3
19	4		20	4
10	3		3	22
1	10		20	4
19	4		18	4
17	4		16	4
6	4		23	4
16	4		12	4
7	12		19	4
18	4		20	4
2	1		17	4
19	4		11	4
1	3		18	4
17	5		13	4
17	4		18	4
12	9		5	4
1	8		25	3
22	4		13	15
18	4		25	4
20	4		22	4
17	4		21	4
12	4		1	9
18	4		17	4
2	1		16	4
9	17		25	4
17	4		29	4
14	9		3	25
10	1		17	4
12	9		23	4
16	5		14	4
19	4		24	4
8	12		25	4
20	4		3	26
22	4		25	4
1	23		7	4
7	9		14	4
7	11		23	4
16	4		31	4
1	10		23	4
7	12		29	4
21	4		15	4
9	3		26	4
9	3		2	23
7	3		22	4
18	4		2	25
18	4		18	4
18	4		14	4
8	3		15	4
10	9		17	4
14	4		12	4
16	4		8	4
17	5		11	4
18	4		20	4
14	4		4	4
4	13		22	4
11	11		23	4
18	4		18	4
32	4		7	3
18	4		24	4
18	4		23	4
6	2		24	4
6	6		20	4
3	10		21	4
15	4		28	4
18	4		19	4
33	4		23	4
18	4		3	4
16	4		26	4
22	4		24	4
18	4		5	5
6	4		15	4
16	2		5	5
18	4		20	4
11	1		6	4
10	3		19	4
21	4		21	4
10	11		26	4
5	7		4	4
18	4		19	4
8	3		17	4
17	5		8	4
20	4		27	4
17	5		8	4
18	4		19	4
10	1		21	4
1	11		23	4
20	16		28	4
10	11		14	5
7	12		20	4
13	4		16	4
9	12		17	4
7	13		24	4
19	4		24	4
17	4		26	4
10	11		17	4
15	9		27	4
1	15		18	4
10	12		7	4
1	11		19	4
22	4		17	4
9	3		24	4
1	10		21	4
1	9		27	4
1	9		1	4
15	4		2	4
1	8		19	4
18	4		5	5
8	12		19	4
20	4		23	4
18	4		26	4
21	4		1	7
21	4		20	4
21	4		6	4
22	4		14	4
1	12		18	4
17	4		10	4
20	1		19	4
17	4		24	4
1	6		3	4
21	4		18	4
18	4		2	30
20	4		19	4
17	4		10	11
20	4		23	4
20	4		21	4
21	4		26	4
17	5		4	24
18	4		23	4
21	4		23	4
20	4		24	4
1	8		22	4
21	4		21	4
17	4		24	4
18	4		20	4
4	9		18	4
12	1		1	4
18	4		18	4
3	12		18	4
10	11		12	4
5	3		18	4
20	4		18	4
19	4		17	5
20	4		21	4
13	4		17	4
1	10		6	21
17	5		19	4
20	4		25	4
13	9		24	4
22	4		16	4
18	5		20	4
13	8		24	5
12	8		23	4
17	5		15	4
14	4		6	4
4	11		28	4
10	11		26	4
12	9		19	4
9	3		10	4
10	11		15	4
18	4		21	4
19	4		18	4
6	4		27	4
9	4		22	4
18	4		22	4
19	4		6	3
17	4		17	5
6	1		17	4
4	3		13	4
17	5		19	4
10	8		21	4
7	3		17	4
9	4		1	6
9	20		17	4
18	4		15	4
12	12		18	4
18	4		28	4
9	4		5	4
11	2		27	4
4	7		15	4
6	11		26	4
7	9		3	4
8	14		18	4
8	7		26	4
17	4		25	4
10	11		24	4
4	6		27	4
19	4		12	4
10	11		21	4
3	11		3	19
10	11		3	4
4	1		20	4
10	12		10	4
18	4		26	4
1	3		2	26
10	11		27	4
22	4		17	4
10	9		26	4
1	3		4	28
9	3		8	4
21	4		18	4
10	11		27	4
20	4		26	4
18	4		18	4
12	4		2	4
6	10		3	27
12	9		31	4
18	4		2	4
10	10		2	4
12	4		8	4
12	4		27	4
17	4		21	4
22	4		18	4
3	6		23	4
12	4		20	4
17	5		4	4
13	11		3	25
6	13		7	4
1	6		7	4
8	5		21	4
17	4		17	4
18	4		13	9
22	4		12	4
20	4		25	4
17	5		25	4
18	4		4	24
10	11		2	4
1	3		13	3
1	24		12	4
22	4		4	17
13	9		16	4
18	4		24	4
10	11		3	4
19	4		3	19
18	4		3	15
17	5		19	4
13	9		22	4
8	11		2	5
6	4		7	4
22	4		14	4
18	4		19	4
17	4		20	4
12	9		20	4
1	2		23	4
5	7		1	6
17	4		28	4
8	13		26	4
17	5		27	4
13	1		22	4
4	5		5	4
12	14		13	4
10	11		25	4
10	10		12	4
10	20		18	4
22	4		13	4
10	8		3	4
17	5		18	4
17	5		10	4
19	4		28	4
2	3		4	4
17	4		18	4
18	4		19	4
17	4		21	4
16	5		20	4
12	9		1	15
12	9		13	4
22	4		16	4
18	4		24	4
2	11		23	4
18	4		24	4
17	4		3	4
18	4		19	4
5	13		18	4
18	4		25	4
18	4		15	4
1	8		7	4
5	11		18	4
2	8		3	10
18	4		22	4
22	4		25	4
22	4		21	4
18	4		15	4
17	5		21	4
22	4		28	4
17	4		14	4
18	4		2	4
14	4		2	22
8	12		7	4
18	4		20	4
21	3		28	4
17	4		2	22
2	16		23	4
16	4		14	4
1	3		7	4
5	5		31	4
8	4		22	4
21	4		26	4
10	11		20	4
7	12		5	13
10	11		5	4
17	5		9	4
10	11		22	4
14	10		27	4
22	9		22	4
7	13		32	4
10	11		5	4
19	4		21	4
22	9		17	4
5	25		12	4
7	13		21	4
22	4		12	4
17	4		3	19
19	4		18	4
18	4		33	4
22	4		8	11
10	11		14	4
8	3		30	4
18	4		21	4
17	4		24	4
18	4		4	29
1	5		6	4
22	4		24	4
1	5		27	4
7	12		14	3
17	4		14	4
21	4		25	4
7	12		15	4
8	4		17	4
18	5		25	4
12	9		1	7
1	4		1	6
22	4		29	4
19	4		1	4
1	10		25	4
12	9		22	4
2	14		1	7
17	5		2	13
17	4		23	5
10	11		24	4
10	4		23	4
6	4		3	28
13	9		3	28
2	4		9	4
10	12		1	7
18	4		29	4
18	4		6	4
17	5		6	9
18	4		4	24
21	4		17	4
4	4		19	4
20	4		22	4
20	4		27	4
1	8		18	4
3	8		19	4
22	4		17	4
18	4		21	4
17	4		25	4
3	3		3	21
18	4		26	1
17	4		21	4
10	11		1	4
14	9		17	4
17	4		2	24
20	4		22	4
18	4		9	15
12	7		18	4
22	11		27	4
13	10		6	4
21	4		13	4
18	4		7	11
17	4		3	22
15	8		16	4
10	10		13	4
4	11		8	15
17	5		18	4
17	10		18	4
10	10		18	4
16	10		3	4
7	13		25	4
19	4		26	4
10	11		2	25
18	10		23	4
22	11		3	25
9	3		23	4
10	11		1	7
17	5		5	32
11	8		4	4
5	10		23	4
10	11		1	21
13	9		4	27
17	5		29	4
22	4		4	27
17	4		9	4
17	4		24	4
8	11		6	4
10	11		27	4
7	13		19	4
17	5		25	4
19	4		29	4
1	12		21	4
10	11		17	4
10	11		29	4
16	4		26	4
21	4		3	29
10	11		16	4
8	13		8	4
10	11		9	14
10	11		28	4
18	4		7	4
18	4		18	4
18	4		33	4
20	4		9	4
18	4		21	4
17	5		19	4
18	4		4	4
18	4		16	4
18	4		3	28
18	4		17	4
18	4		12	4
18	4		27	4
18	4		20	4
18	4		1	7
18	4		19	4
8	4		27	4
20	4		8	6
18	4		3	4
17	5		27	4
13	1		17	4
18	4		9	7
11	10		3	7
6	11		23	4
18	4		21	4
18	4		1	7
14	4		7	5
18	4		16	4
18	4		3	28
8	11		20	4
10	11		35	4
19	4		18	4
8	13		18	4
21	4		2	21
21	4		19	4
17	5		2	20
18	4		7	4
21	1		5	15
11	4		10	4
20	4		9	14
20	4		7	46
18	4		23	4
14	4		24	4
10	11		2	23
19	4		31	4
22	4		22	4
5	15		19	4
20	4		17	4
9	12		23	4
6	4		17	4
9	4		17	4
10	8		20	4
10	3		17	4
15	5		21	4
12	9		16	4
17	4		21	4
6	14		16	4
8	14		26	3
8	3		18	4
21	4		15	4
1	3		18	4
8	10		10	4
2	2		1	6
14	3		2	28
10	11		9	19
18	4		20	2
18	4		28	4
13	8		16	5
22	4		3	30
19	4		45	4
22	4		17	4
10	12		20	4
17	4		11	18
17	4		21	4
8	13		14	4
1	3		24	4
1	3		29	4
17	4		26	4
20	4		27	4
1	10		18	4
16	5		5	4
1	8		22	4
1	10		40	4
1	10		3	22
20	4		9	4
21	4		18	4
1	10		18	4
12	7		27	4
18	4		21	4
20	4		15	4
17	4		10	27
17	5		2	26
10	11		26	4
20	4		26	4
20	4		21	4
1	11		20	4
11	1		3	18
25	4		29	4
8	4		8	4
17	1		20	4
13	4		21	4
11	4		21	4
4	2		18	4
10	12		19	4
27	4		9	4
3	8		3	13
11	4		3	27
11	16		23	4
19	4		20	4
19	4		2	24
19	4		26	4
18	4		22	4
17	4		3	17
18	4		24	20
11	11		20	4
18	4		2	26
17	4		26	4
1	24		18	4
21	4		6	4
21	4		25	4
14	4		19	4
17	4		3	15
17	4		21	4
17	4		7	16
12	9		13	4
16	5		26	3
17	4		4	4
22	4		3	10
10	11		6	4
1	12		12	4
9	11		16	4
17	4		22	4
1	10		25	4
17	4		26	4
1	10		25	4
17	4		18	4
1	8		27	4
20	4		25	4
1	11		8	13
6	11		24	4
1	11		24	4
22	4		20	4
16	4		6	4
31	4		2	3
1	6		6	4
13	9		25	4
6	15		24	4
3	6		18	4
16	4		21	4
1	17		25	4
9	9		22	4
1	9		3	4
13	9		15	4
4	4		20	4
22	4		25	4
10	11		24	4
10	11		20	4
10	9		24	4
4	3		19	4
1	8		18	4
10	11		26	4
2	8		22	4
21	4		8	4
7	10		18	4
10	11		25	4
10	12		24	4
10	11		22	4
1	3		26	4
16	5		22	4
9	3		24	4
10	12		25	4
7	13		3	22
19	4		20	4
18	4		26	4
19	4		26	4
13	9		21	4
17	5		24	4
4	12		19	4
1	4		18	4
10	11		26	4
13	9		22	4
23	4		18	4
18	4		23	4
17	4		23	4
10	11		29	4
10	19		23	4
9	19		24	4
17	11		22	4
10	19		26	4
10	19		3	30
1	8		22	4
8	12		17	4
1	8		27	4
19	4		23	4
19	4		20	4
23	4		16	4
6	7		10	4
10	11		22	4
13	9		25	4
4	9		4	22
7	13		21	4
13	9		26	4
18	4		1	4
17	5		30	4
2	5		21	4
13	9		27	4
23	4		17	4
17	4		19	4
2	8		27	4
6	4		21	4
13	9		27	4
17	5		16	4
17	4		29	4
1	8		3	25
9	11		26	4
3	2		23	4
21	4		18	4
7	12		21	4
13	9		25	4
14	3		17	4
22	4		25	4
12	9		11	15
18	4		25	4
5	17		26	4
1	24		15	4
22	4		22	4
18	4		29	4
2	4		27	4
17	4		19	4
18	4		8	4
17	5		3	24
9	4		22	4
3	4		19	4
18	4		18	4
17	4		17	4
21	4		12	4
17	5		20	4
21	4		21	4
17	4		24	4
9	4		25	4
1	12		20	4
17	5		20	4
21	11		23	4
2	11		27	4
8	10		18	4
8	3		6	18
7	4		19	4
18	4		22	4
13	6		2	19
20	4		25	4
11	1		3	15
3	4		16	14
11	9		6	4
17	4		21	4
22	4		26	4
8	3		16	4
17	4		22	4
10	11		19	4
12	9		27	4
22	4		21	4
21	11		18	4
21	4		20	3
21	4		22	4
8	17		23	4
19	4		26	4
21	11		24	4
9	5		14	4
10	1		4	30
11	12		27	4
22	2		24	4
10	11		18	4
18	4		22	4
9	17		24	4
17	4		26	4
1	11		24	4
17	5		17	4
1	13		26	4
4	13		26	4
8	11		23	4
17	5		23	4
1	6		29	4
2	11		25	4
14	3		22	4
18	4		18	4
11	1		21	4
11	11		27	4
11	11		21	4
1	11		17	4
7	12		22	4
15	4		31	4
9	8		23	4
22	4		24	4
22	4		21	4
19	4		17	4
17	4		26	4
11	4		30	4
20	4		24	4
10	12		21	4
20	4		23	4
19	4		21	4
7	9		3	27
1	10		2	23
2	18		12	4
1	11		23	4
17	4		22	4
11	12		10	4
1	6		15	4
8	1		27	4
11	1		5	4
17	4		24	4
2	11		23	4
11	11		23	4
21	4		24	4
8	3		15	4
22	4		26	4
8	10		13	4
9	9		21	4
10	11		25	3
17	5		25	4
10	5		17	4
8	3		20	4
18	4		6	4
19	4		22	4
21	4		23	3
18	4		18	4
17	4		18	2
21	4		18	4
8	13		15	4
1	10		15	4
13	6		1	6
18	4		3	15
22	2		17	4
7	12		29	4
10	11		23	4
22	4		23	4
21	11		10	4
20	4		23	4
1	12		24	4
1	13		21	3
20	4		25	4
11	11		20	4
1	11		21	4
8	3		15	4
5	10		23	4
17	4		26	4
8	1		20	4
17	5		26	4
10	11		22	4
17	5		7	16
21	4		13	4
11	1		26	4
10	11		7	3
15	4		24	3
8	13		25	4
1	19		8	4
17	5		26	4
21	4		18	4
1	10		26	4
19	4		2	16
5	5		21	4
8	13		24	4
10	11		13	4
21	4		18	4
18	4		6	4
12	11		1	25
21	4		26	4
1	5		29	4
22	4		23	4
18	4		9	4
7	13		25	4
8	2		14	4
4	1		16	4
18	7		2	26
8	11		17	4
20	4		15	4
17	4		7	4
7	11		23	4
19	4		26	4
8	13		22	4
2	9		24	4
1	11		23	4
19	4		17	4
13	6		15	4
5	25		16	4
18	4		12	10
19	5		24	4
22	4		18	4
21	4		7	4
10	11		19	4
18	4		21	4
18	4		23	4
18	4		14	5
21	4		25	4
10	11		22	4
18	4		24	4
1	17		16	4
9	17		20	4
9	17		27	4
5	25		22	4
17	5		19	4
21	4		27	4
18	4		24	4
21	2		29	4
19	4		31	4
19	4		37	4
9	13		18	4
15	4		25	4
10	11		28	4
21	4		11	4
10	10		18	4
19	4		20	4
5	10		31	4
11	11		28	4
1	11		27	4
8	11		20	4
12	9		8	4
17	4		22	4
10	11		20	4
11	1		24	4
17	5		24	4
11	1		16	4
11	1		26	4
11	11		9	4
19	4		19	4
20	4		2	25
1	5		8	4
4	9		25	4
8	3		24	4
14	4		18	4
15	11		23	4
9	9		20	4
11	12		25	4
10	9		12	4
21	4		27	4
8	11		27	4
20	4		24	4
7	18		24	5
16	5		24	4
19	4		28	4
1	10		11	17
8	1		18	4
8	3		23	4
18	4		18	4
1	11		26	4
19	2		16	4
13	6		19	4
17	5		22	4
21	4		21	4
8	3		29	4
10	11		15	4
7	1		2	4
30	11		24	4
13	9		27	4
22	4		28	5
1	13		25	4
17	5		19	4
11	11		19	4
8	12		13	4
18	4		12	4
5	5		26	4
8	13		24	4
19	4		16	4
1	11		29	4
17	4		22	4
18	4		26	4
5	1		12	4
9	13		23	4
20	4		11	4
8	2		25	4
21	4		20	4
10	11		18	4
22	4		24	4
17	5		20	4
10	11		22	4
18	4		19	4
1	17		16	4
11	4		25	4
9	17		29	4
21	4		28	4
14	8		8	4
17	5		19	4
9	5		24	4
18	4		16	5
9	17		1	4
5	25		29	4
13	8		22	4
18	4		33	4
22	4		24	4
21	4		29	4
11	11		23	4
7	13		22	4
17	4		22	4
12	9		10	4
20	4		4	28
16	9		23	4
10	11		23	4
9	8		22	4
8	3		20	4
18	4		19	4
4	13		27	4
10	11		26	4
17	5		26	4
1	5		23	4
19	4		22	4
21	4		8	4
7	12		20	4
8	3		28	4
12	6		19	4
1	10		2	29
8	17		25	4
8	13		24	3
22	4		23	4
17	5		20	4
13	6		16	4
8	11		25	4
20	4		18	4
19	4		20	4
1	11		27	5
19	4		27	4
13	10		19	3
1	11		22	4
22	4		19	4
6	11		17	4
10	11		27	5
1	11		23	4
11	8		26	4
17	5		28	4
14	9		20	4
6	11		5	4
17	3		27	4
19	9		3	28
17	4		22	4
4	11		25	4
21	4		27	4
4	11		25	4
19	3		24	4
15	11		23	4
4	4		33	4
10	11		24	4
17	4		24	5
16	4		25	4
17	4		23	4
10	11		17	4
10	11		12	4
14	9		26	4
17	4		23	4
10	11		23	4
13	11		28	4
15	4		22	4
3	6		26	4
8	3		17	4
19	4		9	4
10	11		13	4
8	3		11	4
5	3		15	4
18	4		1	6
10	11		32	4
22	4		11	4
10	11		1	4
21	4		23	4
12	9		19	4
22	4		24	4
10	11		9	15
1	4		23	4
6	5		10	4
13	7		1	6
6	10		21	4
9	3		21	4
10	11		23	4
7	7		19	4
13	6		24	4
22	4		18	4
17	4		19	4
10	11		21	4
9	11		21	4
19	4		3	24
15	4		22	4
10	11		23	4
19	4		5	4
13	8		18	4
10	11		27	4
10	11		28	4
10	12		11	4
17	4		11	4
17	5		3	4
17	4		7	4
17	4		2	22
20	4		22	4
20	4		18	4
18	10		24	4
17	4		21	4
13	10		8	4
10	11		2	25
5	6		25	4
9	3		21	4
21	4		21	4
13	6		13	4
10	17		20	4
10	3		11	4
18	4		25	4
7	5		20	4
17	4		20	4
20	4		20	4
22	4		22	4
21	4		21	4
17	5		28	4
19	4		10	16
5	14		15	4
16	10		7	5
17	10		24	4
12	9		19	4
17	5		2	4
17	10		17	4
4	1		12	4
17	4		12	12
10	11		5	4
18	4		19	4
1	7		20	4
18	4		14	5
9	15		18	4
18	4		25	4
19	4		12	4
6	13		17	4
22	4		21	4
6	4		21	4
18	4		18	17
17	4		26	4
17	5		18	4
9	12		15	4
18	4		21	4
17	4		19	4
4	4		22	4
8	3		18	4
18	4		25	4
21	4		24	4
1	8		19	4
17	5		18	4
17	4		20	4
10	11		17	4
11	1		19	4
1	11		19	4
17	4		23	4
10	11		21	4
21	4		23	4
18	4		25	4
20	4		22	4
1	6		24	4
19	4		22	4
10	10		23	4
6	4		23	4
20	4		25	4
20	4		4	13
[truncated: 10,820 more rows]

## Sheet: Figure 5
Figure 5i																								Figure 5k
	RLP23(WT) + Mock		RLP23(WT) + nlp20		RLP23(PSY1R) + Mock		RLP23(PSY1R) + nlp20		RLP23(PSKR2) + Mock		RLP23(PSKR2) + nlp20		RLP23(BRI1) + Mock		RLP23(BRI1) + nlp20		RLP23(EFR) + Mock		RLP23(EFR) + nlp20						RLP23(WT) + Mock		RLP23(WT) + nlp20		RLP23(PSY1R) + Mock		RLP23(PSY1R) + nlp20		RLP23(PSKR1) + Mock		RLP23(PSKR1) + nlp20		RLP23(PSKR1-T) + Mock		RLP23(PSKR1-T) + nlp20		RLP23(PSKR2) + Mock		RLP23(PSKR2) + nlp20		RLP23(PSKR2-T) + Mock		RLP23(PSKR2-T) + nlp20
Time (min)	RLU	Standard error (S.E.)	RLU	Standard error (S.E.)	RLU	Standard error (S.E.)	RLU	Standard error (S.E.)	RLU	Standard error (S.E.)	RLU	Standard error (S.E.)	RLU	Standard error (S.E.)	RLU	Standard error (S.E.)	RLU	Standard error (S.E.)	RLU	Standard error (S.E.)				Time (min)	RLU	Standard error (S.E.)	RLU	Standard error (S.E.)	RLU	Standard error (S.E.)	RLU	Standard error (S.E.)	RLU	Standard error (S.E.)	RLU	Standard error (S.E.)	RLU	Standard error (S.E.)	RLU	Standard error (S.E.)	RLU	Standard error (S.E.)	RLU	Standard error (S.E.)	RLU	Standard error (S.E.)	RLU	Standard error (S.E.)	RLU
1	6.75	0.70076	4.625	0.26305	7.25	0.5261	4.5	0.42258	8.875	1.02535	4.75	0.49099	6.625	0.88515	4.875	0.47949	7.125	0.89518	4.625	0.375				1	28.6667	4.99778	25.8333	5.32552	38.5	10.8712	32.5	11.5722	11.6667	1.33333	8.5	0.991632	7.33333	0.333333	10.3333	1.58465	6.66667	0.557773	5	0.516398	6	0.966092	5.66667	0.557773	9.83333
2	3.875	0.22658	4	0.18898	4.5	0.53452	4.5	0.42258	3.625	0.18298	3.625	0.26305	4.125	0.29505	3.75	0.25	4.5	0.18898	3.75	0.41188				2	14.1667	3.49682	16	3.93277	28.1667	7.90113	24	9.08479	7.66667	2.20101	6.16667	0.749074	5.33333	0.333333	8.5	1.64823	4.66667	0.494413	4.33333	0.333333	5.83333	1.07755	5.66667	0.333333	7.83333
3	4.25	0.16366	4.25	0.88135	3.75	0.36596	4.375	0.3239	4	0.18898	4.125	0.22658	3.375	0.3239	3.75	0.16366	4	0.37796	4	0.37796				3	9.33333	2.29008	11.6667	3.06232	24.8333	7.2407	20.8333	7.73484	7	2.23607	5.5	0.763763	4	0.57735	8.33333	2.12394	3.66667	0.333333	4	0.57735	5.83333	1.07755	4.5	0.846562	7
4	4.25	0.45316	8.75	3.10386	4.125	0.35038	6.25	0.70076	3.875	0.35038	3.75	0.25	3.5	0.32733	3.75	0.31339	4.625	0.18298	3.75	0.41188				4	8.66667	1.99444	39	2.26569	22	5.74456	29.8333	7.2453	7.33333	2.78887	5	0.447214	3.5	0.223607	8.66667	2.24598	3.5	0.223607	4.5	0.562731	4.66667	0.918937	3.83333	0.749074	7
5	4.125	0.44068	27	8.75867	3.75	0.5261	15.5	2.59119	2.875	0.22658	3.75	0.36596	4	0.37796	4.125	0.125	4.5	0.42258	3.875	0.29505				5	7.33333	1.66667	160.667	20.4771	20.3333	5.06403	68	15.9018	7.33333	2.18581	5.33333	0.614636	4.16667	0.307318	7.5	2.40486	3.16667	0.307318	3.33333	0.210819	5	1.39044	4.16667	0.477261	6.66667
6	3.875	0.63913	59.75	19.4934	4	0.32733	41.125	7.23197	3.5	0.42258	3.5	0.37796	3.25	0.45316	3.625	0.3239	4	0.18898	3.375	0.375				6	6.33333	1.17379	301.167	33.9071	17.8333	4.46032	159	32.5761	7.5	2.14087	18	5.20897	3.5	0.428174	7	1.73205	4.16667	0.477261	3.66667	0.333333	4.5	0.846562	3.5	0.341565	5.66667
7	4.125	0.51539	101	32.2662	3.875	0.71807	80.25	12.9239	3.625	0.26305	3.625	0.49776	3.75	0.25	3.375	0.18298	3.75	0.25	4.125	0.35038				7	6.33333	1.08525	404	44.1603	16.6667	4.48454	242.333	58.5928	6	2.82843	45	10.4371	3.66667	0.760117	9.33333	1.90904	3.83333	0.307318	4	0.57735	4.83333	0.833333	3.33333	0.333333	5.83333
8	4	0.53452	141	40.107	4	0.59761	125.875	17.1958	3	0.26726	3.25	0.25	4.5	0.26726	3.5	0.26726	3.625	0.41993	3.75	0.41188				8	6	0.930949	449	35.1207	14	3.89016	315.167	90.4063	5.83333	2.05616	80.5	12.3633	3	0	16.6667	4.27135	3.83333	0.401386	3.66667	0.333333	5	0.966092	5.33333	0.333333	5.83333
9	4.25	0.5901	172.25	45.9704	4.125	0.74252	171	23.2502	3.875	0.22658	3.75	0.25	3.5	0.37796	3.625	0.26305	3.625	0.3239	3.875	0.125				9	5.5	1.11803	454.167	35.7337	13.3333	3.27278	334.667	105.074	5.66667	2.09231	110	11.7104	3.33333	0.421637	35.3333	12.0462	3.5	0.428174	3.16667	0.542627	4	1.06458	11	2	5.83333
10	4.25	0.6748	197.75	51.0101	4.625	0.7304	211.375	29.1547	3.75	0.25	3.25	0.45316	3.75	0.36596	3.5	0.32733	3.75	0.45316	3.75	0.25				10	5.33333	1.02198	447.333	52.8846	11.1667	2.63839	308.333	103.653	5.5	1.94508	113	12.5433	3.83333	0.600925	47.3333	15.3377	3.33333	0.333333	3.66667	0.666667	4.5	0.806226	24	4.29729	5.33333
11	4.25	0.7258	216.875	53.9373	4	0.68139	241.75	36.217	3.875	0.22658	3.375	0.375	3.5	0.26726	4	0.32733	3.625	0.3239	3.5	0.32733				11	4.83333	0.872417	412.667	64.1585	9.16667	2.30097	272.667	95.7196	6.16667	2.19722	98	11.4717	3.5	0.718795	52	15.1723	4	0.447214	3.83333	0.166667	4.16667	0.542627	35.3333	6.54557	6.66667
12	4.125	0.35038	230.25	56.6473	4.25	0.5261	258.625	41.1821	3.375	0.26305	3.5	0.18898	3.625	0.3239	3.625	0.18298	3.375	0.26305	3.625	0.41993				12	5	0.774597	381.833	70.5556	9	1.63299	227.5	81.567	4.5	1.70783	71.1667	10.8763	3.16667	0.401386	47.1667	13.1286	3.16667	0.166667	4	0.258199	4.16667	0.872417	40.1667	7.45393	5.33333
13	4.25	0.75	233.125	56.1924	3.5	0.37796	267.625	45.6946	4.5	0.26726	3.75	0.31339	3.625	0.26305	3.875	0.125	3.5	0.26726	3.875	0.22658				13	4	0.516398	330	69.9914	9	1.78885	191.333	70.3167	5	1.65328	48.5	7.98227	3.5	0.5	41	10.5515	3.33333	0.614636	3.66667	0.557773	4.16667	0.477261	44.5	7.9362	5.66667
14	4.625	0.56497	233	55.3695	4	0.42258	259.375	45.4254	3.625	0.26305	3.125	0.22658	3.125	0.22658	3.75	0.25	3.75	0.49099	3.625	0.41993				14	4.16667	0.401386	272.667	61.9218	8.5	1.78419	150.167	56.961	5.16667	1.7966	31.8333	7.08716	3.33333	0.210819	30.3333	7.71866	3.5	0.619139	4.5	0.562731	4.66667	1.11555	42.1667	8.0805	5.33333
15	4.75	0.5261	223.875	51.8495	4.25	0.45316	240.375	46.1604	3.875	0.22658	3.25	0.16366	3.75	0.31339	3.375	0.18298	3.375	0.26305	3.5	0.18898				15	4.5	0.562731	222.167	53.5166	7.33333	1.62617	117.167	44.1312	6	1.80739	19.8333	4.94919	4	0.365148	21.8333	5.38155	3.16667	0.477261	3.83333	0.477261	4.5	0.341565	38.1667	6.76962	5.33333
16	4.625	0.7304	209	47.601	4.125	0.63913	209.375	41.8594	3.25	0.25	3.375	0.49776	3.625	0.375	3.75	0.25	4	0.32733	3.875	0.47949				16	4.66667	0.557773	167.667	43.6063	8	1.29099	91.8333	35.2604	4.16667	1.04616	14.3333	4.40959	3.83333	0.401386	16.3333	3.77418	3	0.516398	4.16667	0.792324	4	0.632456	32.6667	6.34385	6.16667
17	4.25	0.41188	183.625	39.6043	4	0.65465	172	35.8085	3.375	0.26305	2.875	0.29505	3.125	0.44068	3	0.18898	4	0.37796	3.25	0.41188				17	4.16667	0.792324	121.167	34.0621	6.83333	1.01379	73.1667	28.3789	4.33333	1.3581	9.83333	1.88709	2.5	0.562731	13.8333	3.45848	3.66667	0.210819	4.66667	0.494413	4	0.632456	28.3333	6.24322	5.66667
18	4.75	0.55902	160.375	34.2433	4.125	0.58056	134.75	29.0552	3.375	0.18298	3.375	0.26305	3.25	0.41188	3.625	0.375	3.625	0.375	4.25	0.36596				18	4.33333	0.802773	86.8333	26.2163	7	1.09545	58.8333	22.0687	4.33333	1.14504	8.16667	1.72079	4	0.447214	11	2.17562	3.16667	0.307318	3.5	0.428174	3.83333	0.703167	27.1667	6.09052	6.16667
19	4.625	0.77776	129.5	27.1517	4.75	0.6478	93.75	21.9372	3.625	0.3239	3.5	0.26726	3.5	0.37796	4	0.46291	3.75	0.16366	4.125	0.35038				19	5	0.730297	58.6667	19.017	7.5	1.38444	49.1667	17.9563	4.33333	0.843274	8	1.91485	3.33333	0.210819	9.5	2.84898	3.33333	0.494413	3.5	0.428174	3.83333	0.703167	22.3333	5.77735	6
20	4.5	0.70711	101	21.9464	4.25	0.88135	66	16.203	3.5	0.26726	3.5	0.37796	3.875	0.3981	3.125	0.29505	3.625	0.3239	3.25	0.25				20	4.66667	0.71492	40.3333	13.8122	6.16667	0.980363	44.1667	15.0453	4	0.894427	7.66667	1.33333	3.83333	0.307318	8.83333	2.19722	3.5	0.341565	3.66667	0.333333	4.83333	0.749074	20	4.00832	5.66667
21	4.25	0.7962	75.375	16.0756	3.875	0.54894	42.625	9.35784	3.5	0.18898	3.75	0.31339	3	0.26726	3.625	0.18298	4.125	0.22658	3.625	0.18298				21	4.5	0.718795	29.8333	10.2873	6.66667	1.11555	37.6667	13.7056	4.66667	0.802773	7	0.774597	4.16667	0.477261	7.5	1.87528	2.83333	0.401386	4.33333	0.614636	5.16667	0.654047	16.6667	3.85285	5.83333
22	4.25	0.6748	58.875	11.7829	4.5	0.62678	29	5.88582	3.625	0.3239	3.5	0.32733	3.5	0.42258	4.375	0.3239	3.875	0.125	4.125	0.125				22	4.5	0.921954	22.1667	7.75206	7	1.18322	32.3333	11.9266	4.5	0.763763	6.33333	0.614636	4	0.365148	6.83333	2.12001	3.5	0.341565	3.83333	0.600925	4	0.57735	14.8333	2.95992	5.33333
23	4.875	0.85435	43.25	8.08382	4.125	0.61055	21.875	4.28218	3.25	0.41188	3.625	0.26305	2.75	0.16366	4	0.26726	3.5	0.18898	3.75	0.25				23	4.16667	0.654047	16.8333	5.68282	7.33333	0.988826	28.6667	10.1314	4.33333	0.494413	6	0.516398	3.83333	0.307318	5.83333	1.30171	3.33333	0.210819	4.16667	0.401386	3.66667	0.494413	13.6667	2.90593	5.5
24	4.375	0.7304	33.875	6.24339	4.125	0.58056	23.5	4.8107	3.625	0.3239	3.5	0.26726	3.625	0.3239	3.75	0.25	4.625	0.3239	3.625	0.3239				24	4.33333	0.71492	14.3333	4.46965	7.33333	0.557773	27.3333	8.73181	3.5	0.428174	6.83333	0.307318	3.66667	0.494413	6.33333	1.96073	3.5	0.223607	4.16667	0.542627	4.33333	0.843274	12.6667	2.319	5.83333
25	4	0.70711	32.25	6.02895	4.625	0.86474	29.25	5.59895	3.5	0.37796	3.625	0.49776	3.375	0.3239	3.5	0.26726	3.625	0.46049	3.875	0.29505				25	4.5	0.67082	13.3333	4.27915	6.66667	0.71492	28.3333	8.51535	3.16667	0.401386	7	0.447214	3.16667	0.307318	5.5	2.12525	3	0.258199	3.83333	0.166667	4.83333	0.477261	12.1667	1.85143	5.16667
26	4.75	0.6748	40.625	8.03105	3.875	0.58056	39.875	7.00622	3.25	0.36596	3.875	0.35038	3.625	0.26305	3.625	0.375	3.75	0.31339	3.875	0.22658				26	4.5	0.991632	15	4.67618	6.5	0.718795	33.8333	12.9162	3.66667	0.333333	5.83333	0.401386	3	0.516398	6.5	1.82117	3.66667	0.421637	3.83333	0.477261	4.66667	0.71492	11.1667	1.95647	5
27	4.375	0.65295	48.75	13.0559	4.25	0.49099	48.625	8.06212	3.5	0.32733	3.625	0.26305	3.125	0.22658	3.375	0.26305	4	0.18898	3.875	0.47949				27	3.66667	0.802773	17.3333	5.18759	6.5	0.846562	38.3333	17.2388	4	0.365148	6.33333	0.881917	3.5	0.562731	5.5	1.47761	3.5	0.341565	4	0.516398	4.33333	0.557773	9.33333	0.988826	5.5
28	4.125	0.58056	54.375	15.7162	3.875	0.54894	57.625	8.93616	3.5	0.32733	3.875	0.22658	3	0.26726	3.375	0.26305	4.375	0.26305	4.25	0.5261				28	5.16667	0.980363	18.1667	5.12781	7.33333	0.843274	42.6667	20.1935	3	0.258199	6.16667	0.872417	3.33333	0.210819	5.83333	1.66166	3.66667	0.557773	3.66667	0.494413	3.83333	0.401386	9.33333	1.14504	5.16667
29	4.375	0.56497	61	16.2096	3.75	0.31339	63.125	9.4367	3.75	0.36596	3.875	0.3981	3.75	0.25	3.25	0.25	3.875	0.22658	4	0.42258				29	4.16667	0.872417	19.8333	4.86084	7	0.930949	44.5	20.0612	4.16667	0.477261	6.16667	0.703167	4	0.258199	5.83333	1.88709	3.66667	0.333333	4.16667	0.542627	4	0.258199	9.83333	1.10805	6.16667
30	4.25	0.6748	66.625	17.0104	3.75	0.55902	59.875	9.57011	3.5	0.32733	3.5	0.37796	3.375	0.26305	3.625	0.26305	3.875	0.3981	4	0.32733				30	4.83333	0.909823	25.3333	6.58618	7.33333	0.843274	41.8333	18.106	3	0.68313	5.5	0.619139	4.16667	0.401386	6.5	2.02896	4	0.365148	4	0.447214	4.16667	0.307318	9.5	1.17615	5.16667
31	4.875	0.71807	66	15.089	4.625	0.7304	54.375	9.06906	3.625	0.18298	3	0.32733	3.375	0.26305	3.375	0.3239	3.125	0.29505	3.75	0.25				31	4.5	0.763763	27.5	7.15425	6.5	0.562731	37.5	15.6647	4	0.258199	5.83333	0.833333	3	0.447214	6.33333	1.42984	3.33333	0.421637	3.83333	0.654047	4.5	0.67082	9.16667	1.10805	5.33333
32	4.125	0.44068	61.625	13.7814	3.75	0.41188	48.375	8.35579	3.375	0.375	3.25	0.16366	3.75	0.36596	3.625	0.3239	4	0.26726	3.75	0.31339				32	5.33333	0.988826	32.1667	8.53001	8	0.730297	33.8333	12.8255	3.5	0.341565	6.66667	0.954521	3.66667	0.614636	6.16667	1.81506	4	0.516398	3.83333	0.600925	4.66667	0.71492	8.66667	0.954521	6
33	4	0.75593	55.125	12.2612	3.375	0.41993	37.75	7.02483	3.375	0.375	3.625	0.26305	2.75	0.25	3.5	0.32733	3.75	0.36596	3.75	0.31339				33	4.66667	0.988826	32.1667	9.01634	7.83333	0.477261	32	11.6161	4.66667	0.421637	7	1.06458	3.83333	0.477261	6.66667	2.07632	3.66667	0.421637	4.33333	0.333333	4.16667	0.749074	9.33333	1.28236	5.33333
34	4.5	0.82375	50.625	10.3922	3.75	0.25	29.75	5.63075	3.625	0.26305	3	0.32733	3.375	0.3239	3.375	0.18298	4.375	0.375	3.75	0.45316				34	4.83333	1.04616	32.3333	8.95793	7	0.894427	27.3333	9.40449	3.33333	0.421637	6.83333	0.909823	4	0.516398	6.83333	2.21234	4	0.57735	4.5	0.341565	4.66667	0.333333	9	0.894427	5.83333
35	4	0.53452	41.875	9.72926	4	0.46291	23.5	3.90055	3.5	0.42258	3.25	0.16366	3.375	0.53243	3.75	0.36596	3.875	0.44068	3.75	0.5261				35	4.33333	0.802773	30.6667	8.78129	7	0.894427	25.1667	9.28948	3.16667	0.307318	6.83333	1.10805	4	0.516398	7.5	2.44609	3.83333	0.600925	4.16667	0.703167	4	0.57735	9.33333	1.30809	5.33333
36	4	0.62678	37.375	8.73404	3.875	0.61055	17.375	2.29858	3.625	0.3239	3.5	0.18898	3.375	0.3239	3.75	0.36596	4.25	0.31339	4.125	0.35038				36	5.16667	0.872417	28.6667	7.61431	7.5	0.846562	24.5	8.98425	3.33333	0.333333	7	1.18322	3.5	0.562731	7	2.16025	3.5	0.562731	4.66667	0.210819	3.83333	0.542627	9	1.41421	5.66667
37	4.25	0.5901	32.125	6.85158	3.625	0.3239	14.25	1.8003	3.375	0.18298	3.75	0.25	3.25	0.16366	3.875	0.22658	4	0.32733	4.375	0.49776				37	4.83333	0.872417	24	6.64831	7.66667	0.760117	23.1667	8.63102	3.66667	0.210819	7.16667	1.424	3.5	0.428174	6.83333	2.3582	3.16667	0.307318	4	0.516398	4.16667	0.654047	9	1.21106	5.5
38	4	0.75593	25.625	5.52571	3.875	0.51539	12.125	1.39434	3.125	0.35038	3.75	0.36596	3.125	0.35038	3.625	0.26305	4.375	0.49776	4.5	0.65465				38	5.33333	0.918937	23.3333	6.58618	7.5	0.991632	24	8.6564	3.83333	0.307318	7.16667	1.04616	3.66667	0.614636	6.83333	2.32976	3	0.516398	3.83333	0.307318	4.5	0.341565	10	1.48324	5.5
39	4.25	0.55902	23	4.47214	4.25	0.25	12.375	1.53457	3.625	0.3239	3.375	0.26305	3.375	0.375	3.25	0.36596	3.875	0.29505	4.125	0.47949				39	5.5	0.991632	21.8333	6.20976	6.66667	1.08525	23.3333	8.26505	3.33333	0.494413	7.5	1.38444	5	0.816497	7.33333	2.20101	3.66667	0.333333	4.33333	0.557773	4.33333	0.666667	11	1.8619	5.16667
40	5	0.62678	21.125	3.86577	4.25	0.31339	12.375	1.81204	3.875	0.29505	3	0.37796	3.125	0.29505	3.375	0.18298	5	0.5	4	0.5				40	5.16667	0.792324	19.1667	5.28152	7.66667	0.954521	24.3333	8.81539	3.5	0.562731	7.83333	1.1949	4.83333	0.600925	7.83333	2.52212	4	0.516398	4.33333	0.210819	4.83333	0.600925	10.8333	1.77795	5.5
41	5	0.92582	20.75	4.33734	4	0.18898	12.75	2.32801	3.5	0.37796	3.75	0.36596	3.25	0.16366	3.375	0.3239	4.625	0.41993	3.875	0.3981
42	4.625	1.08459	21.875	4.54909	4.125	0.22658	13.75	2.04197	3	0.26726	3.625	0.18298	4	0.32733	3.75	0.31339	4.625	0.67975	4.25	0.5261
43	4.125	0.76619	24.5	7.05337	3.75	0.31339	14.375	1.88923	3.5	0.42258	3.375	0.3239	3.375	0.41993	4.25	0.45316	4.375	0.7304	4.125	0.35038
44	4.25	0.70076	25.375	6.12646	3.625	0.49776	14.5	2.09591	3.75	0.36596	3.75	0.25	3.125	0.22658	3.75	0.25	4.75	0.61962	3.75	0.45316
45	5.125	0.875	25.875	6.54773	4.125	0.51539	15	2.7581	3.5	0.18898	3.375	0.3239	3.25	0.16366	3.625	0.18298	4.125	0.3981	3.875	0.29505
46	4	0.56695	24.375	5.68186	4.125	0.66648	14.625	2.60451	3.5	0.32733	3.25	0.31339	3.5	0.32733	4	0.18898	4.625	0.46049	3.75	0.31339
47	4.625	0.8224	24.5	5.23382	4.375	0.625	14	2.15473	3.5	0.18898	3.25	0.25	3.375	0.26305	3.5	0.18898	4.375	0.46049	3.75	0.45316
48	4.5	0.82375	22.625	5.40812	4.125	0.51539	12.625	2.38999	3.625	0.26305	3.375	0.26305	3.25	0.16366	3	0.26726	4.25	0.5901	3.875	0.47949
49	4.375	0.75445	21	4.07519	4.25	0.7258	12.625	2.29858	3.5	0.32733	3.625	0.3239	3.125	0.22658	3.25	0.25	4.75	0.45316	4.125	0.29505
50	4.375	0.96247	20.375	3.74613	4.75	0.7962	12.125	2.24752	3.5	0.26726	3.75	0.36596	3.375	0.3239	4.25	0.45316	5.375	0.625	4.375	0.53243
51	4	0.65465	19.625	3.97284	4.625	0.75445	10.625	1.54616	3.125	0.22658	3.25	0.25	3.375	0.26305	3.5	0.32733	4.625	0.46049	4	0.53452
52	4.375	0.625	17.125	3.4612	4	0.92582	11.375	1.54616	3.125	0.29505	3.25	0.31339	3.5	0.26726	3.5	0.26726	4.5	0.70711	4.375	0.375
53	4.25	0.75	17	3.42783	4.375	0.77776	9.875	1.48128	3.5	0.18898	2.875	0.22658	3.375	0.18298	3.5	0.26726	4.25	0.75	4.25	0.45316
54	4.875	0.78916	14	2.68594	4.5	0.88641	9.125	1.6195	4.375	0.53243	3.5	0.32733	3	0.18898	3.75	0.25	5	0.84515	4.5	0.59761
55	4.375	0.84383	14.125	2.18303	3.875	0.74252	8.875	2.07397	3.375	0.46049	3.75	0.36596	2.875	0.22658	3.625	0.18298	4.375	0.56497	3.875	0.61055
56	4.25	0.6478	12.625	1.56909	5.125	1.17165	9.5	2.00891	3.25	0.31339	3.5	0.42258	3.5	0.18898	3.625	0.3239	4.25	0.75	5.125	0.69276
57	5	0.77919	12.5	1.86126	4.625	1.26685	9.625	1.80216	3.75	0.36596	3.75	0.25	3.25	0.25	3.5	0.26726	4.5	0.73193	4.375	0.86474
58	4.25	0.6748	13	2.10442	4.375	0.84383	9	1.92725	3.25	0.31339	3.375	0.26305	3.375	0.3239	3.5	0.37796	5	1.0177	4.375	0.56497
59	4.125	0.66648	12.5	2.39792	4.5	0.86603	9	1.46385	3.125	0.22658	3.5	0.18898	3.375	0.3239	3.5	0.26726	5.125	0.76619	4.375	0.26305
60	5.5	1.0177	11.75	2.32801	4.25	0.99553	8.875	1.89395	3.5	0.18898	3	0.37796	2.875	0.22658	3.375	0.26305	4.875	0.66648	4.375	0.46049
61	4.625	0.92461	11.375	2.10389	4.5	0.94491	8.375	1.65764	3	0.26726	3.75	0.36596	3.5	0.18898	3.75	0.25	5	0.68139	4.625	0.56497
62	4.375	0.59574	10.5	1.55839	5.375	1.10093	7.625	1.56909	4	0.46291	3.625	0.3239	3.375	0.3239	3.125	0.29505	4.5	0.73193	4.375	0.46049
63	3.75	0.70076	9.25	1.38551	5	0.75593	8.875	2.27908	3	0.32733	3.75	0.25	3.875	0.35038	4	0.32733	5.375	1.05115	4.5	0.62678
64	4.75	0.5901	8.875	1.23111	5.375	1.29474	7.875	2.03046	3.625	0.26305	3.25	0.25	3.375	0.18298	3.625	0.18298	4.75	0.7962	4	0.59761
65	4.5	1.0177	9.125	1.04262	5.375	1.17925	7.5	2.36794	3.125	0.35038	3.375	0.18298	3.625	0.26305	3.125	0.3981	5.375	0.92461	4.25	0.61962
66	5	0.73193	8.75	1.19149	4.75	1.37256	7.625	2.38251	3.375	0.3239	3	0.26726	3.75	0.25	3.75	0.36596	5.25	0.5901	4.5	0.68139
67	4.5	0.84515	7.375	1.38793	5	1.25357	8.125	2.416	3.625	0.41993	3.625	0.3239	3.125	0.29505	4	0.42258	4.625	0.59574	4.75	0.94017
68	5	0.98198	8.625	1.76208	4.625	0.94373	7.875	2.03924	3	0.32733	3.125	0.29505	3.25	0.31339	3.375	0.26305	4.75	0.88135	5	0.82375
69	5.625	0.77776	8	1.26773	5.125	1.15631	7.875	2.04797	3.25	0.16366	3	0.46291	3.25	0.16366	3.625	0.3239	5.125	0.89518	4.125	0.61055
70	5.25	0.86086	9.125	1.74681	4.625	1.20915	7.875	1.67372	3.625	0.41993	3	0.26726	3.75	0.25	3.375	0.375	4.875	0.74252	4.25	0.6748
71	5	1.08562	8.75	1.91563	5.25	1.19149	8.25	2.51247	3.625	0.375	3.875	0.35038	3.375	0.26305	3.5	0.18898	5.125	0.89518	4.375	0.8224
72	4.75	0.92099	10.25	2.40349	5.75	1.23563	7.5	2.40535	3.625	0.26305	3.25	0.25	3.125	0.35038	3.5	0.37796	4.375	0.77776	4.875	0.61055
73	4.875	0.81147	8.875	2.54557	5.875	1.5052	7.5	2.22807	3.625	0.26305	4	0.26726	3.625	0.3239	3.75	0.31339	5.375	0.88515	5.125	0.69276
74	4.25	0.94017	9.25	2.26582	5.375	1.46309	7.5	2.41276	3	0.32733	3.625	0.375	3.25	0.31339	3.625	0.18298	4.125	0.61055	4.625	0.80039
75	5	0.92582	8.875	1.875	5.375	1.56909	7.5	2.33758	3.875	0.22658	3.25	0.36596	3.75	0.41188	4.125	0.35038	4.5	0.53452	4.125	0.875
76	5	0.90633	9.5	2.17945	5.125	1.35538	7.875	2.07397	3.5	0.26726	3.5	0.26726	3.875	0.58056	3.625	0.26305	4.875	0.58056	4.875	0.66648
77	4.75	0.81832	9.625	2.15421	5.375	1.30845	7	2.29129	3.25	0.31339	3.5	0.42258	3.375	0.26305	3.75	0.25	4.375	0.46049	5.125	0.71807
78	4.625	0.98084	8.875	1.57477	5	1.30931	8	2.43487	4.125	0.22658	3.5	0.37796	3.375	0.375	3.75	0.25	5	0.62678	4.625	0.86474
79	4.875	1.10901	8.5	1.2956	5	1.22474	8.375	2.57694	3.125	0.29505	3.25	0.25	3.5	0.37796	3.75	0.25	5	0.62678	4.625	0.65295
80	4.875	0.78916	8	1.23924	5.5	1.95485	9.375	2.60451	3.625	0.18298	3.875	0.29505	3.25	0.25	3.625	0.3239	5	0.84515	4.875	0.58056
81	4.375	0.84383	7.875	1.36849	5.5	1.28174	8.625	2.78989	3.25	0.25	3.25	0.45316	3.625	0.26305	3.625	0.41993	5.125	0.51539	4.25	0.6478
82	4.625	1.10093	8.125	1.31526	5.125	1.60843	8.375	2.54907	4	0.5	3.375	0.18298	3.375	0.18298	4	0.37796	5.25	0.86086	5.125	0.78916
83	4.375	0.90509	7.25	1.22109	5.125	1.60843	7.75	2.58947	3.875	0.3981	4	0.26726	3.75	0.36596	3.375	0.3239	5.25	0.7962	4.75	0.6478
84	5.125	1.00778	7.75	1.33296	4.875	1.18679	8.125	2.5315	3.625	0.26305	3.25	0.16366	3.625	0.3239	3.75	0.36596	5.75	1.09789	4.125	0.47949
85	4.125	0.74252	7	1.13389	6	1.88982	7	2.34521	3.25	0.31339	3.75	0.36596	3.5	0.18898	4.375	0.375	5	1.13389	4.75	0.5261
86	4.25	0.70076	6.625	0.92461	5.375	1.85104	7.25	2.32033	3.375	0.375	4.625	0.75445	3.625	0.41993	3.625	0.3239	5.625	0.86474	4.375	0.65295
87	4.25	0.41188	6.75	0.92099	5.125	1.24553	7.625	2.2594	3.75	0.16366	3.125	0.22658	3.625	0.46049	3.75	0.25	4.875	0.95314	5.25	0.5261
88	3.875	0.29505	6.25	0.83986	4.875	1.21652	7.625	2.2594	4.25	0.36596	3.375	0.18298	4.125	0.3981	3.125	0.22658	5.5	1.13389	4.875	0.69276
89	4.125	0.51539	6.625	0.94373	5.625	1.54616	7.75	2.27368	3.375	0.18298	3.75	0.25	3.125	0.22658	3.25	0.25	5.875	1.125	4.5	0.65465
90	4.25	0.45316	7	0.96362	5.625	1.52289	7.125	2.2869	3.375	0.18298	3.5	0.26726	3.75	0.16366	3.5	0.26726	5.875	0.95314	4.875	0.89518
91	4	0.5	6.75	1.06486	5.375	1.28087	7.125	2.37124	3.25	0.25	4.25	0.31339	3.5	0.32733	3.125	0.3981	6.375	1.29474	5	0.96362
[truncated: 7 more columns]

## Sheet: Figure 7
Figure 6b
Receptor class	% with F/Q in the 2nd position of the 3rd last LRR motif (1)	% with H/R/K in the 2nd position of the 3rd last LRR motif (1)	% with V/I in the 3rd position of the 3rd last LRR motif (2)	% with N/G in the 2nd position of the 2nd last LRR motif (3)	% with E in the 2nd position of the 2nd last LRR motif (3)	% with T/S in the 23rd position of the 2nd last LRR motif (4)	% with F/Y in the 24th position of the 2nd last LRR motif (5)	% with G in the 19th position of the last LRR motif (6)	% with T/S in the 19th position of the last LRR motif (6)	% with Q in the 20th position of the last LRR motif (7)	% with T/S in the 23rd position of the last LRR motif (8)
RLP (within clade)	11.6922	45.0606	20.1282	1.72327	85.9633	58.1855	64.1769	14.4324	31.1241	91.7694	88.448
RLP (outside clade)	28.5481	12.62	23.8309	11.6602	22.1973	32.4076	9.37309	39.0035	11.3947	6.37125	12.7425
PSKR/PSY1R-clade	5.94354	58.7667	73.0312	0	69.9108	45.2452	99.7028	87.2957	4.30906	99.9257	92.4963
BRI/BRL-clade	66.2104	0.85543	99.2301	82.4636	0.17109	88.2806	62.2754	91.7879	0.34217	86.5697	98.8879
Xb (within clade)	33.9272	31.7102	84.9565	38.2423	37.3713	65.1227	82.1457	88.9945	2.49406	93.7055	95.2494
Xb (outside clade)	3.28152	3.10881	29.8791	1.20898	44.5596	35.4059	2.24525	81.3471	2.24525	30.5699	40.4145
LRR-RLP (RLP)	15.0127	38.6701	20.8576	3.68076	73.402	53.1075	53.3811	19.2727	27.2376	74.9467	73.5347
LRR-RLK-XV	8.59232	26.3254	80.9872	3.65631	11.883	58.3181	0.36563	11.883	21.755	0.91408	1.09689
LRR-RLK-XIV	4.58333	11.25	20.4167	25.8333	3.33333	80.4167	0	2.08333	2.91667	0.83333	41.6667
LRR-RLK-XIIIb	56.0345	6.89655	41.5948	20.0431	5.38793	77.8017	2.15517	3.87931	3.23276	0.21552	2.80172
LRR-RLK-XIIIa	33.8753	43.3604	5.55556	2.84553	29.5393	39.2954	0.67751	68.1572	2.03252	0.4065	26.2873
LRR-RLK-XII	21.9562	6.0255	13.2328	2.54237	41.6809	30.3063	21.9173	74.3042	3.17213	0.64531	6.50754
LRR-RLK-XI	20.7813	1.23779	25.4145	41.0288	16.6591	19.782	0.45424	24.7218	10.3906	17.6925	10.6178
LRR-RLK-Xb (Xb)	27.9786	26.5011	74.5049	30.8708	38.8243	58.8809	67.4631	87.6768	2.45206	82.1125	85.1305
LRR-RLK-Xa	2.10526	2.10526	3.15789	85.2632	5.26316	26.3158	2.10526	1.05263	17.8947	4.21053	28.4211
LRR-RLK-IX	4.34783	4.34783	53.6232	1.44928	7.24638	10.1449	11.5942	13.0435	53.6232	0	31.8841
LRR-RLK-VIII-2	18.5366	39.2683	14.1463	8.78049	10.9756	57.8049	0.73171	2.43902	4.87805	25.6098	19.2683
LRR-RLK-VIII-1	9.27835	10.8247	9.27835	4.63918	14.9484	39.6907	4.12371	11.8557	18.0412	5.6701	10.3093
LRR-RLK-VII	4.07213	15.9395	18.6155	1.33799	19.9535	27.6323	3.25771	47.2949	13.4381	0.81443	57.8243
LRR-RLK-VI-2	1.37931	87.5862	2.06897	0	95.8621	92.4138	0	8.27586	0	6.89655	22.069
LRR-RLK-VI-1	81.9277	8.43373	7.22892	15.6626	8.43373	34.9398	1.20482	0	0	14.4578	73.494
LRR-RLK-V	14.2857	0	0	28.5714	0	0	0	42.8571	14.2857	0	0
LRR-RLK-IV	0.96899	1.16279	76.938	14.6318	4.94186	4.74806	0.1938	43.0233	1.45349	0	1.06589
LRR-RLK-III	12.9356	27.2105	25.7647	6.63522	4.96119	30.4672	2.4045	12.5399	18.5664	1.08051	17.3033
LRR-RLK-II	44.0529	11.1601	1.76211	25.1101	6.1674	45.9618	0.44053	22.467	25.4038	0	56.8282
LRR-RLK-I	2.13049	4.39414	1.59787	0.93209	23.0359	5.32623	0.66578	31.1585	14.1145	0.39947	5.45939
Figure 6d (eJM charge distribution)
LRR-RLK-I	LRR-RLK-II	LRR-RLK-III	LRR-RLK-IV	LRR-RLK-V	LRR-RLK-VI-1	LRR-RLK-VI-2	LRR-RLK-VII	LRR-RLK-VIII-1	LRR-RLK-VIII-2	LRR-RLK-IX	LRR-RLK-Xa	LRR-RLK-Xb (Xb)	LRR-RLK-XI	LRR-RLK-XII	LRR-RLK-XIIIa	LRR-RLK-XIIIb	LRR-RLK-XIV	LRR-RLK-XV	LRR-RLP (RLP)	Column1	Xb (outside clade)	Xb (within clade)	BRI/BRL-clade	PSKR/PSY1R-clade	Column2	RLP (outside clade)	RLP (within clade)
1	5	-3	2	0	4	5	3	-5	-4	0	1	5	2	4	1	2	4	-2	-5		0	4	4	3		0	0
3	3	7	1	3	1	2	7	1	-3	0	1	4	2	7	2	3	3	1	-1		0	0	4	4		-1	-5
2	-1	-1	2	3	0	6	5	-3	-3	2	0	5	4	5	0	3	2	0	-2		2	6	4	2		3	0
0	-1	9	-3	3	1	5	2	1	-3	3	2	4	0	3	5	6	3	3	0		3	4	4	3		-3	-3
0	1	4	3	4	3	5	3	1	-3	1	2	5	3	3	2	3	4	0	-1		0	2	2	5		0	-4
5	4	1	2	3	1	3	3	0	-2	3	2	5	3	4	4	3	0	3	3		3	5	3	3		0	2
1	2	-1	1	4	1	5	5	2	-1	1	4	3	4	3	2	3	4	0	0		4	3	3	3			-2
1	6	5	0		5	4	5	2	-3	2	0	2	2	2	3	2	4	-3	-2		1	4	4	2		4	-1
1	1	3	2		3	2	4	-3	-2	0	-2	4	4	-1	5	1	1	-3	-4		7	3	3	3		0	-3
4	2	-1	4		5	3	2	4	-3	1	2	2	2	1	5	4	2	-3	-2		3	4	1	2		0	-3
2	5	3	5		4	5	1	3	0	1	2	1	3	4	3	3	3	-1	-5		4	3	2	5		1	-5
2	-1	5	-1		-2	3	3	1	2	1	1	6	1	5	4	5	3	-1	-4		-1	-2	0	3		-5	-5
3	3	5	2		6	4	7	2	-3	0	-1	4	1	4	5	3	3	-2	0		3	4	0	4		1	-7
0	0	1	1		-4	4	5	-1	-3	0	2	4	0	6	1	3	2	4	1		1	2	1	7		1	-7
2	1	2	3		3	4	5	1	-2	4	-1	6	0	3	6	4	4	0	1		-2	4	0	5		2	-3
2	-2	1	1		5	5	3	0	-4	-1	2	3	2	5	2	2	2	0	-3		2	5	0	6		1	-6
3	3	4	1		-3	5	4	6	0	4	1	3	5	5	4	2	3	1	-5		4	4	1	3		2	-7
4	-1	4	3		0	3	4	-1	-2	-1	2	3	1	1	3	3	3	-1	-4		5	3	-1	4		2	-10
2	0	1	1		3	5	5	4	-1	-1	2	4	2	2	4	2	4	-1	-7		4	6	2	2		-2	-5
0	0	4	3		1	5	3	1	0	2	2	5	2	3	2	3	3	5	-3		4	5	2	2		-1	-8
3	-1	5	2		5	3	7	1	-1	0	2	4	4	4	4	7	2	3	4		2	7	1	2		-1	-8
2	1	4	4		5	5	5	-2	-1	1	2	6	1	4	2	5	2	-1	-2		4	5	1	4		5	-5
4	3	5	1		5	2	2	3	-4	1	1	1	4	2	4	2	5	-2	-1		2	1	0	3		2	-8
2	2	2	-2		5	3	4	-7	-3	3	4	2	5	8	3	4	2	1	-2		1	0	0	3		0	-5
0	-2	2	1		1	0	5	2	-2	-1	2	2	2	6	6	3	4	0	-11		1	1	0	2		1	-5
2	2	2	3		0	5	3	-2	-4	1	1	2	6	6	5	0	1	-3	-1		5	2	2	1		1	-6
1	2	3	2		4	3	6	-1	-4	-6	2	5	0	4	1	3	3	3	-4		5	3	2	4		1	-2
1	1	3	2		6	4	7	1	0	1	2	3	3	1	3	3	3	-2	2		7	5	-2	6		0	-6
7	4	7	3		4	2	5	-1	2	0	2	2	7	4	1	3	4	0	-4		4	2	-1	3		1	-3
2	2	5	1		1	1	4	2	-4	2	3	6	5	3	4	1	4	1	0		2	3	0	3		0	-9
-2	-3	7	4		3	7	3	-1	1	2	2	4	0	2	4	3	3	-3	0		2	0	2	4		5	-6
3	4	1	1		4	2	4	1	-4	0	0	3	1	3	3	1	4	0	2		3	2	2	-1		3	-8
3	3	0	1		5	6	3	2	-3	3	2	1	5	4	2	5	3	0	2		3	4	2	0		0	-7
5	1	1	3		3	3	2	2	0	2	2	4	3	4	4	2	2	-1	-2		3	0	1	0		-4	-7
3	4	3	1		3	2	1	-2	-4	5	3	2	4	3	4	4	2	1			0	6	1	1		-3	-10
6	0	2	-2		4	3	10	0	-2	3	2	4	1	5	3	4	2	-3	-5		3	5	1	1		1	-8
6	-1	0	1		3	2	7	-1	-2	0	3	3	3	4	3	3	2	-3	-2		3	3	2	4		1	-7
3	0	7	5		-2	6	2	2	-2	-1	2	6	4	2	2	3	3	0	-7		3	4	1	4		1	-1
2	0	2	-2		3	5	5	-1	-2	-1	1	3	3	4	4	3	2	0	-4		3	3	0	6		5	-4
4	5	7	4		1	7	6	2	-1	1	2	1	3	8	4	4	2	-1	3		0	4	0	5		-1	-2
1	2	-2	3		0	7	4	4	-4	3	1	1	2	5	3	2	2	3	-3		1	6	-2	4		5	-8
1	3	2	4		2	7	7	1	-1	0	2	2	2	4	4	4	1	-3	-8		3	6	2	5		3	-5
3	4	6	4		3	2	4	2	-3	3	2	6	3	5	2	3	6	-4	2		0	5	2	0		0	-2
5	-2	3	4		3	5	2	1	-3	3	-1	2	4	4	2	4	4	4	-4		3	3	1	4		1	-3
3	3	6	0		-3	2	3	2	-2	-1	2	1	6	7	5	5	2	-3	5		1	5	1	5		2	-9
2	2	-1	-2		4	2	4	2	4	1	1	2	1	4	2	6	2	-2	-3		3	6	2	4		2	-1
5	4	2	1		1	5	2	0	2	4	1	3	3	4	4	2	2	-1	-1		2	5	1	3		4	-1
6	4	2	0		2	5	5	1	-2	3	2	4	2	5	1	4	3	-1	-5		5	4	1	3		1	-2
1	4	0	1		3	3	6	-1	-2	-1	1	2	6	6	1	4	2	-3	-6		0	3	1	3		2	-7
3	0	1	1		2	3	3	3	-3	1	-2	5	5	4	4	3	2	-1	-5		0	3	1	4		3	-4
3	-1	5	3		4	10	2	-2	-4	2	4	4	0	7	0	5	2	6	1		2	3	1	4		2	-6
4	2	6	3		6	4	4	-1	-2	0	2	4	5	5	3	4	2	2	1		3	4	1	5		-1	-2
2	6	2	4		2	1	5	0	-1	1	1	3	4	3	3	3	2	-1	4		5	3	1	5		0	-10
4	-1	8	4		3	4	6	3	-2	1	1	4	3	5	2	4	2	0	2		5	5	2	5		2	0
5	0	4	2		4	9	5	1	0	1	1	2	1	4	-1	3	3	0	-2		2	4	4	4		-5	-1
0	2	4	2		3	3	0	3	3	-1	2	3	4	6	-1	4	1	-3	-1		1	4	2	4		2	-6
3	0	6	-1		5	5	5	2	-2	4	2	0	2	4	3	3	2	-3	0		3	4	2	4		3	-7
4	3	1	1		3	2	4	0	-3	3	2	3	3	3	3	3	4	-1	1		6	4	3	4		-2	-1
2	4	3	0		4	4	3	2	-2	0	2	4	1	4	1	5	4	-3	-4		0	5	4	4		1	-3
3	0	4	2		5	5	1	2	-4	2	4	1	1	3	1	3	3	2	-4		1	4	3	4		3	-1
1	1	4	2		1	5	4	2	-2	0	2	4	2	1	4	3	2	-5	-6		1	4	3	4		1	-3
1	2	7	4		3	4	5	1	-4	2	2	2	1	4	3	2	3	-2	-5		3	6	3	4		1	-5
2	2	2	2		2	1	5	4	3	3	2	4	3	6	3	4	3	-2	-5		4	6	3	4			-4
1	0	7	3		4	3	2	2	-1	-3	2	4	3	7	2	3	4	-1	1		4	3	2	4		3	-5
3	2	6	-1		3	3	0	0	0	5	2	4	2	7	2	5	3	2	0		0	2	2	3		0	-4
-1	2	2	1		2	2	2	1	-4	2	2	3	0	5	3	4	2	0	0		5	6	2	4		-4	-4
4	0	2	0		3	3	5	7	-3	1	3	3	2	4	0	3	4	-3	-1		0	4	2	5		2	-6
2	-2	5	0		3	3	2	2	-3	2	-2	3	2	4	6	4	3	-1	-2		4	5	2	3		2	-7
3	4		1		7	4	5	0	-3	3	2	5	3	3	4	3	2	2	-5		3	5	2	5		3	-5
3	1	2	0		3	2	5	0	-4		1	2	3	4	0	4	4	-2	-6		5	5	2	5		3	-5
4	-1	5	3		3	6	5	1	-4		1	3	1	4	-1	4	3	0	-8		1	2	2	5		10	0
3	6	6	3		5	4	5	3	-2		2	3	3	4	4	3	0	0	-7		2	4	2	6		5	-1
4	-2	5	3		6	3	4	2	-2		2	4	2	5	4	3	3	3	-7		1	6	2	5		-1	-1
4	-2	3	2		0	5	3	3	0		2	3	3	4	6	5	5	-1	0		2	2	2	5		-1	-2
2	4	6	3		3	2	5	2	-1		2	4	4	2	0	5	3	-2	2		6	6	1	5		2	-5
3	4	3	-2		4	4	3	-2	-2		2	5	5	4	1	3	2	-3	-8		1	4	2	6		1	-4
1	2	1	2		-2	3	11	2	-1		2	5	5	6	2	4	2	5	-7		5	4	2	6		0	-7
2	4	4	3		5	9	12	1	-2		2	4	2	5	4	2	3	-3	-3		3	3	-2	5		2	-9
1	4	1	0		1	3	4	2	-1		2	1	2	6	1	2	2	3	2		2	2	3	5		3	-7
2	2	7	1		3	2	12	1	-3		4	6	0	4	7	4	4	4	4		2	1	1	6		2	-8
3	5	5	-1		3	8	5	0	-3		2	3	3	4	5	4	4	-3	-5		2	2	3	6		0	-7
0	2	5	5		2	6	3	1	-2		3	5	1	3	6	2	4	5	-9		-2	1	2	6		1	-5
4	3	4	2		1	4	3	-1	-2		2	-3	-2	4	1	3	4	0	-1		3	0	2	6		2	-6
1	3	3	2			1	3	2	-1		2	2	4	5	-2	3	4	-3	0		2	4	2	6		1	-9
3	0	7	-1			5	6	2	-3		2	5	4	5	3	1	2	4	-6		0	4	2	6		-2	-4
2	1	5	1			4	3	-4	-2		2	3	2	4	1	0	1	-2	2		1	6	3	6		0	-12
3	1	2	3			2	1	1	-4		1	1	0	3	3	3	4	-3	4		5	0	3	5		2	-11
3	1	6	2			4	3	0	-3		0	4	0	4	5	2	2	3	-4		5	3	3	5		0	-8
2	-1	2	3			5	5	2	-2		0	2	3	15	-1	3	3	3	0		1	4	5	5		1	-2
1	0	3	3			6	5	4	0		2	4	1	5	5	3	5	-3	-1		2	4	1	4		2	-7
2	2	-1	5			1	3	1	-4		2	4	3	5	6	5	1	-1	-4		2	4	1	4		2	-7
2	0	1	0			2	3	2	-1		1	3	6	4	3	4	4	-2	-4		1	4	2	5		1	-3
4	2	5	1			5	5	-1	-1		-1	5	3	8	2	2	3	3	-2		1	4	2	6		-1	-2
1	-2	1	2			1	1	0	-2		3	1	2	5	1	3	2	-3	-4		3	1	2	5		0	-7
2	-1	3	5			8	3	-1	-1		2	3	5	5	2	3	1	-1	-10		0	4	2	5		-2	-2
2	4	4	2			8	4	2	-4			4	5	6	4	4	2	-1	-2		3	2	2	4		-1	-7
3	3	3	0			4	4	1	-3			3	5	4	3	4	3	-1	-2		3	2	2	0		-2	-2
4	6	-4	0			3	3	-1	-2			5	4	7	3	3	6	0	-1		1	6	1	5		2	-6
2	4	3	4			3	3	0	-1			3	4	5	3	4	3	-1	0		3	2	1	6		2	-9
2	-1	3	2			4	4	-2	-4			1	2	2	3	4	5	2	-1		2	4	1	3		-1	-8
6	-1	3	1			6	2	2	-5			2	5	4	3	3	5	-3	1		3	2	3	3		1	-2
2	-2	-2	2			3	5	2	-3			2	2	4	1	2	2	-3	2		6	2	3	4		2	-3
3	0	3	0			4	4	1	-3			3	6	1	1	3	3	0	-4		1	5	-3	5		-5	-8
0	0	5	4			7	6	-1	-3			7	2	3	3	3	4	4	-4		1	3	-3	5		0	-5
4	4	5	5			3	4	2	-4			4	3	5	1	2	5	-3	-2		2	4	-3	4		1	-4
2	3	0	2			6	0	0	-1			4	5	5	6	3	4	1	1		2	5	1	4		2	-4
2	0	6	0			1	5	-1	-2			4	3	4	0	7	1	0	-6		3	4	2	2		2	-4
3	4	3	-2			4	4	2	-5			1	3	3	0	2	4	-3	-1		2	5	-1	2		-3	0
1	4	7	2			-2	5	2	-3			6	5	3	2	5	2	-2	-5		1	4	0	4		4	0
6	4	4	2			7	0	0	1			5	4	3	3	3	0	3	-5		2	2	3	4		1	2
4	0	4	3			6	4	-2	-2			5	3	5	1	4	3	-3	0		4	4	3	5		1	-1
1	0	2	3			3	6	0	-3			2	3	4	3	7	3	0	3		2	4	3	3		3	-1
4	3	2	-1			3	3	2	-2			0	1	6	7	2	3	-3	6		2	3	-1	4		1	0
6	2	-1	5			3	3	-1	0			3	3	4	0	3	4	2	-5		-1	3	-1	4		2	0
2	4	4	1			2	0	1	-4			2	5	4	3	3	5	-2	-4		3	5	3	1		1	-1
4	-1	0	1			6	5	4	-2			4	3	5	4	4	3	0	-4		4	1	3	1		2	0
3	3	1	0			6	5	-2	0			3	3	5	4	3	2	-1	-1		-1	6	3	2		3	-4
2	3	4	2			5	4	1	-2			3	0	5	2	2	3	-1	1		2	5	3	2		-1	0
2	3	0	3			1	1	-4	-3			4	2	2	2	4	5	2	-9		2	3	3	3		2	0
2	0	2	-1			9	5	2	3			3	5	4	0	3	2	-2	0		-1	2	2	-3		1	-3
1	-1	-1	3			2	8	2	0			3	4	3	3	2	3	0	-9		0	4	4	1		2	-6
4	2	3	0			3	4	4	-3			3	3	3	1	3	3	-2	-2		-1	6	4	2		1	-2
4	1	-1	3			5	3	5	-2			2	4	6	3	2	3	-3	-4		4	2	4	2		1	-5
4	3	0	0			4	4	0	-2			4	2	4	1	3	1	-1	-6		0	4	4	-1		1	-4
3	4	8	3			6	2	2	0			5	5	7	7	4	2	3	1		3	4	4	1		-1	3
2	0	4	1			0	6		-4			3	3	5	4	3	3	1	2		1	4	4	2		1	0
3	5	5	2			6	3	2	-3			0	1	3	4	3	3	5	2		4	4	4	1		2	-1
3	2	2	0			3	5	1	-5			0	2	5	2	3	3	-2	1		5	6	4	1		-2	0
2	3	-1	3			6	5	4	0			5	2	3	4	4	2	-1	0		2	5	4	1		2	0
4	4	2	3			4	3	3	-3			3	3	6	1	1	2	-3	-1		3	0	4	1		-1	-4
4	5	1	1			-3	5	0	-3			3	4	3	4	1	2	5	-11		3	2	4	1		-2	-1
3	-1	5	3			3	0	6	-3			0	0	3	1	3	3	3	0		2	2	3	0		1	0
3	2	4	-2			5	4	2	-1			1	1	4	1	4	-2	2	2		3	0	4	3		2	-3
3	4	-2	2			6	7	1	1			4	2	7	0	2	2	-3	2		2	5	4	-3		2	-1
3	0	2	4			3	6	0	3			4	-2	3	4	3	3	3	2		2	5	4	0		1	-2
3	0	0	2			2	1	-7	-2			4	-1	3	6	3	7	4	-3		4	5	4	1		1	-2
1	1	2	1			9	5	2	6			-1	3	5	5	2	1	0	3		2	6	4	1		0	2
6	4	4	2			8	3	2	-2			6	6	7	1	3	3	3	0		4	5	3	1		1	-4
2	-1	2	4			1	3	3	-2			4	3	4	2	4	3	-2	1		2	4	4	1		2	0
1	4	1	0			3	3	0	-3			-1	4	3	4	3	3	0	2		4	4	4	6		-1	3
4	0	2	3			2	2	3	-1			1	4	7	2	1	4	4	2		2	4	5	5		2	-2
1	3	3	3			2	4	-2	-1			5	3	2	3	3	2	1	-1		3	3	3	6		1	-6
3	3	0	3			7	3	2	-3			4	3	4	4	3	3	2	-1		5	2	4	4		2	-1
4	1	3	1			2	5	1	-4			4	3	4	0	5	2	-2	-4		1	2	3	4		2	-3
2	4	4	2			7	6	1	-2			3	3	5	0	4	4	3	3		6	3	4	4		2	-4
2	3	-1	2				5	-2	-3			2	5	6	3	1	2	-1	-2		0	2	4	4		0	-4
2	1	0	-1				4	-1	-1			1	6	7	3	3	0	-3	-6		3	2	2	5		1	-5
2	1	3	5				2	-1	-3			3	3	4	3	2	3	1	-1		1	2	3	5		1	-1
2	4	3	3				1	7	-3			4	3	3	2	2	4	4	-7		1	4	3	3		2	5
0	-1	-1	5				3	3	-3			2	2	3	6	3	3	-4	-4		2	4	2	4		1	-2
4	0	3	1				1	-3	-2			4	3	6	1	3	2	-3	-4		4	5	4	3		2	0
3	0	7	3				3	0	-1			2	2	3	2	5	2	3	-8		3	3	4	4		2	1
2	0	1	1				1	0	-2			3	2	6	0	7	4	2	-5		7	4	2	5		2	4
2	0	4	3				1	-1	6			3	1	5	1	4	4	1	2		2	4	3	4		-6	-4
2	0	8	4				2	3	-1			4	2	4	3	2	2	4	-3		6	3	3	3		-6	3
3	2	2	3				5	0	-4			5	3	5	3	4	3	-4	-9		4	3	3	4		-1	-2
2	1	4	4				2	2	0			1	6	4	6	4	2	1	4		2	4	2	2		2	4
2	3	3	3				3	2	-3			2	6	5	0	3	2	2	-2		1	3	4	3		0	-7
6	1	4	1				1	-1	-4			3	3	3	1	3	3	3	-8		2	6	4	3		3	-3
0	0	4	6				6	1	-1			2	2	2	1	3	3	0	-5		4	3	4	3		-6	-7
3	5	4	-1				6	4	-4			4	4	3	1	4	2	0	-6		5	4	4	3		2	-2
1	0	3	-1				1	4	-5			6	2	6	2	3	4	1	-3		-1	2	3	3		2	-7
3	2	4	1				8	2	-3			5	3	4	-1	3	3	5	-6		0	6	3	3		2	4
1	0	4	2				4	-1	-3			3	2	6	4	3	2	0	-1		4	5	3	3		3	-2
3	-1	3	3				6	3	-4			6	3	4	2	3	4	-3	2		1	3	2	3		2	-4
3	3	-2	1				10	3	-5			3	4	3	5	3	2	1	-1		0	4	3	4		1	-4
3	2	1	4				6	0	-2			3	1	5	4	4	2	1	1		1	4	2	6		1	4
3	4	3	1				6	0	-2			5	5	7	5	3	3	2	3		2	-2	4	3		-3	-4
3	5	2	2				2	5	-2			5	4	3	4	4	3	-2	0		3	2	2	5		1	-4
5	0	6	5				3	2	-3			5	6	5	3	3	4	0	-8		2	3	3	5		2	-2
3	0	6	1				6	2	1			5	4	6	3	1	4	0	0		3	5	4	6		2	-2
1	4	2	4				5	1	-3			3	4	2	3	2	3	-1	3		2	4	2	4		5	-1
2	3	5	2				3	-2	-2			4	3	7	3	2	2	2	-6		2	4	2	3		4	2
2	1	1	1				3	6	-1			4	1	3	1	5	3	5	-6		2	3	2	4		2	0
4	3	6	2				0	3	-2			0	3	3	2	2	2	-3	1		2	3	-1	4		1	-2
2	0	0	2				1	0	0			4	2	5	0	2	3	0	2		2	4	1	4		1	2
0	4	3	4				4	0	-2			3	1	3	3	3	3	0	-3		3	2	1	5		-1	-1
3	5	1	0				2	0	-2			3	5	6	3	2	2	0	-1		3	7	1	5		0	2
2	-1	7	2				6	-1	-2			2	3	2	3	2	3	-2	-3		6	3	-1	4		-1	0
4	3	3	0				5	1	-4			2	1	3	1	4	2	5	0		6	4	0	4		-4	0
3	2	6	2				3	3	-2			5	1	8	3	2	4	6	-6		1	4	0	4		-4	1
2	4	4	3				5	3	-1			3	1	1	-1	3	3	-1	2		2	4	0	4		2	2
2	2	6	1				3	0	-1			4	4	6	6	1	2	0	-3		1	2	2	5		-1	1
2	1	2	4				8	0	-2			4	-1	3	3	3	6	-3	-3		4	5	1	7		4	1
3	1	3	3				3	3	-3			-1	2	4	4	3	2	-3	0		1	6	1	7		1	2
2	7	3	2				10	3	-3			3	5	8	3	2	2	-1	-4		1	5	0	7		-3	1
2	3	5	-1				4	2				4	-1	1	1	4	2	0	-5		6	3	-1	6		2	3
1	5	4	1				6	3	-2			6	2	4	2	4	1	3	-7		6	5	-1	5		3	-2
1	5	3	1				6	0	-3			2	5	5	0	2	3	-2	-7		1	2	1	7		0	1
2	0	5	0				6	2	-1			1	0	3	2	2	4	-3	-11		6	2	0	5		4	2
4	4	3	1				10	2	1			3	3	4	8	1	3	0	0		6	6	0	5		5	-1
5	0	6	3				4	2	1			4	2	3	0	3	4	-2	0		1	3	0	5		2	-6
5	2	5	4				3	1	-4			3	0	4	2	2	3	-3	-2		2	3	0	5		-7	-1
3	1	4	3				12	-1	0			4	2	-1	3	3	3	3	-9		3	3	0	5		5	-3
2	1	2	-1				3		-2			3	2	2	3	3	5	1	-6		2	6	0	5		6	-7
3	4	4	3				4		-3			2	5	7	0	4	3	0	-1		2	5	0	5		1	-11
2	3	7	-1				4		-3			3	-3	3	5	4	2	-3	-5		1	0	-1	4		-1	-7
2	2	1	3				8		-3			3	5	2	1	4	4	-1	6		1	6	0	3		3	-4
2	0	1	3				4		-3			4	3	4	5	1	4	-2	-1		6	3	0	4		2	-7
1	4	4	1				4		0			3	2	7	0	3	2	-3	-1		1	4	0	3		1	-1
2	3	2	2				6		-2			5	4	3	2	3	1	-2	0		6	4	-1	7		0	-7
6	2	1	1				4		-4			2	4	4	0	4	3	0	-2		1	3	1	7		0	-5
1	0	1	0				3		-2			7	0	5	1	4	3	4	1		2	3	1	4		4	-7
1	4	-1	4				3		-3			4	3	2	3	5	3	0	-11		3	3	1	3		1	-9
2	3	5	-1				4		-5			2	3	3	1	3	2	4	-1		2	2	1	2		1	0
4	4	1	2				3		-2			3	4	3	3	3	2	-1	-3		2	5	0	3		0	-3
2	0	1	4				5		2			5	3	2	5	3	2	-3	-1		6	7	-1	-1		2	-6
1	1	4	0				1		-2			2	3	6	4	3	4	0	-7		6	4	0	3		0	-5
2	2	6	3				8		-2			2	4	3	5	3	2	2	-2		1	3	0	1		0	-8
2	1	5	1				6		-1			4	1	6	3	2	2	-2	0		5	5	1	1		0	-1
2	0	7	3				1		-3			3	2	6	5	2	2	3	-4		3	4	1	5		2	-6
2	3	3	4				3		-2			4	6	3	5	4	0	-2	-5		3	2	1	2		2	-7
3	5	1	5				7		-3			6	3	5	4	3	3	3	0		2	4	0	2		0	-7
1	8	1	0				5		-3			6	3	3	4	3	2	-3	-4		2	3	1	2		0	-5
0	3	8	0				2		2			4	1	4	1	1	3	-1	-4		0	4	1	4		1	-6
4	4	8	2				5		-2			5	2	4	1	4	2	-3	-4		2	4	0	4		0	-4
4	3	1	-1				3		3			5	4	4	4	3	4	0	-7		0	5	1	4		3	-6
5	2	-1	3				3		-4			-1	2	6	2	1	2	-4	2		4	4	1	2		1	-5
2	3	1	3				3		-2			4	3	4	3	3	3	-1	7		4	4	1	2		5	-6
2	2	3	3				4		0			4	3	2	3	4	3	-1	-4		1	4	1	2		5	-1
3	2	2	0				6		-1			1	5	5	1	3	4	-2	1		2	7	1	2		1	-4
4	5	3	3				2		1			4	4	6	6	4	2	1	3		1	4	1	2		1	-3
3	5	2	2				5		-4			7	-2	6	2	5	2	-2	0		2	3	0	2		0	0
3	5	0	2				3		-4			5	1	2	0	2	4	-1	-7		2	2	1	3		-2	-4
3	2	-1	-2				1		-1			4	3	6	3	3	1	-1	-4		2	2	2	3		-1	-7
3	1	0	-2				2		-5			4	3	2	3	3	2	2	-4		3	4	0	3		0	-10
3	1	2	2				8		0			3	1	6	3	0	2	-3	0		1	2	0	2		1	0
2	0	5	1				4		-4			4	-1	4	1	2	4	4	-2		1	7	-1	1		-1	0
3	0	4	4				3		-2			5	1	2	1	9	3	-2	-6		4	1	-1	3		2	-2
1	1	8	2				3		-3			5	4	6	4	2	2	-3	-2		4	5	-1	5		4	-4
3	3	2	-3				2		-2			7	5	2	2	6	3	-1	0		3	2	-1	3		8	-4
2	2	4	4				4		-3			4	2	6	5	3	2	-4	-1		4	5	-1	2		2	-3
1	2	1	3				6		-3			2	1	4	3	2	4	-1	1		4	5	-1	1		2	0
2	5	3	4				2		-2			5	3	5	6	4	3	6	1		0	7	-1	4		2	0
4	5	4	3				1		-3			5	2	5	3	3	3	1	2		1	5	-2	3		1	2
2	3	3	-1				5		-2			3	4	5	0	4	2	-2	-5		1	4	-1	2		1	-6
1	4	6	3				2		-2			5	5	6	1	3	2	-3	-2		3	4	-1	3		0	-6
3	5	2	3				3		-2			1	2	5	2	2	3	-3	-8		3	5	-1	4		4	-1
3	3	3	3				2		-1			5	-1	5	1	3	3	-3	-6		2	1	-1	2		2	-1
2	5	3	1				4		-2			5	3	7	3	3	4	0	1		3	3	-1	3		0	-4
2	1	-2	0				3		-3			5	3	4	1	3		-1	-8		2	3	-1	1		6	1
4	0	4	2				4		-2			4	4	1	4	4		2	2		5	7	-1	2		3	1
2	1	3	5				3		-4			3	2	3	3	1		-2	-2		3	7	1	1		12	1
4	-1	-3	1				1		1			5	2	6	4	3		2	-4		0	3	0	1		1	2
2	-1	2	1				4		-2			2	-1	6	4	-2		4	2		3	2	0	1		2	-6
4	3	4	0				4		-2			4	5	7	2	3		4	-7		5	4	3	1		2	-3
5	3	4	2				3		-1			3	3	6	4	2		3	0		4	4	5	1		2	-6
3	-2	3	3				5		0			3	4	3	3	3		-2	0		3	4	3	2		-6	-6
1	2	5	0				3		-2			6	1	3	3	1		-2	0		-1	3	3	2		2	-4
2	2	9	1				2		-2			4	1	5	1	3		-3	-3		3	4	3	2		-3	-3
5	2	3	1				4		-3			4	2	0	2	3		-1	1		2	2	3	2		3	-1
1	-1	3	2				6		-2			2	0	3	4	4		4	-4		1	5	3	1		-1	-3
3	1	5	1				2		-2			1	6	6	6	5		1	1		2	4	2	2		1	-1
2	0	6	4				3		-2			4	2	3	4	4		-4	-6		6	3	2	2		1	-5
-1	3	0	3				3		-1			3	3	6	2	3		0	1		2	-1	2	2		2	-7
3	-1	0	3				5		-3			4	3	0	3	5		-3	-2		2	2	2	0		5	-1
3	2	1	1				3		0			3	8	3	4	4		-3	-3		2	1	0	0		-1	-6
1	1	2	4				3		-2			-2	3	6	1	3		4	0		6	2	1	2		2	-5
2	5	1	0				7		-1			5	1	3	0	4		-1	-1		2	5	3	3		-4	-3
3	1	6	0				3		-1			5	2	3	2	3		3	-7		2	2	3	3		0	0
6	2	2	3				2		-3			2	4	7	5	2		-3	-2		5	5	3	2		4	-5
2	2	3	3				1		-2			4	7	6	1	3		-4	-1		2	4	3	3		11	-2
2	-1	1	1				3		-2			3	2	5	3	3		-2			1	3	3	3		0	-2
4	3	6	0				6		-4			3	4	6	2	1		-2	-6		0	5	3	2		4	-1
2	-1	2	3				2		-3			2	5	2	5	2		4	-4		6	4	4	3		1	-2
2	0	2	-1				2		0			5	2	4	5	7		-2	-6		0	7	4	3		2	1
1	10	9	2				5		-2			3	4	3	1	4		1	5		2	4	2	3		2	-2
2	0	-2	4				5		0			3	3	4	2	3		1	4		4	3	3	3		1	-9
2	0	5	1				3		-2			5	5	3	3	3		1	-1		0	4	3	3		4	-4
3	3	4	2				5		0			4	0	6	3	2		2	-3		-1	4	1	3		2	-4
4	1	4	7				2		-3			5	2	5	4	4		-3	-5		2	7	1	3		2	-7
0	5	4	2				12		-2			2	4	6	2	4		3	-5		1	5	1	2		-1	-4
3	4	3	3				2		-1			2	2	4	4	3		1	0		-1	3	0	3		4	-7
3	-1	4	4				2		-2			0	0	4	-1	5		-2	-9		4	4	1	6		0	-4
4	2	-1	1				6		-3			6	4	3	1	4		-1	-6		2	6	3	6		-2	-4
2	0	0	-1				1		-1			4	1	5	6	3		-5	-5		2	4	2	4		1	-2
2	3	1	3				4		2			2	2	1	1	4		-3	-4		2	3	3	5		0	-4
3	1	3	1				7		-1			4	3	6	4	3		1	1		4	3	1	3		-1	-7
6	0	0	-2				11		-1			3	4	4	3	3		4	-3		4	4	2	3		2	-1
3	1	1	3				0		-2			3	2	4	7	4		1	-3		4	2	1	3		0	-7
4	2	4	7				6		-4			1	3	6	1	3		-3	-1		4	3	1	3		2	-4
2	1	-1	2				3		-2			3	0	5	4	7		2	-3		2	6	0	3		3	-4
2	4	3	4				3		2			1	5	4	3	3		-2	-2		0	6	2	5		4	2
2	-3	4	0				1		0			1	4	3	1	2		2	0		1	4	1	5		2	-3
3	0	5	3				4		-2			1	2	4	2	4		2	0		4	5	1	5		0	0
1	4	4	2				4		-6			2	4	3	3	2		-1	2		0	3	1	2		-2	-3
2	2	2	3				3		-1			5	1	2	3	7		-3	-8		0	3	1	2		5	-2
3	3	-1	0				3		1			0	3	10	3	3		3	-2		0	5	-3	3		3	-4
4	3	3	-4				3		-1			1	3	5	2	4		-4	-4		-1	5	2	3		-1	-2
2	4	1	2				5		-1			4	6	4	3	4		3	-3		3	3	2	3		2	-5
3	3	2	0				1		-2			4	1	3	4	1		-1	-1		1	2	2	3		-1	-4
3	1	5	2				3		-4			2	0	5	4	1		2	-3		-1	0	2	6		2	-5
2	2	7	0				7		-1			-1	4	5	-1	2		-1	-6		1	4	2	4		5	-8
2	1	6	2				5		-2			4	0	7	3	4		-3	2		1	2	2	4		0	-2
1	4	0	5				3		1			5	4	3	2	2		0	-8		-1	6	1	2		1	-2
4	1	3	1				6		0			6	0	5	4	5		-2	-1		-1	4	0	2		2	-2
5	5	4	0				7		0			2	5	3	1	1		0	-5		1	4	0	3		-1	-4
4	4	-1	1				8		2			5	1	5	4	3		-2	-6		2	4	0	3		-1	-1
2	1	1	3				7		-2			5	4	3	5	7		-4	1		3	0	1	3		0	-2
5	1	5	5				5		-3			6	3	4	1	1		-3	-4		3	7	2	2		2	-4
2	1	0	3				5		-1			3	4	7	2	3		-4	0		3	4	1	0		2	-4
2	3	-2	1				6		-2			3	4	5	1	3		5	-8		3	4	1	1		2	-7
4	4	0	0				5		-3			3	5	6	1	3		-3	-4		7	6	3	3		2	-5
3	0	5	3				4		-3			0	3	5	5	3		3	-2		9	5	1	3		4	-5
1	3	3	2				6		-3			1	0	7	1	3		3	-6		4	5	1	3		-2	-8
-1	-1	2	3				5		-4			2	5	6	2	5		-3	1		1	4	0	3		0	-3
4	3	0	2				3		-3			0	1	4	1	3		1	4		3	4	0	2		-1	-4
2	1	3	0				12		-2			2	1	8	3	3		5	-10		4	1	2	2		3	-5
3	4	5	0				4		-2			2	2	4	4	4		-3	-5		3	1	1	2		-1	-4
5	1	1	3				7		-5			7	3	3	1	2		-1	2		3	5	0	2		6	-4
1	3	-1	3				7		-2			5	2	7	-2	2		0	-4		3	5	0	2		3	-3
1	0	4	1				5		-2			2	4	3	4	3		-2	0		4	5	1	4		-1	-8
4	3	0	4				3		1			3	4	3	1	4		0	-6		3	2	0	4		-1	-3
4	0	4	5				4		3			3	5	4	3	2		-1	-4		7	3	0	4		11	-2
5	4	2	0				3		0			4	3	4	3	6		-1	-1		4	4	1	4		-2	-3
1	2	6	1				3		-2			2	1	4	1	3		-3	-9		2	7	0	5		6	0
2	5	7	-2				3		-2			2	1	0	4	3		4	-5		3	3	0	5		0	-6
3	1	3	1				6		-2			3	-1	5	3	4		5	0		6	5	0	5		2	-2
2	-1	3	3				6		-1			3	4	6	4	0		0	-5		3	5	-2	4		2	-5
1	5	-1	2				10		-3			0	2	2	3	2		-1	-6		6	0	0	4		-1	-6
4	-1	3	3				4		-1			1	2	6	3	4		-3	-3		6	5	0	5		1	-3
5	2	5	-1				5		-4			6	8	3	2	2		1	-6		2	4	0	6		2	-4
2	2	3	0				2		4			4	5	5	1	2		2	0		6	2	3	5		2	-3
0	4	4	3				3		-2			3	2	6	-1	4		0	6		1	3	-1	5		0	-8
3	1	3	1				5		0			2	2	3	8	4		2	-4		2	3	-1	5		3	-4
3	2	5	-3				2		-1			4	3	3	2	2		-2	-1		6	6	-1	5		1	-3
1	2	-2	4				4		-2			4	7	5	1	3		1	-4		8	3	1	5		0	-4
2	4	0	1				6		-2			6	0	5	2	2		-6	0		3	2	2	5		4	-5
2	0	1	2				-1		-3			4	2	2	4	2		-2	-6		5	5	2	5		2	-4
3	4	-3	3				4		-3			6	2	3	0	4		-1	-1		3	3	2	5		5	-5
3	3	4	-1				3		-2			4	2	4	4	3		1			2	3	2	5		0	-7
1	3	6	2				5		0			3	5	4	4	3		0	-1		3	3	2	4		3	-3
3	0	6	1				3		-3			0	2	3	3	2		3	-8		3	4	2	4		11	-8
1	4	1	3				5		-2			2	7	3	0	4		0	-2		1	3	2	5		1	-4
3	4	3	2				5		-4			-3	2	2	3	3		-1	2		1	5	0	4		2	-5
5	4	2	4				4		-3			6	3	6	0	3		-1	2		4	5	1	5		2	-4
0	1	4	0				6		-2			5	4	4	-1	7		-3	-4		2	1	2	5		4	0
2	0	3	4				3		-5			3	3	4	4	0		-3	1		3	4	2	5		-1	-2
1	3	6	3				4		-4			3	0	4	5	3		1	-1		1	3	4	5		3	-5
5	0	1	4				6		-3			5	4	3	2	2		-2	-6		7	4	2	5		2	-1
3	-1	2	5				3		-2			2	5	4	2	4		0	-3		1	3	4	2		2	-1
6	3	4	1				3		-1			4	1	5	0	3		-1	-2		2	3	2	4		-1	-1
3	-2	2	4				2		-3			3	2	4	5	2		-3	-2		5	2	4	3		0	-5
3	0	6	-1				4		-5			5	1	4	6	3		4	-3		2	4	1	3		-1	-3
5	3	3	4				5		1			3	5	3	1	5		0	-8		1	1	3	3		4	-4
3	2	6	2				4		-1			4	6	6	1	3		-1	2		3	4	2	4		0	-7
3	0	-3	3				3		-2			6	1	4	2	6		3	-5		2	5	4	3		1	-3
3	0	1	2				2		-2			7	3	4	5	3		-1	-1		3	4	4	3		3	-4
4	4	5	1				7		-2			6	2	6	2	2		0	-1		2	5	3	3		1	-2
4	4	4	3				3		-1			4	5	4	3	3		5	-6		5	6	3	4		-6	-2
2	2	2	0				6		-3			3	0	5	0	2		-3	0		1	5	4	4		1	-7
3	2	2	-2				5		-2			3	4	2	2	3		-4	-6		3	3	2	4		4	-6
3	1	5	2				3		-2			5	3	5	1	2		2	-5		6	2	2	3		-7	-7
2	3	2	3				3		-4			5	4	2	0	3		-1	4		2	4	2	4		2	-5
4	0	1	1				3		-1			1	5	4	0	2		0	-6		6	5	1	4		7	-2
3	3	-1	1				11		-2			5	4	7	2	3		0	-5		6	1	4	4		2	-4
4	3	1	0				5		-3			-2	0	4	1	-1		5	0		5	6	4	3		-1	-4
1	-2	6	3				3		-1			0	4	3	6	3		-2	1		3	2	3	3		-1	-2
2	1	5	4				3		-6			5	5	7	1	3		5	-4		3	4	3	4		1	-3
3	2	3	1				7		-4			4	1	4	2	3		3	-2		0	6	4	3		1	-5
2	4	3	-1				3		-3			2	3	4	5	2		-3	7		2	0	4	3		1	-2
1	-1	6	4				7					5	4	3	2	2		1	2		1	4	4	3		-6	-8
4	1	4	0				2		0			3	2	5	2	4		4	2		9	-1	3	3		-1	-5
4	2	0	3				6		-1			4	3	3	5	2		0	1		3	2	3	3		2	-3
5	0	4	3				3		5			2	3	4	1	4		-1	-3		2	-1	3	5		6	-2
3	2	7	0				6		-3			5	2	5	2	1		0	-5		1	5	1	4		-6	-5
3	4	11	1				6		-1			0	2	5	3	4		-2	2		4	3	2	3		2	-2
6	2	3	4				12		-4			4	2	5	1	4		2	-2		2	4	2	4		1	-2
2	1	4	5				4		-3			4	3	6	2	4		-4	-4		2	1	2	4		7	-3
3	1	4	2				3		-3			3	2	5	2	3		-2	-2		3	2	2	3		2	-2
3	0	6	1				3		-2			2	2	7	1	4		2	7		2	1	5	4		5	-3
4	4	2	4				5		-3			6	6	4	3	1		0	4		2	4	5	4		0	-3
3	1	6	-1				3		0			2	3	3	5	3		-3	-8		1	3	6	7		2	-3
2	0	1	4				5		6			3	3	4	0	4		-6	-2		4	3	4	7		1	-3
1	2	0	5				2		-3			5	4	2	0	2		-2	-1		2	4	2	4		-4	-4
4	1	8	0				0		-1			3	1	7	1	4		2	-2		5	5	2	4		2	-8
2	1	-1	1				2		-1			6	3	3	1	3		3	-5		2	4	2	5		1	-3
4	2	-2	2				3		0			2	4	5	1	8		5	-3		1	2	1	3		3	-4
3	3	-2	3				3		-2			5	1	3	3	5		-2	-2		-2	3	3	1		-4	1
1	5	5	3				2		-3			5	-1	4	3	4		1	-5		2	1	2	2		2	-3
3	2	4	3				7		3			2	3	5	-1	5		-3	1		1	-1	2	2		7	-4
3	4	4	4				13		-3			2	2	4	-1	3		-3	0		2	4	3	2		2	-1
4	1	1	3				3		0			3	0	6	5	4		2	-1		4	6	2	2		-1	-2
-2	3	4	3				5		-4			4	2	4	4	4		-1	-2		5	4	1	1		4	-4
3	3	2	3				4		-1			3	-1	3	2	7		-1	-4		1	4	4	2		9	-3
5	-1	0	3				3		-3			4	1	5	1	3			1		1	1	3	5		1	0
2	0	1	-2				2		-3			4	-1	5	4	2		-2	-5		0	3	3	4		3	-3
3	1	2	0				7		-4			0	2	4	1	2		4	-6		0	2	1	4		2	-2
3	2	1	3				3		-2			6	1	4	2	4		-3	-5		3	3	1	1		2	-1
3	5	6	-2				2		-1			5	1	5	5	2		2	-8		10	6	0	-1		2	-3
2	5	-6	5				4		-3			-3	5	2	1	3		2	-3		4	4	5	0		6	-4
4	2	-1	5				5		-1			3	1	5	3	2		4	-5		1	2	5	0		2	1
1	2	1	2				3		-3			2	8	3	3	2		3	-1		4	2	3	3		5	-5
2	0	8	3				3		-4			2	5	5	6	4		1	1		6	2	4	5		3	-4
3	1	5	3				5		-3			5	2	4	-1	4		2	-4		3	4	3	2		-8	-4
0	6	3	1				5		-3			1	5	4	6	7		3	-2		3	4	2	6		1	-2
2	2	6	1				4		-3			4	4	4	0	7		4	-2		3	3	4	4		1	-3
3	2	4	1				4		-4			2	3	4	1	4		-1	-1		2	3	4	3		3	-3
3	1	0	1				4		-3			3	3	4	1	3		5	3		1	2	4	3		1	-4
1	-2	4	1				3		2			4	0	2	3	2		0	-3		3	5	3	3		1	-1
4	5	3	4				3		-1			4	4	3	0	3		-2	-5		1	1	5	5		1	-5
2	0	4	5				1		-5			5	4	2	3	4		0	-5		2	4	4	2		2	-3
0	-2	4	0				3		4			4	3	4	6	4		3	0		4	6	4	3		0	-3
0	4	1	4				7		-1			3	0	5	4	1		-3	-5		2	2	4	3		3	-3
1	0	7	4				4		-3			2	5	5	1	3		-2	-8		2	3	4	2		2	-6
4	3	3	3				2		-6			4	2	3	3	3		-1	2		3	5	4	2		-2	-8
3	0	0	2				3		-3			6	5	5	3	6		-4	-9		1	0	4	2		-5	-1
2	0	3	3				3		-1			3	5	4	5	5		-1	-3		1	4	4	3		1	-3
5	4	4	-1				5		0			2	4	3	2	2		0	-2		1	5	4	3		2	-3
0	1	6	5				3		-2			5	2	3	2	1		3	-6		2	4	4	3		3	2
0	4	4	3				5					1	0	3	1	4		5	4		2	1	4	4		2	-3
2	0	-1	0				1					3	2	4	3	3		-3	-7		2	3	5	4		2	-6
3	3	4	2				4					5	3	3	-1	3		0	1		2	3	5	3		1	-7
3	7	-1	2				6					1	1	4	1	2		-2	-4		3	5	4	4		-7	-6
3	3	1	2				5					1	3	4	2	3		1	1		4	3	5	3		2	-5
2	3	2	4				4					6	-3	6	1	6		-1	-3		5	6	5	2		-4	-1
1	0	5	7				5					6	3	8	3	3		4	-2		4	5	5	2		1	-3
6	3	4	5				6					1	-1	4	0	3		-3	-2		3	2	5	3		-2	-5
2	4	8	1				2					4	8	5	0	3		-1	-4		4	5	5	2		3	-2
3	3	5	4				2					5	3	6	2	4		0	-1		3	2	5	2		2	-5
0	1	6	-1				4					1	2	4	1	3		1	-2		0	1	5	3		1	-6
3	-1	5	2				4					3	3	7	3	3		0	-5		5	2	5	1		-7	-4
3	6	6	4				4					3	3	2	3	1		0	-2		-2	4	4	1		3	-4
5	-1	0	0				3					2	1	6	7	3		-3	-2		5	6	4	5		-1	-4
5	2	2	3				3					5	3	3	1	4		0	2		2	1	4	2		2	-3
1	3	2	3				7					3	1	3	7	3		0	0		1	3	4	2		2	-8
3	1	3	2				5					5	7	6	4	2		2	1		2	5	5	2		1	-3
1	0	2	2				3					1	6	3	4	2		-3	-1		3	5	4	5		2	-2
2	5	-7	3				8					3	2	6	0	2		3	-1		4	4	4	5		1	-3
2	5	2	2				2					5	1	7	2	3		-1	-4		2	2	4	3		6	-4
2	5	3	2				4					5	4	5	1	4		-1	0		-3	4	5	5		-1	-7
4	0	1	1				5					4	3	5	4	3		3	-3		1	5	4	4		2	-3
1	4	3	3				3					3	1	4	3	2		-4	-2		-3	6	4	4		-1	-1
1	-1	-2	2				10					5	4	5	5	4		-2	-2		2	2	5	3		6	-7
3	3	7	3				4					0	5	7	4	7		-1	-9		4	5	4	2		2	-6
4	2	1	1				6					3	5	6	1	3		-1	-1		1	2	4	2		-2	-6
2	4	2	2				2					5	3	3	1	4		0	3		2	4	4	3		0	-8
3	2	4	3				1					6	1	8	-1	4		2	3		0	2	4	3		-1	-4
4	3	2	4				4					1	2	5	5	4		-3	-2		1	1	4	3		4	-8
4	1	6	5				2					1	6	3	4	3		-1	3		3	5	4	3		11	-4
3	-1	4	-1				5					7	5	5	1	2		-3	-9		0	0	4	3		2	-4
1	2	7	2				4					1	0	7	1	3		-3	4		3	1	4	3		-5	-2
3	0	1	3				4					1	-1	1	5	3		3	-3		0	1	4	3		3	-1
3	3	1	1				4					1	4	3	-1	3		2	-3		1	6	4	3		-3	-4
2	2	5	1				3					4	4	5	0	3		0	-4		0	1	4	3		-1	-5
7	5	2	-2				6					0	1	4	0	2		-2	-7		1	6	4	3		-1	-3
3	1	4	1				2					4	1	5	-2	4		-3	-3		0	2	4	3		2	-8
4	5	5	-1				6					4	0	3	2	4		1	-3		3	4	4	4		1	-3
2	3	4	4				5					5	2	6	1	2		-1	-3		2	5	2	2		4	-4
3	4	6	2				4					2	1	5	3	3		2	-1		5	0	3	4		0	-6
5	0	4	4				3					5	4	2	2	3		-1	-2		4	4	3	3		2	-11
6	4	4	2				2					3	3	7	3	4		-2	-5		0	3	2	3		6	-6
4	3	3	-1				3					6	5	5	4	3		2	1		3	4	0	3		2	-6
3	5	-2	1				5					2	6	6	1	4		5	0		1	-1	3	3		1	-7
3	1	0	1				6					2	7	6	3	3		1	1		0	3	2	3		2	-4
2	2	5	1				3					5	5	7	2	3		-1	-5		2	5	2	2		2	-6
5	3	7	1				6					4	2	6	1	1		1	-1		2	3	2	3		-1	-1
2	2	6	4				2					5	4	5	0	3		2	-3		1	3	3	3		-1	-2
3	2	5	1				3					1	5	4	1	3		-2	-2		0	3	4	3		-1	-6
3	6	5	2				4					3	4	5	4	3		-1	-2		0	5	3	2		12	-8
3	1	1	2				3					5	2	4	0	3		5	-7		5	5	3	3		1	-8
4	3	2	3				7					1	0	5	5	2		0	-10		2	4	4	3		0	-5
3	3	5	2				3					5	1	0	3	3		3	-3		1	4	4	3		2	-8
3	1	2	2				1					3	2	3	2	3		-2	-2		1	5	4	2		-1	-4
0	1	4	4				6					5	4	4	3			-4	-3		3	4	3	3		2	-8
1	2	0	2				4					5	4	5	2			-2	2		2	3	5	2		0	-5
4	4	3	3				0					5	0	2	-1			-3	-6		3	2	5	3		2	-10
1	2	4	0				2					3	6	4	5			2	-7		1	5	3	3		2	-8
3	2	5	3				2					4	2	5	3			0	1		2	5	3	3		-3	-4
1	2	4	2				3					4	0	5	0			-2	3		4	4	4	1		1	-4
4	1	5	2				2					3	5	6	4			0	-1		4	4	3	3		5	-6
1	1	-1	4				4					3	1	2	0			0	2		2	5	4	-1		2	-4
1	3	2	3				3					1	4	5	5			4	-2		5	2	5	1		-1	-6
1	0	4	3				2					5	3	2	1			-3	-3		0	3	7	1		1	-1
3	1	5	7				3					6	3	5	3			6	-2		-1	5	2	3		-1	-4
4	-1	2	2				6					4	5	4	1			-2	2		3	2	7	3		2	-7
5	1	2	4				4					4	3	4	3			0	-3		2	5	6	3		2	-4
3	4	6	2				4					5	3	5	3			0	-7		2	3	6	2		1	-8
5	3	1	0				4					4	1	2	2			6	-3		3	3	6	1		1	-7
3	0	4	2				6					5	1	5	4			0	-8		1	3	3	2		8	-4
5	2	1	1				5					5	3	4	2			-3	-4		3	3	2	0		3	-1
5	4	0	1				3					2	1	6	0			1	3		1	3	2	-2		2	-1
1	0	-2	-1				2					2	2	4	4			0	-3		10	0	4	-2		-4	-4
3	3	3	2				3					0	2	4	1			0	3		5	3	1	-2		1	-6
2	4	2	0				5					3	1	4	2			-3	-2		5	4	2	-2		0	-7
2	4	1	2				5					0	4	4	6			-3	-9		3	2	2	4		2	-8
4	4	7	1				2					5	3	2	4			0	-8		3	-2	2	4		3	-5
3	5	2	5				5					2	1	3	-3			-2	-9		3	5	2	3		-2	-1
4	0	6	4				6					3	5	3	4			4	-3		10	5	2	3		2	-4
4	1	1	2				15					3	0	5	3			0	2		1	4	2	3		2	-5
2	5	1	5				3					4	4	6	2			0	-5		1	2	3	2		3	-1
2	3	6	3				7					4	4	3	0			0	-2		3	3	3	3		1	-8
2	0	2	-1				4					5	1	5	3			-3	-3		10	2	2	3		4	-7
4	1	7	2				3					5	3	4	3			-2	3		2	2	3	2		2	-1
2	4	2	-3				2					0	4	4	-1			-2	-7		3	2	4	3		-2	-6
3	1	2	6				3					5	5	6	0			2	-5		2	5	3	2		0	-9
1	2	4	-1				5					5	5	3	4			-2	-1		2	3	4	2		4	-23
4	2	0	4				5					6	1	5	3			-3	0		0	2	4	3		3	-10
4	2	6	1				6					4	4	5	1			-2	-6		2	2	4	3		3	-6
2	5	4	0				3					1	3	3	1			-3	-6		4	1	5	3		0	-7
3	3	3	3				3					5	0	4	1			0	-1		2	4	4	4		0	-4
3	4	8	0				4					6	2	5	4			-2	-3		2	-3	5	2		2	-10
3	0	3	1				3					3	6	3	0			3	2		3	3	4	2		1	-7
4	1	0	4				3					5	2	4	0			0	-6		5	1	4	2		1	-7
3	0	1	1				1					4	2	2	8			-2	0		2	4	2	2		0	-6
3	4	3	0				2					1	2	6	0			2	-6		3	7	2	2		0	-1
3	4	5	-1				3					4	3	3	-1			-2	-1		4	4	2	2		1	-12
1	1	2	2				5					1	6	5	4			4	-7		1	4	2	3		2	-4
2	1	2	3				5					3	3	2	3			-3	-2		1	4	5	4		1	-6
4	3	3	3				8					2	6	5	3			-5	-5		3	3	4	4		5	-5
2	-1	2	1				3					1	6	3	3			-4	-4		3	-1	4	4		10	-8
4	3	2	1				5					3	3	4	2			3	-1		2	4	4	3		1	-4
2	0	5	1				5					6	3	5	3			-2	-1		2	4	4	4		2	-6
2	0	-2	0				5					2	1	3	4			-2	0		3	4	2	3		3	-9
3	2	-1	3				2					3	4	6	3			-3	-2		2	3	2	4		2	-5
2	2	1	1				4					2	4	6	4			-3	-3		2	0	2	4		-3	-8
3	2	3	4				2					1	1	4	2			5			3	5	2	-5		0	-6
4	2	8	2				1					1	0	5	3			0	-5		3	3	2	-4		1	-8
2	4	1	5				2					2	2	3	3			1	0		2	2	2	6		-6	-4
6	4	0	3				3					3	3	3	4			1	-5		5	2	3	8		2	-4
4	1	4	3				4					0	2	3	0			-3	-2		6	4	2	4		1	-2
2	0	4	1				0					4	1	6	2			0	-2		7	2	3	3		-9	-7
1	0	3	-2				3					2	4	6	5			-1	-5		2	3	3	3		2	0
3	4	-1	0				4					1	3	5	1			3	-3		3	5	3	3		1	-7
1	0	4	3				5					6	2	3	3			2	-1		0	2	2	3		2	-4
3	0	3	-1				6					1	4	3	0			0	-6		6	4	3	3		2	-5
1	-3	1	3				5					0	3	3	4			0	-3		3	3	3	3		0	-8
2	4	0	3				3					0	4	6	6			-3	-7		1	3	3	3		2	-11
4	2	5	1				3					0	1	-1	5			3	0		2	1	3	3		1	2
4	2	3	5				3					7	3	4	7			5	-6		3	2	6	3		-9	-8
4	2	-1	4				2					5	4	3	4			-2	-5		3	6	3	3		-2	-3
3	1	3	4				2					0	0	4	3			-2	1		3	3	5	3		2	-10
1	3	4	2				2					3	3	3	0			-3	-4		2	1	3	3		-6	-6
4	0	6	5				3					1	3	1	3			1	-2		3	5	3	3		-5	-10
3	-1	4	0				2					3	8	4	0			0	-8		3	4	3	2		3	-7
2	1	7	8				4					0	3	4	1			1	2		2	2	3	3		1	1
3	1	0	1				3					2	0	3	3			-3	1		3	-1	1	4		2	-4
0	1	4	5				6					3	6	2	0			-2	-4		5	-1	0	3		-1	-11
6	1	3	0				4					4	4	4	1			-3	-4		2	1	0	3		2	-1
3	4	-1	0				5					5	5	5	3			-3	2		2	3	0	3		-1	-6
3	5	1	-2				6					3	1	3	5			3	-1		2	5	0	3		6	-3
2	0	5	3				6					4	4	4	-1			2	2		2	5	3	3		2	-14
2	4	4	-1				5					4	3	3	1			1	0		4	5	4	3		0	-3
-3	4	2	0				4					5	6	6	1			1	0		3	1	2	3		4	-3
4	1	4	1				4					5	6	3	3			0	2		3	3	3	2		0	-4
2	-2	2	1				6					2	0	4	4			5	-3		4	2	3	3		0	-8
4	1	3	4				3					1	4	5	4			-3	-5		4	-1	3	3		2	-6
3	3	1	0				5					3	4	5	3				-7		4	1	5	3		4	-5
3	3	5	-1				5					5	3	6	4				-4		4	5	4	4		2	-6
2	2	4	0				7					6	2	7	0				1		4	4	4	5		0	-6
2	0	3	-1				5					4	4	5	-1				2		4	3	5	5		5	-8
3	4	8	1				4					4	4	6	3				2		4	3	5	6		2	-6
2	2	3	1				4					4	0	0	3				-1		4	3	6	2		2	-5
4	1	1	1				3					3	4	3	5				-6		4	-1	4	3		3	-8
2	3	0	2				8					5	4	3	4				3		4	-1	5	3		2	-4
2	2	6	3				4					1	4	4	0				5		4	5	4	2		3	-5
3	0	4	3				2					5	1	1	4				-2		5	1	6	3		2	-1
2	2	2	1				4					6	1	1	3				1		6	5	6	2		5	-5
2	2	7	2				4					1	0	2	3				-3		2	0	6	4		3	-12
0	4	5	2				4					6	2	4	1				1		4	2	7	4		5	-2
4	-1	5	2				4					2	6	2	-1				2		2	4	7	3		3	-4
3	3	1	2				6					3	0	5	-1				-8		4	1	7	2		-1	-5
2	2	5	1				5					3	3	3	2				-7		3	6	3	3		6	-3
4	-1	0	2				2					2	2	3	5				-6		4	3	4	1		-2	-6
2	0	2	3				3					5	5	1	-1				0		5	3	5	3		6	-1
2	2	4	2				4					2	1	3	0				0		5	3	5	4		7	-8
3	0	-1	5				4					3	0	6	0				-1		3	1	5	5		3	-9
2	1	4	4				5					6	5	5	3				-7		3	3	5	5		6	-8
6	1	-4	0				7					4	0	3	4				-2		5	2	5	5		6	-7
4	3	3	1				3					-1	4	3	3				1		3	3	4	5		2	-5
2	0	2	1				3					-1	4	6	-1				-3		2	5	5	5		2	-7
2	-1	3	3				2					3	1	6	3				2		2	4	5	5		4	-6
3	3	7	0				6					1	1	6	1				-6		4	1	5	5		5	1
4	4	-1	3				5					3	4	2	4				1		4	-1	5	4		0	-2
3	-1	4	1				5					4	4	4	4				-4		3	5	6	4		2	-5
3	4	1	4				2					5	2	6	2				1		-1	3	6	5		2	-5
0	0	2	4				5					3	-1	5	3				4		1	3	6	5		0	-1
2	0	3	2				9					4	4	2	3				-6		5	3	5	3		5	-6
4	0	2	1				1					4	6	3	3				-7		4	4	4	5		-2	-6
3	1	2	3				5					6	2	4	2				-1			6	4	3			-3
1	0	2	3				5					3	4	3	0				-2			3	5	3		-2	-7
5	1	4	3				6					4	4	4	4				-9			3	8	4		3	-4
2	2	6	2				2					4	1	6	4				-5			5	5	2		-5	-5
3	0	4	-1				4					3	3	5	1				-6			3	5	1		-1	-9
3	3	1	-1				3					0	4	1	2				-2			4	5	1		5	-13
2	1	1	3				3					4	4	7	3				4			6	6	1		1	-7
3	1	0	1				6					3	3	4	3				-4			1	6	1		5	-5
3	2	2	1				3					5	3	5	4				-7			2	6	1		2	-15
2	4	3	1				3					4	3	4	1				-5			3	7	1		-2	-6
2	-2	4	-1				5					3	1	5	1				4			3	6	2		2	-2
5	-1	3	-1				4					2	3	4	4				0			2	6	2		4	-13
6	1	4	5				4					2	1	6	0				-6			7	6	4		8	-1
3	-1	5	2				7					2	2	3	4				-2			3	6	1		3	-6
2	3	-3	3				3					4	4	2	3				-4			6	6	4		5	-9
3	1	1	3				6					1	3	4	1				-12			3	6	2		5	-2
2	4	2	0				2					2	2	7	3				-4			2	6	3		0	-7
2	6	2	1				3					5	5	7	4				-2			0	1	4		2	-7
5	5	4	3				1					2	2	4	4				3			2	0	3		3	11
2	1	3	3				5					4	5	5	3				-1			7	3	3		-3	-10
2	1	3	3				12					5	1	4	3				2			4	1	3		4	-7
4	3	-1	2				5					3	6	3	5				1			4	4	3		2	-5
-1	0	3	1				0					5	2	5	2				-1			7	5	2		-4	-5
3	5	4	3				2					0	-1	4	2				-1			2	6	2		5	-1
5	4	3	2				6					2	-2	1	1				-4			3	5	3		2	0
4	1	1	1				16					4	5	2	1				-1			4	5	3		2	-2
2	0	4	0				5					3	4	2	5				-16			5	5	4		2	-7
5	-1	4	3				0					3	2	4	0				-6			5	3	4		1	-4
3	0	0	3				5					-1	3	3	3				1			3	3	4		2	-5
3	2	5	3				2					5	1	2	4				-1			3	3	4		2	-5
2	0	3	2				4					4	-1	5	4				2			5	4	2		-3	-7
3	3	-1	0				6					1	2	6	1				-3			1	4	3		2	-6
3	1	5	5				5					4	2	0	-1				-1			3	5	2		3	0
2	0	1	1				2					2	-2	6	4				-4			2	5	3		5	-4
5	0	-9	1				4					4	2	4	5				-7			3	5	3		0	-9
3	0	-4	-3				8					2	3	4	1				2			3	5	4		2	-4
2	1	6	3				4					6	2	4	4				5			4	6	6		-1	-4
2	4	0	0				2					1	0	4	4				-7			5	5	0		2	-5
2	4	5	0				7					3	3	1	4				0			5	5	1		3	-4
2	0	3	2				2					0	1	5	4				-11			3	5	3		2	-11
3	5	4	1				2					4	4	5	5				-2			4	5	1		2	-4
2	2	6	1				3					2	3	4	1				-2			5	5	4		2	-6
2	1	2	-1				3					1	6	4	3				-6			4	3	2		-2	-3
1	-3	5	4				5					3	2	5	1				-4			5	2	2		4	-5
3	1	5	2				3					3	1	3	2				1			4	3	3		2	-8
3	5	5	1				4					3	0	2	2				-4			3	3	2		2	-8
0	4	4	2				3					3	2	4	3				-4			6	3	2		3	0
3	2	4	0				4					0	0	4	2				-3			6	3	3		0	-3
2	4	3	3				5					2	3	3	1				1			4	2	2		6	-4
2	1	4	-2				4					4	6	7	1				-2			2	2	3		3	-1
4	4	4	4				7					1	1	5	1				0			5	6	2		2	1
3	2	2	3				2					0	4	6	5				1			5	4	2		-1	0
3	2	2	4				2					-1	0	3	1				-3			6	4	2		0	0
1	1	2	2				7					1	3	6	1				-5			4	4	2		2	-5
5	0	3	2				3					6	5	5	5				-6			6	3	2		2	-4
3	2	-1	-3				3					2	5	3	1				-5			2	3	3		2	-4
2	4	5	-2				3					3	0	3	4				-4			6	5	1		-2	2
5	6	6	0				1					5	1	4	1				0			3	5	4		4	-6
0	-2	0	3				4					0	2	5	3				2			3	5	4		2	-7
4	4	5	3				2					8	-2	4	-1				2			6	6	4		6	-4
3	4	0	1				4					-5	1	2	3				2			5	5	5		2	-2
2	1	-2	3				4					4	6	2	1				0			4	5	2		1	-5
3	1	4	1				5					2	2	4	4				-3			5	4	1		-5	-4
2	4	-3	1				5					5	-1	9	3				0			3	5	0		7	-2
2	2	7	2				2					4	4	5	-2				-5			4	5	2		3	-2
3	2	0	3				5					3	1	3	1				-2			5	4	1		6	-7
1	3	1	5				5					3	2	4	2				2			-1	5	2		-2	-5
2	3	4	0				4					2	3	4	2				1			4	5	-1		3	-10
5	0	1	-1				2					5	6	1	0				0			2	5	2		0	-2
1	0	2	5				5					4	1	3	3				-6			2	5	3		-2	-2
2	3	5	2				4					3	2	4	0				-2			4	5	1		5	2
2	0	4	3				6					5	4	6	3				-2			2	5	3		2	-4
3	0	-2	1				4					5	4	3	3				-1			4	5	3		2	-3
1	0	1	-1				6					3	0	2	3				-7			1	5	3		3	-5
0	-1	1	0				5					2	0	5	0				-2			2	5	3		2	-6
3	0	2	2				7					2	1	5	3				-9			1	5	3		2	-1
2	4	1	0				7					2	0	5	-2				-6			2	5	3		-2	-4
2	0	5	3				8					3	4	5	-1				-4			1	5	3		2	-3
3	1	5	2				4					4	0	3	0				0			1	3	3		0	0
4	1	2	1				2					2	4	5	4				-1			-3	5	3		2	-3
2	2	4	-1				5					5	1	7	1				-10			4	5	3		0	-5
3	1	4	2				2					5	2	4	3				-6			3	6	5		2	-4
2	2	0	3				3					3	0	3	-2				-3			4	6	4		1	-5
3	1	4	3				5					0	2	4	1				-1			5	6	3		0	0
2	2	2	2				7					2	3	4	4				1			4	5	3		2	-4
3	2	6	0				3					4	3	4	2				1			4	5	3		6	0
1	0	5	0				6					2	1	4	3				-13			4	6	4		1	-4
2	3	7	-1				7					5	0	5	2				3			2	6	3		1	-2
4	1	4	-1				4					7	-1	7	0				7			2	6	2		2	-8
2	1	7	3				7					5	2	0	1				-3			5	5	5		3	-4
2	2	4	3				6					3	3	5	2				-4			3	6	5		1	-4
3	1	0	2				5					1	5	5	4				-3			0	5	6		3	-3
1	-1	3	3				1					2	4	5	5				-5			4	4	6		6	-4
1	-1	5	-1				6					3	3	5	5				-5			3	4	7		6	-4
3	1	2	4				6					4	2	4	5				-7			-2	4	6		-1	-2
3	0	3	6				6					3	1	2	5				2			2	6	6		4	-1
2	4	0	3				1					4	6	2	1				-6			3	6	5		6	-5
5	4	4	1				6					3	4	6	3				-1			2	7	5		-1	-4
4	0	2	2				6					4	4	4	6				-7			0	5	5		3	-3
5	2	2	3				11					1	0	5	2				-3			5	4	6		6	-3
1	1	1	4				4					4	2	2	3				0			5	4	6		2	-4
5	1	7	1				4					2	1	4	1				-1			5	4	-1		3	-6
1		3	-1				4					4	1	2	3				-3			4	4	0		1	-7
1		4	-2				4					7	4	5	1				-3			3	4	0		-1	0
3		2	2				3					3	5	5	2				2			3	4	0		2	-3
0		-5	1				4					3	5	4	5				2			-3	4	1		2	-4
3		0	2				3					5	3	4	3				1			3	4	0		2	-3
1		5	5				2					6	2	4	3				-7			4	4	0		3	-4
3		8	0				3					3	3	4	4				-4			3	6	-1		0	-4
5		1	5				1					2	2	3	5				-3			5	6	0		0	-3
2		4	5				4					3	5	4	2				-3			6	6	0		2	-5
5		6	-1				6					-1	3	4	3				-4			3	5	2		-2	0
2		2	6				5					2	4	4	-2				-3			4	7	2		2	-4
2		3	4				2					3	2	4	4				-4			2	7	2		-1	-4
6		5	2				4					6	6	5	3				5			4	7	2		1	-4
1		2	3				7					2	3	3	6				-1			4	7	2		4	-4
4		8	1				3					1	1	4	1				3			1	7	2		0	-7
1		4	1				7					3	1	3	3				-2			5	5	2		5	-4
4		-1	1				5					4	3	4	3				1			3	5	2		0	-1
4		0	0				6					4	3	5	3				-3			5	5	2		1	-4
5		5	3				3					1	5	7	-1				4			3	5	5		2	-3
3		3	5				5					3	4	4	1				-4			6	5	5		4	-3
2		4	2				3					6	1	5	4				1			4	5	3		2	-5
4		6	4				2					1	4	3	4				-2			3	5	6		0	-4
3		4	2				9					2	1	5	3				-4			1	5	5		-3	-1
2		4	1				6					2	3	4	-1				-6			6	5	5		-3	-5
3		4	2				3					1	4	5	1				2			2	5	5		2	-4
2		-1	3				1					2	4	5	2				-6			3	5	6		-3	-4
3		5	3				5					2	2	3	2				-9			1	5	6		-1	-1
2		2	-4				5					2	2	4	1				1			3	5	6		2	-4
2		2	5				3					5	1	5	3				-5			1	5	6		0	-4
2		2	5				3					4	6	2	-1				-9			7	5	6		2	-5
0		4	3				6					1	1	6	3				-3			2	5	6		0	-5
4		3	1				8					2	2	4	4				-4			2	5	5		1	-6
4		4	3				4					3	2	5	1				-1			5	4	6		-3	-3
2		0	3				5					3	2	4	1				2			1	5	5			-1
2		4	2				3					4	1	4	3				-6			3	5	6		0	-4
4		3	-2				3					0	3	8	1				-7			5	5	5		2	-4
3		3	3				3					3	2	4	3				-5			2	5	5		1	-1
0		5	-1				0					5	3	6	1				-1			3	6	6		2	-1
2		-1	-1				5					4	4	7	1				-1			4	5	4		3	-4
3		1	1				4					4	0	4	1				-5			5	5	5		0	-6
2		2	2				4					4	3	4	5				2			3	5	5		4	-3
0		7	4				12					6	5	4	4				-4			7	5	4		-11	-1
3		4	2				3					4	2	5	5				-13			5	6	5		2	-3
5		6	3				3					3	-2	1	0				-6			2	6	4		0	-4
6		6	1				5					4	3	2	4				-6			6	6	2		2	-6
3		1	2				3					1	2	5	1				-3			3	6	3		2	-4
1		4	1				5					6	1	5	4				-5			2	6	3		-1	-2
1		1	-2				3					3	4	4	1				0			6	6	4		2	-4
2		-2	2				4					4	1	2	2				-3			3	6	7		-2	-4
2		4	5				3					1	2	6	3				-10			3	6	4		3	-5
2		5	6				11					4	4	2	2				-3			5	5	5		-1	-3
1		3	4				2					2	2	4	0				-4			4	5	6		-2	-4
2		3	2				3					2	2	3	5				1			7	2	5		3	-5
3		3	-1				7					6	2	3	3				-10			5	3	6		2	-4
3		5	-1				7					4	4	5	3				-10			5	4	6		2	-4
1		5	3				1					4	2	7	1				-2			6	2	6		4	-1
3		5	-2				5					2	1	6	-1				-3			4	2	6		6	-4
2		0	2				4					5	3	4					-3			8	4	6		2	-1
4		0	-2				6					4	6	2					-3			4	3	5		2	-4
4		3	2				2					0	0	3					-4			4	7	5		7	-3
5		2	3				3					4	4	5					-1			1	4	5		3	-4
1		4	3				3					3	3	6					-1			3	4	4		2	-1
2		5	3				4					4	2	5					5			2	5	4		0	-2
3		2	0				0					4	4	4					-2			8	2	4		4	-2
0		2	4				2					4	-1	6					-1			2	4	8		2	-3
3		6	5				6					3	5	3					1			2	3	6		2	0
3		5	2				4					5	6	5					4			3	4	5		2	-4
2		1	-1				3					-1	5	6					1			4	4	7		1	-3
3		6	5				6					3	2	4					-2			4	3	3		0	-3
3		4	4				4					7	4	4					-5			2	2	6		3	-4
		0	1				6					4	3	4					-1			3	2	6		6	-6
		3	-1				6					5	7	6					-5			4	3	6		2	-4
		0	2				3					4	4	4					0			5	1	4		2	-2
		5	4				4					3	2	5					0			3	2	3		2	-2
		4	1				6					4	5	4					0			4	3	2		4	-3
		1	1				6					4	3	7					-3			4	3	5		0	-4
		2	0				2					4	1	5					3			6	4	5		2	-4
		2	4				2					3	1	3					4			3	6	2		0	-5
		0	-4				3					4	3	4					-4			-1	4	3		2	-4
		2	2				2					6	0	6					-1			4	3	2		6	-3
		4	3				1					5	5	4					3			3	3	4		1	-3
		1	-3				4					3	5	4					0			5	3	4		2	-4
		4	5				4					3	3	3					-2			4	4	2		5	-3
		3	-1				7					0	2	3					3			5	5	3		3	-1
		5	-1				5					4	3	3					-5			3	1	3		3	-2
		4	1				2					3	2	4					-5			3	1	3		1	-4
		1	1				4					5	4	4					-6			5	1	3		-1	-3
		1	3				6					4	4	5					-6			4	0	3		1	-3
		0	4				6					2	5	3					0			1	3	2		4	-6
		0	4				6					10	6	5					-9			3	2	1		2	-4
		4	6				4					3	1	3					-3			2	2	4		3	-4
		3	3				6					2	6	2					-1			3	3	5		2	-1
		4	1				6					2	4	4					-8			5	3	4		4	-5
		2	1				3					5	2	5					-4			2	3	7		0	-5
		5	3				5					2	0	7					-7			2	3	4		3	-1
		2	1				3					1	4	2					-3			4	3	3		3	-3
		-2	2				3					4	3	3					-4			4	5	4		5	-3
		5	0				2					3	4	3					-4			1	5	4		-9	-1
		0	3				5					4	4	3					-7			3	5	4		2	0
		5	2				5					3	2	5					-4			4	5	4		2	-4
		6	4				4					1	5	3					-5			4	3	4		0	-4
		1	4				2					3	2	2					-5			6	3	3		3	-5
		2	0				5					4	0	1					1			6	2	2		2	-3
		0	1				3					3	0	4					-2			2	2	5		2	-6
		0	3				3					2	1	5					-8			3	1	3		-1	0
		3	2				3					4	3	4					5			3	4	5		2	1
		4	2				3					3	4	5					1			3	4	4		3	-5
		-3	2				3					2	4	6					4			6	3	7		3	-4
		4	1				7					4	1	4					-3			3	4	4		5	-3
		4	3				6					5	1	3					-1			5	5	4		6	-3
		1	4				5					4	4	3					-6			3	5	4		5	-4
		2	-1				3					2	1	5					-1			5	4	4		2	-4
		1	2				4					5	4	6					-6			3	3	4		4	-5
		3	4				3					1	3	3					0			5	1	7		2	-3
		0	1				7					2	-1	6					-3			2	3	3		5	0
		3	2				1					4	4	4					-8			2	4	5		0	-3
		4	1				0					2	4	3					2			3	3	4		-1	-1
		3	2				3					6	0	4					-3			3	2	8		4	-3
		0	-2				3					6	0	4					1			3	2	1		7	-3
		4	2				4					3	6	3					-1			5	1	2		3	-5
		1	-1				5					3	4	3					-5			6	3	2		1	0
		3	1				2					4	-2	4					-7			3	3	2		0	-7
		2	-1				3					3	2	6					1			4	4	2		3	-7
		0	5				6					2	4	5					5			6	4	2		1	-6
		7	-1				4					6	1	8					-2			1	4	4		0	-3
		3	4				2					3	0	3					-5			4	3	7		-1	-10
		2	0				2					3	3	3					-2			3	4	4		5	0
		-2	-1				1					4	2	4					-4			1	3	4		0	-6
		2	2				5					4	2	1					-2			2	3	4		3	2
		3	1				5					1	-2	1					-8			7	3	3		1	1
		0	5				3					1	6	2					-5			6	4	3		-2	-3
		4	1				4					5	1	4					-1			3	3	4		2	-5
		2	1				4					4	5	3					-4			1	4	4		6	0
		1	-2				1					6	3	3					-1			1	3	4		0	-2
		2	3				4					4	5	5					-1			0	4	5		2	0
		4	1				4					1	3	5					-4			3	3	5		2	-4
		5	-2				-1					4	2	1					-3			1	3	5		2	-3
		-1	1				3					7	4	4					-2			5	3	4		-3	-2
		1	3				4					2	2	6					0			2	3	5		-2	-6
		2	1				2					7	7	3					-5			4	4	5		2	-3
		2	4				4					3	4	3					-6			-1	3	5		1	-4
		3	2				5					1	3	5					6			3	3	5		0	-4
		5	2				3					5	4	5					1			1	2	2		1	-2
		1	3				1					3	4	4					-6			1	4	2		3	-3
		4	0				6					1	2	4					-4			3	3	3		0	-4
		7	1				3					3	5	4					-6			3	3	3		2	-2
		0	3				2					3	5	2					-2			3	2	3		2	-1
		1	1				3					-2	3	7					-5			2	3	3		0	-2
		4	3				3					3	9	4					-3			3	3	1		-1	-6
		1	5				3					2	2	3					4			4	3	4		0	-6
		5	5				0					6	4	4					0			3	3	4		-1	-3
		4	-3				13					4	5	5					-9			4	4	4		5	-5
		4	-1				3					4	3	4					-6			-1	4	4		5	-4
		-7	3				3					1	5	6					-8			6	4	5		0	-6
		0	3				4					3	4	5					3			3	4	4		2	-1
		1	3				3					4	4	4					-6			3	4	4		-1	-6
		2	4				10					3	3	5					-2			4	4	2		1	-3
		2	1				4					2	3	4					4			3	4	2		0	-6
		2	-3				2					4	3	7					2			4	3	4		4	-8
		3	-1				4					3	1	3					-8			5	2	4		0	-6
		6	2				2					2	3	6					1			2	3	4		4	-5
		-1	5				4					3	2	3					-1			4	3	4		6	-4
		2	-2				6					2	4	5					1			4	2	3		-2	-3
		2	1				4					3	3	7					-2			5	2	4		3	-3
		1	-1				7					6	0	4					-7			5	4	4		2	-3
		6	2				3					5	4	5					0			3	4	3		2	-5
		-3	4				6					3	3	6					0			5	3	3		5	-4
		6	2				2					3	4	6					-4			2	3	2		6	-2
		0	2				5					3	2	7					2			6	3	3		2	-1
		4	1				2					5	4	3					-1			2	3	3		2	0
		0	-1				3					2	5	2					3			6	4	3		0	1
		0	2				3					2	4	4					-3			0	3	3		1	-3
		2	4				5					0	4	6					-6			4	3	4		1	-2
		4	2				4					1	2	4					0			3	2	4		0	0
		7	1				4					6	3	5					-8			2	2	4		-1	0
		6	4				4					4	0	6					2			4	3	4		3	1
		3	2				6					1	4	2					-2			2	3	4		6	-2
		5	3				2					5	4	4					-9			3	4	4		7	2
		7	0				3					4	2	3					-4			4	3	3		1	-2
		5	2				4					2	3	6					-6			2	3	4		1	-2
		5	1				6					2	1	5					3			4	3	6		3	-4
		3	0				3					4	2	5					-4			3	2	4		-4	-1
		3	2				4					3	4	3					-7			5	2	2		4	-3
		6	1				11					1	3	6					-5			4	2	3		-2	-4
		4	2				3					3	0	3					1			2	2	3		-4	3
		7	1				4					4	3	4					-1			2	2	4		4	-4
		6	2				5					4	4	6					-2			1	4	4		2	1
		6	0				4					3	1	4					2			3	3	4		1	-1
		-1	3				3					2	5	4					-1			3	5	4		2	-2
		3	2				1					3	3	6					-9			2	6	2		2	-1
		5	3				5					3	3	3					-6			0	5	2		2	-4
		3	0				2					3	0	3					3			1	5	2		-1	1
		2	5				5					5	3	1					-6			2	3	3		2	-1
		3	1				10					4	2	7					-1			3	1	1		-2	4
		4	1				3					3	4	3					-3			2	3	0		2	-2
		4	5				5					6	1	4					-5			1	4	2		1	2
		6	2				2					3	1	3					1			7	4	4		1	-2
		3	2				2					4	3	5					-7			1	2	2		-6	-3
		1	1				3					-1	1	3					-2			5	6	5		3	-1
		5	2				4					2	3	7					-2			5	6	3		1	0
		5	1				5					2	2	6					-2			2	6	2		2	3
		1	1				4					6	4	5					3			5	5	3		1	-4
		0	2				7					0	0	5					-8			4	6	2		2	-3
		1	5				6					3	6	6					0			4	5	2		3	-1
		0	1				11					2	4	3					-1			2	3	2		2	0
		3	2				6					2	0	2					-2			1	3	5		0	-1
		-4	-1				4					4	2	2					-6			4	5	4		2	-3
		7	2				14					5	-1	2					-2			4	6	3		3	-2
		3	-3				0					4	3	4					-5			4	6	2		2	-1
		1	3				5					3	2	3					-6			3	6	0		5	-1
		3	-1				3					3	2	8					-7			4	5	2		1	-3
		2	3				7					2	3	3					-4			5	4	1		3	0
		1	4				2					3	1	6					-7			3	5	1		5	-4
		6	3				4					5	6	6					-6			0	7	1		2	-1
		5	0				3					2	4	6					5			5	7	1		2	-1
		1	1				3					0	1	6					-6			4	7	1		2	-2
		2	4				4					6	3	6					-5			2	3	3		2	-2
		1	1				2					-1	1	7					1			0	3	3		-4	-2
		5	3				3					5	2	4					-5			0	4	3		-6	2
		3	3				5					5	2	3					-7			5	3	2		1	-1
		9	0				4					5	4	4					-8			3	5	1		1	-4
		5	3				2					2	4	4					-3			4	5	2		-2	0
		2	5				6					4	1	3					4			5	5	2		-6	-1
		2	1				6					6	1	7					-4			-1	4	2		2	1
		6	1				5					5	2	8					-3			4	4	3		0	0
		1	-1				6					3	5	2					-4			0	4	3		-1	-2
		6	2				6					4	2	4					0			3	4	4		2	-2
		7	4				2					3	1	0					-2			5	5	4		2	-3
		5	1				2					0	3	4					4			4	6	3		5	-3
		6	3				2					3	3	3					1			3	5	4		-1	0
		6	4				5					6	1	2					-3			3	3	3		2	1
		1	-2				4					2	1	5					-8			4	3	5		2	0
		0	2				5					4	0	5					4			3	3	6		2	0
		2	3				6					5	1	6					-5			1	3	3		-7	-2
		7	3				3					1	2	3					-2			2	1	6		2	-1
		6	4				4					1	4	6					2			3	5	6		2	-2
		5	3				2					6	3	2					-8			3	5	8		2	-3
		-1	-1				4					4	1	4					-1			2	4	4		2	-4
		5	3				6					6	3	7					-6			2	4	4		2	-5
		-1	1				3					6	0	5					-3			4	6	6		0	3
		4	3				3					3	3	6					4			1	6	6		0	-3
		1	1				9					9	-1	4					-7			3	6	6		3	1
		-2	3				3					2	3	4					-1			8	6	6		4	2
		4	3				3					3	0	2					-2			4	5	6		2	-4
		2	0				1					3	6	8					-3			3	5	6		1	-3
		7	2				3					2	3	1					2			3	5	6		5	1
		6	3				4					4	3	5					-4			3	5	6		2	-3
		1	0				2					4	3	8					-7			4	4	5		3	-9
		3	6				6					3	4	3					-7			3	4	5		2	-11
		4	1				2					-3	5	5					-1			5	7	5		3	-4
		5	6				5					1	0	4					-1			3	4	6		-1	-5
		5	1				3					3	1	3					-5			3	4	6		4	-2
		5	3				3					4	4	5					-4			5	4	5		-2	-9
		5	-1				3					3	5	5					-5			4	4	6		2	-4
		6	2				5					3	0	4					-2			4	5	5		2	-4
		2	3				2					3	6	2					-7			3	4	5		1	-8
		8	2				6					0	0	2					-6			4	4	6		3	-6
		5	2				3					3	0	3					2			4	4	4		5	-7
		4	1				4					-2	1	7					-4			3	2	3		3	-5
		2	2				5					1	0	4					-6			1	5	3		2	-7
		5	2				2					3	2	5					-3			2	3	3		4	-9
		4	1				3					2	5	4					-3			2	5	0		5	-11
		1	-2				2					3	2	3					1			4	5	3		4	-5
		1	4				6					3	0	6					-5			3	4	4		2	-8
		2	1				5					5	4	4					-9			3	4	3		5	-6
		5	2				4					3	3	4					2			5	4	3		5	-5
		3	0				3					1	2	6					-7			3	5	4		3	-2
		3	2				4					5	6	5					-5			4	5	4		-2	1
		4	2				2					4	3	4					-4			3	5	4		4	-11
		2	0				8					6	4	3					2			4	5	3		4	-6
		3	6				3					2	1	2					-1			3	4	2		3	1
		2	4				6					2	2	3					-6			3	6	1		4	-4
		1	-3				5					4	1	5					-1			4	5	2		2	-7
		1	0				6					1	5	4					-1			3	2	2		2	-3
		0	2				2					1	1	5					-3			5	4	2		2	-2
		4	5				3					3	1	6					-7			3	5	4		7	-4
		3	3				9					2	5	6					-1			4	5	4		6	-1
		3	4				5					4	6	4					-9			3	5	4		0	-6
		4	1				7					3	3	5					2			3	5	4		6	-5
		3	2				5					3	1	4					3			3	5	4		3	-5
		1	3				4					4	2	4					-7			4	5	4			-6
		5	-2				3					2	6	5					-1			3	5	3		7	-13
		3	2				6					3	4	4					-4			4	5	2		5	-5
		-1	2				5					2	1	1					-7			3	5	1		2	-6
		6	5				7					1	1	2					-3			3	5	1		1	-4
		1	3				5					7	5	5					-2			4	5	1		3	-7
		5	1				7					4	2	5					-17			3	5	2		-2	-1
		4	2				9					5	3	3					-5			5	5	2		2	-3
		3	-1				8					4	3	4					-1			3	5	0		6	-5
		7	1				4					3	2	3					-3			5	5	-1		6	-5
		2	4				5					4	0	3					2			3	5	5		5	3
		2	5				5					4	4	6					-7			4	5	5		0	0
		1	2				5					4	0	5					4			3	4	5		2	-1
		3	-2				3					6	0	3					-6			4	5	5		0	-1
		4	5				3					3	2	3					3			3	5	1		-7	-2
		4	2				2					1	3	3					0			4	5	1		-1	-5
		5	1				5					6	4	0					-4			5	5	3		6	-7
		5	0				4					4	5	3					-4			5	5	1		1	-5
		6	0				3					2	3	3					-1			3	5	1		6	-10
		5	4				5					3	3	3					2			4	4	1		4	-16
		1	1				4					1	3	4					2			0	4	4		0	-8
		3	2				6					6	1	5					-10			4	5	4		3	-3
		3	3				6					4	3	7					-4			4	5	4		2	-11
		0	1				4					2	3	4					-5			4	5	4		6	-1
		1	3				4					2	4	4					4			1	5	4		2	-2
		4	0				4					3	4	4					-5			5	5	4		0	-5
		1	2				4					3	1	4					-2			1	3	4		1	-1
		2	3				4					2	4	3					-1			2	3	6		3	-8
		5	1				6					1	1	3					-6			1	3	5		-3	-10
		3	2				6					4	2	2					-5			4	4	5		4	-6
		0	2				6					2	5	2					-1			3	5	4		0	-1
		6	1				4					4	-1	3					2			5	5	4		4	-4
		2	1				9					3	5	1					-1			3	4	4		0	-2
		4	7				3					4	2	6					2			3	5	4		0	-5
		3	-1				4					5	3	5					2			4	5	4		0	-5
		0	0				2					1	3	6					-5			3	5	3		2	-5
		3	1				3					5	1	5					-4			4	4	3		0	-5
		1	3				2					6	3	6					2			3	4	4		4	-5
		1	-1				6					3	6	2					-6			3	4	3		3	0
		4	1				3					2	3	2					-1			4	5	4		2	2
		-1	5				3					3	3	3					-6			3	4	6		-6	3
		0	1				6					4	2	7					-3			2	5	6		-3	-3
		3	3				10					3	1	5					3			4	5	6		2	-2
		6	2				7					5	3	3					-3			4	5	8		2	-4
		3	3				3					3	4	0					-1			3	4	6		3	1
		3	1				2					4	3	4					-6			5	4	7		0	1
		4	7				4					4	4	4					-2			5	4	7		1	1
		1	4				2					2	4	7								4	5	7		-4	-3
		5	-2				6					4	0	6					0			3	4	3		2	-3
		1	1				5					1	3	3					-11			3	4	3		0	-2
		3	1				2					2	3	5					-3			3	4	2		0	-4
		3	4				3					2	3	5					-4			3	4	4		1	-1
		3	-1				3					3	4	6					-3			4	5	6		5	0
		7	2				3					0	1	4					0			5	3	4		0	0
		7	2				5					5	-2	5					-2			5	3	5		2	0
		4	1				6					4	3	2					-2			1	3	4		3	0
		4	3				2					2	4	5					2			4	4	5		5	1
		-2	2				4					4	5	4					2			4	4	4		0	2
		1	1				3					4	3	3					-1			5	4	5		-1	0
		2	2				9					2	0	4					-1			4	6	5		2	-3
		6	2				3					3	1	2					0			0	6	2		2	0
		2	1				3					3	5	6					0			5	5	4		3	0
		0	2				2					5	3	3					-1			3	3	4		-1	-1
		2	1				5					5	4	5					-3			4	5	5		-1	0
		2	5				3					4	2	7					1			3	3	5		1	-2
		2	2				3					4	2	6					-3			3	4	3		3	-3
		3	4				6					2	2	4					-3			3	5	3		-2	0
		3	3				4					2	4	5					0			3	5	5		2	-2
		7	-3				4					3	4	4					-7			3	4	4		-1	1
		5	3				5					3	1	6					-1			3	3	4		8	-1
		1	3				10					5	3	4					-5			4	3	5		4	-3
		6					3					2	1	5					2			3	4	5		3	-1
		2					-1					5	1	5					-6			5	4	4		-7	-1
		2					12					3	5	5					-1			3	4	5		-1	-2
		1					5					2	1	4					-5			4	4	5		2	-1
		3					6					5	5	5					-6			4	4	5		2	4
		4					11					3	3	7					-3			3	4	5		2	-4
		0					2					0	3	4					-6			5	4	5		2	-1
		1					2					7	3	1					-3			6	4	4		-10	0
		2					2					2	1	5					-1			1	3	4		2	-1
		6					5					4	2	1					-3			7	3	4		2	-2
		2					3					5	2	5					-8			7	4	4		0	-2
		5					3					3	4	5					1			2	4	4		2	-4
		5					5					1	1	6					-8			3	3	4		1	2
		3					3					5	6	5					-5			5	3	4		2	0
		0					4					4	2	7					-8			3	4	4		2	-6
		3					7					3	0	3					-2			3	3	3		0	-3
		5					6					4	4	5					-4			4	4	2		2	-2
		3					3					-1	3	4					0			6	4	2		1	0
		3					2					3	0	5					0			4	3	2		-1	-3
		3					0					3	4	6					-1			4	4	2		4	-1
		3					2					5	4	5					-3			1	3	2		2	-1
		1					4					4	4	5					-5			3	3	6		1	-4
		1					2					1	5	4					-2			3	4	6		1	-2
		3					5					4	2	5					-5			5	3	3		-2	-2
		4					2					2	3	3					-4			3	3	3		-1	-1
		3					3					4	0	5					-6			7	3	3		-1	-3
		4					3					5	3	5					1			2	3	2		1	3
		6					3					3	3	4					-4			5	5	3		1	-1
		-1					4					3	6	2					-8			1	5	2		2	-5
		1					3					5	2	4					5			-1	4	3		2	-3
		2					1					5	2	5					-7			3	5	3		0	-5
		2					5					1	3	4					-16			4	5	3		2	-4
		1					2					2	0	3					2			3	4	3		4	-3
		4					2					6	5	3					-5			4	4	4		1	-7
		8					8					4	2	4					-1			4	3	4		5	-5
		7					6					1	3	5					-5			2	5	4		2	-7
		2					5					5	3	3					-8			3	3	4		3	-3
		3					12					7	2	5					0			3	4	4		1	1
		-1					5					5	5	4					-1			4	6	4		2	-5
		0					2					4	4	4					-5			6	6	4		2	-5
		0					3					5	2	4					1			3	3	4		2	-4
		2					3					2	7	1					-5			3	3	4		2	-8
		8					4					7	0	3					-5			1	3	4		-4	0
		3					3					2	4	4					7			5	3	4		4	0
		2					1					5	5	3					-5			-3	3	3		2	-4
		1					5					5	5	7					3			3	3	4		3	-1
		0					3					3	5	5					-2			1	3	4		5	-4
		1					3					2	1	5					-4			5	3	4		1	-2
		3					4					4	4	1					-8			2	3	2		0	-1
		3					0					5	0	4					-2			4	3	1		2	1
		6					3					0	1	4					0			3	3	3		-1	-1
		1					8					5	4	5					-7			5	3	3		-3	-1
		3					2					2	0	7					2			1	4	3			3
		4					10					1	2	2					-1			7	4	3		2	-3
		4					3					4	3	6					-3			5	3	3		2	-2
		5					6					1	-1	3					1			5	4	2		-1	-2
		6					5					3	7	6					-4			3	3	2		2	0
		6					2					4	0	2					-5			3	3	3		-2	-2
		4					4					5	6	3					-4			7	3	2		0	-1
		5					3					3	2	7					-6			3	3	2		1	1
		4					3					4	1	3					1			4	3	4		2	0
		3					4					3	2	4					-2			3	3	4		0	2
		3					6					3	3	4					-3			2	5	4		2	0
		1					6					5	1	7					-1			4	5	4		0	-4
		2					5					4	1	3					-11			3	4	4		-2	-3
		1					3					3	5	4					-5			5	6	4		3	-2
		3					3					10	3	5					-3			3	4	4		2	-2
		3					5					5	5	6					3			4	4	2		2	-6
		3					5					2	1	6					-5			5	4	3		2	0
		0					2					4	2	5					-6			4	4	4		-1	-3
		5					3					3	3	6					-4			4	4	4		2	0
		2					3					3	2	6					-5			3	4	4		-2	0
		2					3					4	1	4					3			2	5	4		0	3
		3					4					7	0	5					-5			3	4	4		-5	-3
		1					3					4	2	3					-5			2	4	5		-2	-2
		0					10					4	3	6					1			4	4	5		-2	-4
		4					4					4	4	3					-7			2	4	5		2	-2
		4					4					3	2	4					-4			2	4	4		2	-1
		6					5					5	2	4					-7			5	5	5		-1	-4
		3					4					2	1	2					-4			5	6	5		-3	-4
		1					2					2	2	5					-7			5	6	5		2	4
		6					4					5	2	6					-2			5	3	5		2	-1
		4					6					3	1	5					-1			2	4	5		2	-1
		2					3					2	2	1					-5			4	4	5		1	-1
		1					9					2	4	5					-1			4	5	5		-1	1
		1					8					4	4	4					-6			2	5	5		2	-3
		2					1					-1	4	4					1			-3	6	4		0	-2
		2					5					4	6	2					-2			4	4	4		3	-2
		6					2					6	3	4					3			1	7	3		2	4
		2					4					2	4	4					-4			4	5	4		2	0
		6					5					5	2	3					2			6	5	4		-1	-3
		4					5					4	3	7					2			4	5	3		1	-4
		4					5					1	1	2					-3			2	5	3		1	-1
		5					4					3	3	3					-1			3	5	3		-1	3
		5					6					0	3	6					-5			3	5	2		1	-1
		3					2					2	2	4					-5			4	4	2		-3	-1
		4					0					4	4	3					1			3	5	1		3	-2
		2					3					5	2	4					2			4	5	2		-1	-1
		0					3					4	3	3					-1			0	3	2		0	0
		4					6					2	3	6					0			6	3	2		1	-2
		4					4					-1	5	7					-2			3	4	1		5	-2
		7					5					3	2	8					-8			0	3	1		2	-1
		2					4					3	1	5					2			4	3	3		4	0
		4					6					5	2	3					-3			0	4	4		-6	2
		2					2					1	4	6					-5			6	3	2		1	-1
		6					5					2	4	7					1			3	3	4		2	-1
		3					8					3	1	5					2			3	3	4		2	4
		3					7					3	4	3					-2			6	3	4		8	0
		-1					6					3	2	4					-1			0	5	2		4	-5
		4					3					0	1	4					2			4	4	3		2	-3
		0					4					4	1	3					-4			6	4	7		3	-1
		2					6					2	2	3					4			-1	4	7		-2	-5
		-1					2					2	4	4					-1			6	5	7		6	-7
		2					3					2	4	6					2			0	2	6		6	0
		7					3					4	3	5					-10			4	3	6		0	-1
		4					8					2	3	3					4			-1	3	4		2	0
		1					4					0	1	5					-4			6	3	4		0	0
		4					3					2	3	5					-8			6	4	3		5	0
		1					3					3	0	4					-5			4	4	3		2	-2
		5					3					3	1	4					-2			6	5	3		0	0
		3					4					3	-2	3					5			6	4	3		3	2
		3					4					4	3	4					-4			5	4	3		2	2
		6					3					1	2	5					-4			4	4	3		2	0
		2					5					1	4	3					-5			5	4	3		-2	1
		2					3					2	3	4					-7			0	5	3		0	-3
		4					6					5	3	3					-3			1	4	3		1	2
		7					4					1	2	3					-2			2	4	3		2	-1
		3					1					4	3	2					-4			4	5	3		-1	0
		-1					4					3	3	3					-4			4	4	3		2	-2
		1					6					2	2	7					0			5	4	3		-3	-1
		6					3					2	2	4					7			2	4	3		2	-3
		7					4					4	0	7					-4			5	4	2		2	-1
		2					2					3	2	3					-1			0	4	4		-1	-1
		4					6					-1	3	1					-5			4	3	4		5	-2
		5					2					6	3	6					-3			6	4	4		2	-2
		0					5					3	1	8					-5			5	4	4		0	-2
		3					3					6	3	5					-1			2	4	6		4	-2
		1					0					3	3	4					-1			3		6		3	-2
		2					2					4	3	5					-2			5		6		-1	2
		2					3					4	4	4					0			4		6		3	-2
		1					2					3	3	5					-6			4		6		2	-4
		2					2					0	7	2					3			5		2			4
		2					10					1	4	6					-2			4		7		3	4
		2					2					3	4	-2					-4			3		6		2	0
		4					4					1	2	2					1			1		6		6	2
		8					5					1	2	6					-2			5		3		-1	0
		5					2					2	3	5					-2			2		3		5	0
		2					4					3	4	4					-7			2		6		-1	-2
		7					3					2	2	0					-3			4		5		4	-5
		1					3					3	2	4					-3			3		6		1	-1
		4					4					6	-1	5					-4			5		4		2	-5
		6					4					-1	0	6					-3			5		4		2	-2
		3					3					1	2	3					-8			2		3		-1	-4
		2					3					4	3	4					-6			6		3		3	-1
		-1					3					4	2	4					-5			4		4		0	-1
		2					4					4	6	4					1			4		4		0	-2
		-2					3					4	1	3					1			5		7		2	0
		1					3					4	3	3					4			6		7		0	-2
		4					6					2	2	4					-1			1		5		1	-4
		5					3					1	2	4					-3			5		3		-3	-3
		4					5					2	4	5					-4			5		3		-1	-3
		3					2					4	-1	5					-4			4		3		6	-2
		2					1					5	6	2					-2			6		3		1	-1
		-2					8					4	1	3					0			2		2		1	-2
		6					3					4	3	3					-7			5		6		3	-1
		4					4					5	6	3					-2			2		6		2	2
		8					2					3	2	6					0			7		6		1	-1
		3					3					1	4	6					-7			2		5		0	0
		7					2					5	3	4					1			5		5		2	0
		0					3					6	5	6					-4			3		5		0	-3
		3					6					3	4	3					-2			3		5		4	-5
		3					3					4	0	5					3			4		6		1	-2
		3					2					4	4	6					-3			4		4		4	0
		5					3					3	4	5					-4			4		3		2	-3
		3					9					3	5	4					0			7		3		2	3
		3					5					2	4	7					-1			3		5		1	3
		5					2					1	3	4					-5			6		4		2	-2
		3					4					4	3	4					-6			5		4		9	1
		3					3					5	3	6					-7			2		4		0	-2
		1					5					3	4	3					-6			4		5		0	-1
		4					2					2	1	5					-6			-1		5		1	2
		2					6					3	2	4					3			5		5		1	1
		0					2					3	1	3					-3			4		5		-1	-2
		3					4					2	3	3					-5			1		5		2	-1
		-1					3					0	4	3					-4			5		5		-4	-1
		4					3					4	1	1					-1			4		5		1	-2
		6					3					2	4	6					1			4		5		2	0
		3					2					2	2	5					-3			5		7		0	0
		4					6					3	5	7					-2			5		7		2	2
		2					2					4	2	4					-2			1		1		1	0
		2					3					1	2	5					2			3		4		5
		-3					2					6	3	5					-3			0		4		2	-1
		4					2					2	3	2								5		4		5	-8
		4					4					6	-2	7					-6			2		4		1	-8
		2					5					0	3	6					-1			3		4		-4	-6
		4					5					4	5	3					3			2		5		3	-5
		4					2					-1	2	3					-4			5		4		0	-7
		5					5					5	0	6					3			0		3		2	-6
		0					2					2	1	4					-5			3		3		-2	-8
		6					7					3	0	4					2			5		3		1	-6
		6					1					5	5	5					-5			0		3		-2	-5
		5					16					6	4	4					4			7		6		2	-9
		5					4					0	2	3					1			3		5		1	-8
		4					3					5	0	4					-5			3		5		0	-5
		5					6					3	1	6					0			4		6		2	-7
		4					6					-1	1	3					-10			2		6		1	-8
		9					4					2	1	4					-6			2		2		0	-8
		7					5					8	1	8					-4			4		3		3	-7
		0					2					2	4	2					7			0		2		2	-14
		4					3					2	2	4					1			5		2		5	-5
		3					5					5	5	6					-8			1		2		2	-8
		5					4					4	3	3					-3			3		4		9	-6
		2					3					5	-1	0					5			6		3		-9	-9
		-3					6					3	2	3					2			5		1		5	-7
		1					3					2	0	2					-7			4		3		4	-6
		1					3					4	4	5					-5			2		2		1	-9
		7					3					4	2	4					-1			2		0		7	-10
		5					2					-1	6	5					-4			3		-1		3	-3
		3					1					4	3	3					-4			-1		-1		2	2
		2					4					3	3	5					-5			1		-1		2	0
		5					3					5	3	2					5			4		4		2	-1
		5					2					4	2	2					1			5		3		3	-7
		2					4					5	0	1					-4			2		3		-2	-10
		1					2					3	0	5					-2			1		1		3	0
		1					6					5	1	3					-3			-1		1		-2	-3
		4					3					3	2	3					-7			5		1		1	-3
		1					2					6	2	4					2			5		4		1	-9
		4					1					3	3	4					-4			3		3		2	0
		4					3					3	2	7					-13			3		3		0	-6
		-2					6					7	2	4					2			2		5		1	-8
		5					6					3	4	3					-1			5		4		1	-4
		6					12					3	2	5					-2			4		4		1	-8
		4					6					5	0	2					-5			6		4		6	-12
		-1					1					4	3	7					0			3		4		1	-6
		4					2					4	3	5					-5			2		6		1	-6
		3					4					3	4	4					-9			3		5		-1	-4
		6					5					2	1	5					-4			-1		5		4	-1
		-6					5					2	3	3					-6			3		5		4	-9
		0					7					6	5	5					-8			5		4		1	-1
		5					3					5	4	3					0			2		4		0	-2
		7					5					2	3	4					-7			2		4		3	2
		1					3					6	3	2					-5			5		3		0	-2
		3					5					4	4	0					1			3		4		2	-9
		4					5					1	3	4					-3			6		3		0	-5
		5					2					4	1	5					0			2		3		2	-6
		4					0					2	4	5					-3			3		3		2	-9
		5					3					1	2	2					0			4		3		2	8
		1					2					4	2	4					-1			4		5		2	-7
		3					3					2	6	5					-4			4		5		1	-7
		-1					4					5	0	5					0			0		3		2	-5
		5					6					-1	3	3					0			4		3		-6	-3
		0					5					0	2	7					-5			2		5		1	-2
		0					5					-1	2	5					-3			4		4		1	-2
		5					4					3	4	3					2			5		4		1	-4
		2					4					3	4	6					-6			4		4		2	-4
		1					8					3	3	3					-1			5		5		3	-12
		3					3					5	0	5					-2			3		6		0	-3
		4					3					4	5	4					-1			2		5		2	-9
		-1					3					3	4	3					1			3		5		1	-3
		1					6					4	1	4					-4			3		5		3	-9
		4					5					-1	2	8					-3			6		3		0	-7
		6					3					6	5	4					-3			4		2		2	-4
		5					5					4	5	10					-9			4		3		-3	-7
		2					5					4	0	6					3			6		3		2	-5
		4					2					5	-1	4					-3			0		3		5	-1
		5					4					4	3	2					2			3		4		2	-4
		3					3					1	6	4					2			4		4		-6	-11
		1					11					5	-1	4					-8			6		4		3	-7
		1					0					3	0	3					-7			3		4		-6	-7
		3					8					4	1	4					-3			4		4		7	3
		4					6					5	2	2					-1			3		4		2	-6
		5					5					6	5	5					-4			2		5		1	-3
		2					1					4	4	6					1			5		5		0	-7
		1					2					3	1	4					4			4		3		-1	-8
		0					8					3	4	4					-3			4		4		-6	-8
		5					5					0	6	3					-3			1		3		-4	-4
		1					9					1	3	5					-4			4		3		2	-3
		1					4					2	4	5					1			6		3		2	-7
		4					3					4	4	4					-1			4		3		1	-6
		2					5					5	1	5					-4			4		3		0	-5
		3					4					3	1	5					2			3		3		2	-4
		7					2					4	1	2					3			2		4		-2	-4
		3					4					3	-1	6					5			2		4		2	-8
		5					3					3	2	4					-3			-1		4		2	-7
		2					4					3	2	5					-9			3		4		2	-3
		4					4					3	1	4					-2			2		3		-6	-7
		4					3					1	1	4					-3			3		2		0	-10
		1					4					2	1	4					-2			4		4		2	-7
		2					5					1	3	3					-4			3		5		0	-11
		3					3					5	1	2					-2			3		4		2	-7
		4					1					2	0	5					-4			6		4		-8	-6
		6					6					3	1	3					-1			5		4		2	-5
		1					4					5	4	3					-5			4		5		2	-5
		3					6					2	6	6					-1			5		4		-1	-9
		3					2					2	3	4					-5			7		1		-7	-9
		0					1					5	5	5					-2			4		2		1	-1
		6					3					5	1	3					-4			1		4		3	-5
		0					1					5	0	6					-5			4		4		4	-6
		3					5					3	3	5					1			4		3		3	3
		5					5					3	4	3					-1			5		5		2	-5
		1					4					0	2	3					-1			2		5		6	-3
		5					5					5	5	2					0			5		5		0	0
		6					3					3	1	4					-1			5		4		1	-3
		4					6					2	2	6					-1			2		5		5	-11
		3					6					2	5	6					-5			5		6		0	-9
		3					2					5	4	6					3			5		5		1	1
		7					3					4	5	7					-7			3		5		1	-1
		2					5					2	3	4					-5			4		6		4	0
		2					4					4	7	3					-4			3		7		5	0
		3					6					5	3	5					2			2		7		-2	-4
		5					5					6	-1	7					-4			0		6		2	3
		4					4					2	3	5					0			3		6		0	-3
		4					4					0	2	7					-1			4		4		4	-4
		5					3					3	2	5					-3			3		5		3	-4
		1					6					3	3	2					-5			3				1	-7
		-1					3					5	3	7					-7			3				-4	0
		2					5					5	-1	3					-5			3				2	-4
		-2					5					0	4	5					-5			2				2	-2
		1					3					5	3	4					-4			4				3	-8
		2					5					0	4	4					-1			3				1	-1
		-2					6					3	2	3					2			5				-3	-1
		5					3					4	1	4					-3			3				-1	0
		4					2					2	4	3					-3			4				-3	-4
		4					3					3	2	3					-1			4				1	0
		2					4					4	4	4					2			3				2	-1
		1					2					5	4	3					-4			4				2	-2
		4					4					2	3	4					1			3				0	-7
		2					7					2	5	4					1			3				0	-3
		6					2					4	3	4					-6			3				3	0
		3					5					1	2	6					0			4				-5	-1
		3					1					5	2	7					6			1				-7	3
		5					3					6	2	2					-4			2				-6	1
		5					10					5	2	4					0			1				-1	-4
		3					5					2	4	3					0			4				0	-2
		1					4					2	0	4					-6			6				-1	-5
		3					3					0	4	0					-9			6				4	0
		1					4					4	4	10					-3			3				-4	1
		2					6					9	2	4					2			5				-1	3
		3					3					2	1	5					-2			5				2	1
		1					5					4	2	4					-3			1				1	2
		0					6					2	3	3					-3			5				0	1
		2					2					2	2	5					-3			6				3	-1
		1					2					5	5	5					1			6				-6	0
		4					0					3	3	3					-1			3				-3	-6
		-2					3					4	4	5					-27			3				-4	0
		4					4					4	3	4					-3			5				1	0
		3					5					5	2	6					-9			6				2	-2
		3					2					6	5	2					-3			5				0	-1
		4					3					3	4	4					-5			3				5	-5
		4					2					4	3	4					-3			7					-1
		5					2					4	3	6					-3			2				2	-5
		5					4					4	3	6					2			2				2	-1
		6					4					2	3	4					-8			5				2	-4
		3					2					5	1	3					-12			2				1	-4
		0					3					5	4	5					-3			0				6	-2
		3					4					2	4	5					-6			2				0	1
		4					3					2	1	3					7			0				2	1
		2					5					1	3	3					5			4				6	-4
		2					3					7	3	4					-9			4				0	-6
		1					6					1	3	4					0			4				3	-4
		1					3					5	5	5					-3			6				1	-2
		2					0					3	2	0					-2			0				1	-4
		-3					2					1	3	6					-4			4				-1	1
		6					1					3	4	3					-4			1				4	0
		4					3					4	6	7					2			6				1	-1
		1					5					6	2	4					-15			5				5	0
		6					1					3	3	7					-3			5				4	-5
		6					4					4	5	4					3			1				2	2
		4					5					3	4	2					-4			2				2	0
		7					6					4	4	2					0			5				5	3
		3					3					0	4	2					2			1				4	0
		5					3					3	4	3					-4			5				-2	-4
		3					5					5	4	4					1			3				-5
		7					1					4	1	5					-1			5				0	-4
		3					5					7	2	4					6			6				0	-1
		-1					7					4	3	3					-5			1				5	-1
		0					3					4	3	4					-7			2				1	4
		5					3					3	2	4					-3			5				2	-3
		6					3					5	4	6					3			0				3	-1
		-2					2					2	3	2					1			2				0	-3
		-1					5					4	6	5					-7			2				2	-4
		4					1					0	5	3					-4			4				1	4
		2					5					2	2	5					8			0				2	-7
		0					5					3	3	4					-3			3				0	-7
		2					11					1	7	4					0			0				1	-7
		-2					2					-2	4	9					-6			1				2	-7
		3					3					-1	1	4					-3			4				7	3
		4					3					5	2	7					-5			1				0	-4
		5					7					4	2	3					-5			6				0	-6
		3					3					0	1	4					-1			4				1	-1
		4					6					-2	3	7					0			8				2	-1
		0					5					3	3	4					-4			5				-4	-8
		4					2					5	4	3					-1			4				-2	-1
		4					6					6	5	7					-1			1				2	-4
		4					13					5	4	3					-8			2				2	-1
		3					3					5	5	3					-8			4				1	-2
		0					4					4	0	2					2			1				1	-6
		2					6					3	2	2					-3			3				3	-1
		4					5					5	1	2					-4			4				2	-3
		2					1					6	2	2					0			1				4	-5
		0					5					3	-1	6					-7			6				2	-5
		2					2					3	6	7					-3			5				0	-3
		2					2					2	2	5					-8			4				2	-10
		3					9					3	3	2					-4			5				-4	-6
		5					5					4	3	5					-1			5				2	-5
		1					3					5	3	6					-2			4				1	-5
		3					3					2	3	3					-4			5				3	-2
		3					4					0	2	5					-7			3				2	-7
		4					3					-1	4	4					0			-1				1	-2
		7					4					3	1	2					-9			3				1	-10
		0					9					4	3	8					-3			3				-5	-7
		3					0					3	3	4					2			3				1	-6
		2					0					3	4	5					-2			6				2	0
		4					2					2	5	1					5			6				-5	-4
		5					1					2	3	1					-11			1				-4	-1
		5					5					5	0	6					-3			2				2	-2
		4					3					4	5	4					3			5				-3	-8
		2					7					1	3	4					-5			3				1	-7
		3					2					5	3	4					5			3				-9	3
		2					1					2	0	4					-1			1				-5	-8
		6					4					1	2	2					-8			4				-9	0
		0					4					3	0	5					-5			5				-2	-7
		0					4					3	6	4					0			4				1	-9
		5					3					2	5	6					4			2				1	-9
		5					3					5	2	4					-9			4				2	-4
		5					3					3	3	4					-5			3				0	-14
		3					3					3	5	7					-4			1				1	-9
		3					2					4	5	2					-2			6				1	-11
		3					4					5	2	5					-1			5				0	-4
		6					0					5	7	4					1			3				6	-5
		-2					5					3	3	6					-4			1				-1	-11
		6					4					1	4	5					-4			5				-2	-2
		2					3					2	3	4					-5			4				4	-2
		4					6					5	3	4					-6			5				6	-9
		4					5					-1	1	3					2			2				0	-6
		-2					4					5	4	3					0			1				0
		2					5					6	3	3					-9			5				0	-9
		2					4					1	2	4					1			1				1	-3
		6					4					2	0	3					0			6				-1	-6
		5					5					3	2	4					-8			4				1	-5
		0					5					4	4	4					2			4				2	-7
		4					4					7	4	4					-1			4				-4	-8
		3					4					1	6	5					-2			4				5	-7
		4					4					5	3	3					-4			4				0	-7
		3					3					5	3	5					-6			1				2	-7
		2					2					2	5	4					1			5				2	-5
		4					4					3	3	8					-6			5				5	-8
		3					2					3	4	6					1			5				3	-7
		8					5					4	5	5					-4			1				0	-7
		-1					5					5	0	4					-10			4				1	-8
		6					3					3	5	2					-4			1				2	-10
		5					10					1	2	5					5			2				0	-6
		-2					3					2	1	2					-1			4				2	3
		2					4					3	3	6					-3			4				2	-3
		3					3					5	3	5					3			4				0	-7
		6					12					4	6	6					-12			4				-3	-1
		3					5					6	2	3					-6			-1				-3	-12
		4					3					2	2	4					4			4				0	0
		6					5					4	3	4					-5			3				3	-2
		8					3					3	0	1					-1			6				2	-7
		8					3					0	-1	2					-5			3				2	-9
		1					2					3	2	5					-2			4					-6
		1					1					5	4	5					1			4				6	-1
		4					1					2	4	3					-3			3				-1	-5
		5					6					3	4	6					-2			5				-1	-3
		5					3					4	3	4					0			6				-2	0
		1					0					1	7	2					-4			4				-8	-4
		1					2					5	1	3					-4			3				-5	-2
		1					7					6	6	3					2			4				-4	0
		1					2					6	4	4					-1			6				1	0
		4					6					4	1	5					0			4				-4	-3
		1					4					3	1	3					-6			1				2	4
		3					7					3	4	1					-4			4				1	-2
		3					2					6	1	2					2			5				-1	-3
		1					2					3	4	2					-6			1				-2	0
		6					3					1	3	3					-9			1				2	-3
		4					0					3	4	3					12			4					-2
		2					3					4	1	5					-4			4				0	-4
		-1					3					1	1	5					-6			1				0	-1
		2					7					4	1	5					-3			4				6	3
		7					5					4	1	7					-4			2				5	1
		4					2					3	4	5					-4			4				2	-4
		4					5					2	5	5					-3			3				-2	0
		2					2					2	3	5					3			2				1	-1
		6					7					2	1	2					-1			5				2	0
		4					5					3	1	7					-5			1				2	1
		2					5					4	1	3					-4			6				4	-3
		8					2					2	1	2					-3			0				-1	-2
		8					9					5	2	3					6			2				2	1
		3					2					-1	1	5					3			5				3	-1
		4					4					3	1	4					4			5				6	0
		4					5					3	3	5					-9			4				0	2
		1					3					5	1	6					0			1				-1	-1
		3					9					-1	6	5					-3			5				2	1
		3					5					3	3	6					-3			4				0	0
		1					2					3	0	3					-7			4				-2	-3
		5					4					3	2	5					-2			1				-7	-5
		5					5					4	2	3					-5			5				2	-5
		-1					6					8	4	3					-3			5				0	-6
		7					8					5	3	4					-3			5				3	-10
		4					3					3	5	4					-4			1				0	0
		7					5					4	5	3					-1			2				3	-5
		2					2					7	5	4					3			1				1	-2
		2					6					3	1	7					1			4				2	-8
		6					3					3	4	7					1			3				2	-5
		2					3					4	5	3					-3			5				6	-6
		7					5					3	0	6					-7			2				2	-2
		4					3					6	2	2					4			4				3	-8
		8					5					7	2	6					-3			3				3	-3
		2					0					2	3	2					-5			5				6	-8
		2					8					4	1	2					-1			6				-1	-5
		4					4					1	1	4					2			1				-2	-4
		4					5					3	3	5					-6			2				4	-4
		5					5					4	3	4					-2			2				0	-9
		1					2					3	3	1					0			4				1	-2
		3					3					4	6	5					2			5				2	-5
		5					3					10	2	3					-1			3				1	-1
		3					3					4	2	5					-2			6				0	-4
		5					4					6	3	4					0			5				3	-5
		9					5					3	2	5					1			6				2	-7
		7					4					3	7	5					-2			4				1	-4
		4					6					5	5	4					-4			5				4	0
		2					3					4	3	7					-5			1				-3	-4
		4					3					1	6	5					-4			4				3	-3
		-3					2					4	3	4					-3			2				0	-8
		2					4					4	2	4					3			5				1	-5
		4					3					6	1	4					3			5				3	-9
		3					5					2	1	5					-4			4				4	-7
		4					4					2	3	1					-5			4				1	-10
		3					8					4	2	5					-6			3				6	-7
		5					7					5	2	2					-9			4				2	-4
		-2					6					4	2	4					0			1				2	-1
		4					1					3	4	7					-1			1				2	1
		4					5					3	1	5					-6			1				0	-2
		2					13					2	3	3					-4			2				2	2
		4					2					4	2	5					5			5				0	-4
		5					3					3	5	4					-3			4				1	1
		-2					5					-1	4	3					-10			1				0	3
		3					3					4	-1	7					-4			1				-6	-1
		4					7					2	2	3					-6			4				2	0
		7					3					4	1	3					-2			4				1	1
		0					5					3	2	6					-5			4				-8	1
		3					2					3	3	5					-4			4				2	-1
		3					5					2	3	5					-9			4				0	-2
		3					3					3	5	6					2			5				1	6
		3					3					1	2	4					1			6				-6	-6
		5					3					4	1	5					-1			1				2	-4
		3					3					2	6	5					-1			1				2	0
		3					8					3	4	5					1			5				0	0
		6					5					2	0	5					-4			5				3	-1
		4					2					4	3	6					-10			5				2	-2
		3					4					5	0	6					1			2				0	-3
		2					4					2	4	3					3			0				2	1
		0					3					1	0	3					-5			2				0	0
		6					5					0	2	8					-1			2				0	0
		3					5					5	1	4					0			5				-3	-4
		0					2					4	-2	4					-7			1				2	-1
		4					3					4	5	6					-9			3				0	-4
		1					3					3	2	4					-5			3				0	-1
		0					1					3	1	2					-7			3				1	6
		3					4					5	3	7					1			3				0	0
		3					4					5	3	6					-2			3				3	-2
		-3					4					3	0	1					3			4				0	-1
		2					6					6	5	4					-3			2				5	3
		4					2					3	5	7					-3			3				5	-1
		1					8					2	2	8					-5			5				1	0
		5					1					3	3	3					-9			4				-4	-2
		1					5					2	2	4					-2			4				-1	-4
		4					5					5	4	5					-2			2				2	-3
		2					3					1	2	5					-2			3				-7	-2
		2					3					1	2	2					1			-3				2	0
		4					5					1	4	3					-1			7				1	0
		1					3					1	2	4					2			6				2	-1
		1					4					0	5	4					2			3				1	-2
		2					5					5	6	4					-3			1				2	-2
		6					3					3	3	3					-4			4				8	2
		-1					4					5	6	3					6			4				-7	1
		2					3					-2	0	3					-5			4				2	-1
		-4					2					5	1	2					1			3				5	-2
		4					3					6	2	4					1			0				4	-1
		0					3					0	2	7					-2			4				-1	-3
		6					5					2	1	5					1			3				-1	-1
		3					3					2	1	2					0			5				1	0
		4					5					2	1	4					2			1				-1	1
		4					5					3	2	6					1			6				2	-1
		4					2					4	2	6					-3			5				2	-2
		1					7					0	5	4					-6			6				1	-1
		4					3					2	1	5					-4			6				-2	-4
		2					3					3	2	4					0			6				2	-5
		6					4					6	8	5					-6			5				2	1
		5					4					4	0	2					-1			4				4	-1
		4					5					5	7	5					3			3				6	-5
		5					3					2	7	2					-5			0				2	-2
		2					5					6	3	5					4			3				2	1
		1					4					5	4	3					2			6				0	-6
		4					2					4	3	8					2			3				2	0
		-1					5					-1	6	4					-1			3				2	-2
		2					2					2	4	1					-5			2				2	-1
		2					2					5	6	3					0			3				-2	-4
		3					5					4	2	5					3			3				3	0
		8					6					4	5	4					-5			2				2	-9
		7					2					3	3	1					-1			2				4	-5
		2					3					3	3	4					2			-2					-3
		2					3					3	3	2					-3			3				2	-3
		-2					3					4	1	4					-3			6				-1	-1
		7					3					2	2	4					-5			3				0	-4
		4					3					3	1	5					-3			4				1	0
		3					5					5	1	3					-3			3				1	1
		4					4					2	2	2					-2			4				5	-7
		2					6					2	3	6					-7			3				-5	2
		4					4					5	4	3					-4			2				2	-5
		4					4					4	4	6					-5			2				0	0
		1					3					2	4	4					-1			4				2	-2
		-1					4					5	2	5					-6			3				7	0
		6					3					4	6	5					-3			3				0	1
		5					4					5	4	4					2			3				2	1
		6					2					3	0	6					-6			3				5	-5
		2					6					2	2	4					-2			4				2	1
		1					3					4	0	5					-3			2				0	-3
		3					1					2	4	2					3			5				1	-5
		4					4					6	3	7					-3			3				0	0
		4					6					8	3	6					-4			1				2	-8
		-1					4					4	3	4					0			5				3	-8
		-4					3					4	2	4					-3			5				4	-5
		4					12					4	3	6					-2			2				0	-4
		-2					3					4	2	4					-4			3				1	-2
		5					1					6	2	5					2			3				0	-3
		1					5					1	0	4					3			3				1	-2
		7					7					3	-2	7					1			3				4	-8
		3					4					3	2	4					5			3				2	-4
		3					2					2	1	4								5				3	-1
		2					5					5	2	8					-7			2				0	-6
		-4					4					5	5	4					-3			2				2	-3
		5					3					2	3	5					-7			4				0	-5
		6					2					2	3	6					-4			3				4	1
		7					7					3	0	4					-2			4				2	-8
		6					3					-2	6	4					-4			3				4	-5
		0					13					4	0	3					5			2				1	-3
		6					6					5	3	4					-7			3				1	-3
		2					2					7	4	4					0			4				1	-3
		4					5					3	2	4					-4			3				3	-6
		1					5					3	5	6					-6			3				2	-4
		-1					8					1	0	5					-2			3				1	-2
		6					3					5	3	6					-3			5				7	-2
		-2					2					5	4	6					-8			5				-2	-2
		2					1					-2	2	7					-1			5				0	-2
		1					4					3	1	6					-1			5				1	-2
		1					3					4	3	5					-3			2				4	-4
		-3					2					1	3	5					-7			4				1	-8
		6					6					4	4	3					-5			5				2	-2
		1					5					4	2	4					3			2				3	-3
		2					3					5	3	7					-2			4				1	-5
		4					2					2	2	5					-5			3				2	-3
		6					3					6	3	4					-3			4				4	-3
		1					3					1	3	4					-3			0				0	-4
		2					4					2	4	6					-2			1				0	-7
		7					3					3	0	3					1			3				6	-5
		4					2					7	4	4					-3			4				3	-8
		2					2					4	1	6					-7			3				6	0
		4					3					4	2	3					4			5				6	-3
		5					5					4	7	4					3			1				4	-3
		3					0					5	0	3					-6			6				3	-8
		5					3					1	2	5					-4			6				7	-2
		6					3					5	3	4					-1			2				2	-4
		1					2					1	3	6					-4			5				-3	-8
		0					4					4	0	4					-5			3				-4	-3
		5					3					0	2	5					-6			2				2	-5
		4					6					2	1	6					-12			3				-2	-6
		6					3					2	2	2					-3			3				2	-6
		2					8					2	2	6					-1			5				3	-4
		4					5					4	3	4					-7			5				0	-8
		2					4					4	2	2					-7			4				2	-3
		4					3					3	7	2					1			6				2	-3
		2					4					3	4	4					0			6				3	-6
		5					5					-1	1	4					0			4				-2	1
		3					5					5	3	5					-1			4				-1	-7
		2					5					2	4	4					1			2				-1	-7
		4					2					1	2	5					1			5				3	-6
		6					4					3	1	3					0			7				4	-5
		1					3					5	2	7					-6			4				2	-8
		5					2					2	0	4					-6			2				3	-6
		2					3					4	1	5					0			3				2	-6
		3					5					6	1	5					-3			0				3	-8
		2					2					4	2	6					-1			1				6	-14
		5					4					2	3	6					-1			3				2	-7
		-1					2					4	1	2					4			6				2	-4
		1					3					3	3	5					-6			4				-3	-11
		1										6	3	3					-4			2				-2	-3
		3										5	-1	3					0			4				2	-6
		2										5	0	3					-4			5				5	-9
		4										1	2	4					-4			3				0	2
		0										0	4	4					2			2				2	-6
		4										5	4	5					5			1				1	-6
		2										1	1	3					-5			4				6	-3
		2										7	4	2								4				0	-5
		1										1	3	2					-5			5				3	-5
		2										5	1	4					-2			3				5	-9
		8										2	2	4					-5			1				1	-2
		0										1	2	7					-11			6				2	-6
		2										5	4	5					-7			2				2	-6
		4										2	1	2					-3			3				1	-9
		0										5	3	6					-1			4				2	-5
		1										1	4	7								2				-7	-7
		4										4	2	7					4			0				1	-8
		3										1	3	3					-4			3				2	-5
		3										4	4	6					-7			2				-2	-5
		2										4	6	5					-2			6				1	-2
		3										4	-1	3					-2			2				1	-6
		3										3	2	6					6			3				1	0
		5										2	4	5					-3			7				1	-11
		-2										4	2	5					0			5				2	-11
		2										5	6	5					-10			2				1	-1
		-2										4	0	4					-4			6				1	-2
		4										6	4	3					-6			2				5	0
		3										4	3	4					-5			4				1	-1
		4										3	3	4					-6			3				2	-6
		4										4	0	5					-7			4				3	5
		2										5	2	4					-6			3				-8	0
		4										1	1	6					-4			2				1	-1
		4										5	2	4					0			5				0	-2
		5										1	5	3					-8			1				2	0
		2										3	1	5					0			1				-1	0
		2										3	4	4					0			6				2	6
		1										2	2	4					2			1				4	-5
		3										4	2	5					1			5				1	-1
		3										4	3	4					-1			3				6	0
		3										4	0	5					-2			5				-7	0
		7										1	2	2					4			5				-3	2
		6										0	5	1					0			4				1	0
		2										7	4	5					5			3				2	1
		4										4	4	4					-3			0				1	-1
		0										6	2	2					2			5				-3	-1
		0										3	4	6					2			2				1	10
		-2										1	3	7					-4			1				6	1
		2										2	2	6					-8			3				5	-6
		2										3	3	7					0			4				2	-2
		2										3	6	5					-8			5				3	1
		6										6	2	5					0			-1				2	1
		7										3	3	4					-4			-1				-3	4
		8										6	0	3					2			5				4	-2
		4										3	5	4					-2			3				2	-3
		3										4	6	4					3			2				4	0
		4										-3	0	3					-1			-1				2	2
		8										3	4	5					-3			2				1	-4
		4										0	5	4					2			4				1	4
		1										2	5	4					-3			4				3	-1
		1										4	3	5					-2			5				1	-1
		8										1	2	6					0			2				-3	1
		3										3	5	2					-3			2				0	-10
		5										3	3	4					-3			3				0	-10
		3										3	1	4					-1			3				2	18
		2										4	-1	5					-4			3				3	-10
		5										3	4	5					-5			3				2	-13
		-1										-1	4	3					-3			3				1	-10
		4										2	5	4					0			3				2	-7
		1										4	2	7					-1			5				1	-6
		4										5	4	7					-5			4				1	-2
		-1										5	4	5					1			2				-8	-12
		3										2	3	5					2			3				2	-7
		4										2	4	5					0			2				-9	-5
		6										3	4	3					-7			3				2	-7
		2										4	3	4					1			3				-1	-7
		3										2	5	5					2			3				2	-3
		7										5	1	7					-5			2				0	-6
		-3										-1	6	4					0			2				1	-7
		0										4	4	4					5			4				2	-6
		4										2	5	3					-10			5				-4	-4
		1										1	3	6					-7			2				-4	-3
		1										6	5	6					-6			7				0	-6
		4										3	3	4					-1			4				1	-7
		-2										5	5	6					-5			3				1	-9
		2										1	2	3					-5			4				2	-7
		4										4	4	1					-2			3				-1	-3
		5										2	4	6					2			2				3	-7
		6										4	2	4					-4			4				-8	-7
		8										4	3	5					-5			5				2	-4
		3										4	4	2					2			4				2	-2
		3										6	3	3					-10			3				2	-6
		2										5	3	2					3			7				7	-6
		3										2	0	7								2				2	3
		4										3	3	6					-5			5				-10	-6
		3										2	1	5					3			7				1	-5
		4										3	3	6					-4			3				1	-8
		3										4	1	5					-8			2				0	-7
		4										6	3	8					0			3				-1	-7
		6										5	3	4					-4			3				1	-7
		4										3	4	4					-8			3				-1	-2
		2										4	3	4					-4			3				2	-3
		4										5	3	4					-1			1				0	-5
		3										3	0	3					-5			6				4	-5
		2										2	3	3					-6			4				1	-2
		5										3	3	4					2			3				1	-4
		3										1	3	5					4			6				-6	-3
		8										1	4	4					-4			4				-8	-8
		3										4	5	5					-6			3				5	4
		1										4	3	5					0			2				-1	-4
		4										4	5	5					-8			5				0	-7
		4										3	2	3					1			3				0	-8
		1										3	1	4					-1			4				1	0
		5										1	4	4					-11			3				-2	-2
		4										3	5	4					-6			3				2	2
		7										3	2	5					2			4				3	0
		5										2	1	4					-5			4				2
		8										3	2	3					-7			2				0	-4
		7										3	4	2					1			1				0	-6
		6										4	2	4					-6			5				2	-7
		5										0	3	3					4			5				2	1
		6										3	4	0					0			5				2	-5
		2										5	4	5					1			6				2	-8
		3										4	2	3					-3			1				3	-8
		0										5	7	6					-11			3				2	-7
		2										0	2	2					-2			5				1	-4
		2										2	2	1					-6			5				5	-4
		2										1	4	6					0			2				2	-4
		4										5	4	6					-5			2				5	-11
		3										1	4	3					-1			1				1	-11
		3										4	2	4					-5			3				3	-9
		6										4	3	6					0			5				0	-10
		0										4	6	5					2			3				5	-9
		2										3	4	6					-8			4				-3	-11
		1										4	2	4					-8			2				2	-8
		2										2	5	5					0			2				0	-7
		2										4	5	3					3			3				7	-11
		-1										3	3	5					2			3				3	-1
		1										5	4	2					-4			0				-1	-1
		0										2	4	5					0			3				2	-6
		7										3	1	0					-6			3				4	-6
		4										2	4	3					-7			2				2	-11
		6										4	2	0					0			0				3	-10
		4										4	2	5					-3			2				3	-6
		4										3	2	3					-9			4				1	-6
		3										3	5	5					-1			5				3	-8
		1										3	0	3					-7			-1				-3	-6
		3										0	0	3					0			4				0	-8
		7										4	1	5					-5			4				-5	-3
		2										5	4	2					-3			5				4	-8
		5										1	2	3					0			4				-1	-9
		3										5	5	1					-3			2				4	-8
		1										2	1	4					-3			2				-3	-7
		5										3	4	3					1			5				4	-10
		3										5	3	5					-10			4				3	-4
		5										4	5	4					4			7				2	-3
		4										6	0	6					-4			-1				-1	-11
		5										2	3	5					0			5				4	-11
		5										2	4	5					-5			1				3	-8
		2										3	3	4					0			4				-3	-11
		3										-1	1	2								2				-2	1
		6										5	0	2					-4			3				4	-5
		-1										3	2	4					0			3				2	-6
		3										3	2	5					-1			2				-3	-5
		2										6	8	3					-4			3				2	-7
		4										1	1	6					-6			-1				-3	-8
		2										5	2	4					-3			1				-1	-6
		4										3	0	4					10			4				1	-6
		2										5	5	5					4			5				2	-5
		5										4	6	6					-7			5				2	-4
		2										3	7	2					0			5				0	-5
		2										2	1	1					3			4				0	-5
		4										0	3	4					-7			3				4	-6
		1										4	-1	4					-4			2				2	-4
		3										-1	4	5					-4			5				3	-6
		5										3	2	3					1			3				5	-9
		-1										5	3	3					-4			4				-1	-9
		1										6	3	2					4			4				3	-4
		2										1	3	6					-7			3				3	-7
		4										5	3	5					-4			4				1	-9
		2										4	5	4					-1			6				2	-7
		3										6	9	3					-3			5				4	-8
		4										5	4	5					0			4				1	-6
		4										5	0	0					4			3				4	-4
		1										6	3	7					-4			3				3	-7
		2										4	4	2					2			2				2	-6
		4										6	-2	2					2			4				3	-7
		2										0	3	5					1			4				3	-11
		6										3	5	5					-7			3					-4
		1										4	0	4					-2			5				2	-5
		5										0	1	5					-6			4				4	-8
		3										1	3	5					0			1				2	-4
		2										3	3	4					-4			3				1	-6
		2										3	4	5					-3			2				-1	-4
		5										3	5	5					-7			3				1	-5
		3										5	2	4					12			3				2	-11
		0										4	2	4					-2			6				5	-2
		6										5	2	6					-5			3				5	2
		4										4	4	4					-1			2				0	-1
		1										2	3	3					-4			5				5	-2
		5										7	3	7					-3			3				0	-4
		3										2	2	5					-6			3				3	-6
		2										5	3	5					-4			0				2	-9
		4										5	4	5					-6			3				2	-10
		5										4	8	7					-3			6				2	-4
		-1										2	3	4					-1			4				2	-6
		4										5	2	5					0			4				3	-5
		1										5	3	6					-9			0				3	-2
		2										5	3	5					-4			5				0	-3
		6										5	4	6					-5			5				0	-8
		2										1	2	4					-5			3				2	-2
		3										6	2	4					-9			2				2	-3
		4										2	3	4					4			5				2	-5
		8										2	3	5					0			6				0	-3
		1										4	2	6					-1			8				2	-3
		-1										3	5	4					-2			3				2	-5
		3										2	4	1					-4			7				0	0
		5										4	1	2					-6			2				2	-8
		2										2	2	5					3			6				2	-5
		4										3	5	5					-4			1				3	-4
		2										3	5	2					-6			4				-1	-5
		4										3	8	4					0			4				2	-4
		0										3	4	3					-1			3				3	-2
		7										1	2	2					-7			3				0	-5
		8										4	3	6					2			4				0	-5
		2										4	1	3					3			3				2	-5
		1										2	3	3					-8			4				-3	-4
		1										4	1	4					-3			4				2	-5
		4										3	6	4					-3			3				0	-5
		1										1	3	5					1			3				-1	-3
		1										5	0	5					4			2				-3	-6
		-1										4	1	5					3			5				-5	-5
		3										1	4	6					-4			2				3	-2
		2										1	4	4					-5			3				3	-4
		5										2	6	6					-3			2				2	0
		5										3	3	4					-4			4				4	-5
		0										-1	-2	4					-6			2				-1	-8
		0										3	1	4					-5			4				-1	-6
		4										2	3	5					-10			3				3	-4
		3										1	3	7					2			3				5	-4
		0										3	1	5					-5			5				7	-7
		-3										2	0	5					0			4				2	-8
		-2										3	5	5					3			4				4	-4
		4										2	4	4					-4			1				2	-4
		5										0	1	5					-2			5				3	-3
		1										4	5	5					-2			5				0	-3
		0										6	0	4					-7			5				1	-5
		1										5	4	-1					-2			4				1	-9
		0										4	2	6					2			2				2	-4
		4										2	1	4					-3			3				4	-2
		3										4	3	2					-1			4				0	-4
		3										3	4	5					-2			3				1	-5
[truncated: 22,903 more rows]

## Sheet: Figure 8
Figure 7f																			Figure 7i
	RLP23(WT) + Mock		RLP23(WT) + nlp20		RLP23(c-BRI) + Mock		RLP23(c-BRI) + nlp20		RLP23(TM-BRI) + Mock		RLP23(TM-BRI) + nlp20		RLP23(eJM-BRI1) + Mock		RLP23(eJM-BRI1) + nlp20					RLP23(WT) + Mock		RLP23(WT) + nlp20		RLP23(eo-BRI) + Mock		RLP23(eo-BRI) + nlp20
Time (min)	RLU	Standard error (S.E.)	RLU	Standard error (S.E.)	RLU	Standard error (S.E.)	RLU	Standard error (S.E.)	RLU	Standard error (S.E.)	RLU	Standard error (S.E.)	RLU	Standard error (S.E.)	RLU	Standard error (S.E.)			Time (min)	RLU	Standard error (S.E.)	RLU	Standard error (S.E.)	RLU	Standard error (S.E.)	RLU	Standard error (S.E.)
1	8.75	0.56575	6.58333	1.07632	6.25	0.5522	4	0.38925	6.83333	0.51981	4.58333	0.75336	5.25	0.391675	3.08333	0.312815			1	6.6875	0.47186	3.5	0.18257	6.4375	0.32874	4.625	0.32755
2	7.41667	1.09723	7.83333	1.49156	3.41667	0.22891	3.91667	0.37856	3.91667	0.39807	4.41667	0.54298	2.91667	0.259905	2.66667	0.256235			2	3	0.15811	3.125	0.28687	2.8125	0.22765	3.3125	0.2183
3	8.16667	1.29002	8.08333	1.4379	2.83333	0.241	3.41667	0.22891	3.5	0.35887	4	0.60302	2.75	0.217597	3.58333	0.39807			3	2.5625	0.22302	5.1875	1.65383	3.125	0.1797	2.625	0.22127
4	8	1.37069	7	1.11464	3.16667	0.27061	2.83333	0.29729	3.91667	0.45157	4	0.71774	2.91667	0.259905	3.5	0.529437			4	2.8125	0.1875	27.25	6.23197	2.5625	0.27339	3.0625	0.21348
5	9.41667	1.38967	7.66667	1.06837	2.91667	0.2599	7.5	1.60255	4.58333	0.52884	4.25	0.47871	2.83333	0.270615	3	0.369274			5	2.5	0.18257	131	15.0969	2.4375	0.15729	2.9375	0.21348
6	9.41667	1.55436	13.9167	3.02629	2.91667	0.37856	33.1667	7.8594	4.25	0.49429	4.16667	0.44096	3.08333	0.28758	3.16667	0.42343			6	2.25	0.23274	323.938	33.3832	2.125	0.20156	2.4375	0.27339
7	10.75	1.55761	46	13.7168	3.41667	0.45157	94.9167	20.2408	4.5	0.70173	4.08333	0.84798	2.75	0.25	3.08333	0.434468			7	2.4375	0.18186	513.5	47.7131	2.5	0.20412	2.5	0.22361
8	11.5833	1.78571	107.083	27.9955	3.08333	0.28758	189.083	30.4157	4.16667	0.57516	4	0.78817	3	0.213201	3.33333	0.512471			8	2.3125	0.1983	671	59.16	2.1875	0.16378	2.875	0.23936
9	11.25	1.75432	176.75	44.4301	3.41667	0.28758	289.25	35.2642	4	0.4264	4.25	0.73983	3	0.348155	3.5	0.529437			9	2.625	0.20156	775.938	62.9536	2.125	0.20156	3	0.27386
10	11.8333	1.64148	245.667	57.544	3.25	0.25	373.833	35.7997	4.41667	0.75336	5.33333	1.15689	2.91667	0.39807	3.16667	0.588183			10	2.3125	0.1983	853.125	65.312	2.375	0.1797	2.6875	0.2183
11	12.75	1.74132	300.667	66.7777	3	0.27524	430.417	33.3645	4.91667	0.65665	8	2.14264	3.41667	0.336162	3.16667	0.600925			11	2.25	0.17078	907.562	67.0524	2.5	0.15811	3	0.32914
12	12.9167	1.61648	338.25	69.894	2.66667	0.25624	464.25	30.8585	4.75	0.77971	11.1667	3.85501	2.75	0.25	3.41667	0.668086			12	2.3125	0.2183	942.188	66.7891	2.3125	0.25362	3.0625	0.32234
13	12.9167	1.64436	356.25	67.8063	3.16667	0.36584	474.083	27.2248	5.58333	0.87437	15.5833	5.85747	3.41667	0.228908	3.66667	0.655204			13	2.0625	0.19298	961.438	65.8498	2.4375	0.25769	3	0.28868
14	13.9167	1.77294	361.583	61.8275	3.75	0.27866	455.667	23.1364	5.25	0.98569	21.0833	7.11322	3.25	0.217597	3.5	0.633652			14	2.3125	0.17604	958.5	62.2302	2.375	0.20156	2.875	0.41708
15	14.5833	1.79418	345.75	54.608	3.66667	0.30977	417.083	19.4482	5.5	0.92524	24.8333	7.8401	2.91667	0.228908	3.41667	0.542976			15	2.375	0.22127	932.062	58.5079	2.75	0.26615	2.6875	0.28459
16	13.8333	1.65068	317.417	45.4405	3.08333	0.31282	364.833	18.2004	5.58333	0.84798	29.25	8.01242	3.16667	0.321769	3.25	0.664295			16	2.4375	0.18186	883.625	53.619	2.8125	0.16378	2.9375	0.2809
17	14.9167	1.83591	280.333	36.3171	3.5	0.37939	304.75	16.7843	5.66667	0.68902	30	6.50524	3.41667	0.378561	3.25	0.552199			17	2.25	0.21409	814.875	48.6746	2.5625	0.24098	2.9375	0.30915
18	15.0833	1.84825	236.583	26.4559	3.66667	0.30977	234.583	16.9408	6.16667	0.96792	32.5	5.46546	3.58333	0.378561	3.66667	0.643538			18	2.5	0.18257	726.125	41.6518	2.5	0.34157	3.125	0.375
19	15.5	2.09436	184.75	17.9735	3.91667	0.35799	166.5	14.7553	6.08333	0.9571	31.9167	4.52511	3.75	0.27866	3.16667	0.405144			19	2.75	0.17078	624.062	35.1259	2.75	0.23274	2.875	0.40697
20	15.5833	1.90875	134	11.4243	4.16667	0.27061	109.583	12.4136	5.66667	0.93203	28.5833	4.13496	3.5	0.398862	3.41667	0.596179			20	2.3125	0.17604	521.312	29.5247	2.8125	0.3191	3.3125	0.33812
21	16	2.01509	87.4167	7.35615	4.25	0.41056	65.1667	8.54563	6.33333	0.92387	24.3333	4.04395	3.66667	0.414388	3.58333	0.763349			21	2.25	0.19365	423.625	24.5377	2.875	0.31458	2.875	0.38595
22	17.25	2.18509	56.5833	4.8562	4.08333	0.49937	35.9167	5.39845	5.91667	1.01099	19.0833	2.69809	3.58333	0.468045	4.41667	0.633154			22	2.5625	0.24098	329.625	19.26	2.9375	0.35904	3.0625	0.37046
23	17.25	2.08939	36.4167	3.44097	4.5	0.35887	21.4167	3.0313	5.91667	1.11775	14.5833	2.44781	3.33333	0.376051	3.91667	0.732972			23	2.4375	0.20349	249.875	15.2703	2.5625	0.32874	3.0625	0.26566
24	17	2.01885	22.4167	2.11939	4.33333	0.44947	12.1667	1.5899	7.08333	1.40593	11.25	2.01932	3.83333	0.705319	3.75	0.565752			24	2.5	0.20412	191.188	12.1957	3.0625	0.43271	3	0.30277
25	16.8333	2.25238	14.6667	1.39443	4.41667	0.52884	6.91667	0.74324	6.75	1.05977	8.58333	1.34535	3.91667	0.499368	3.66667	0.55505			25	2.875	0.23936	158.188	12.6036	2.9375	0.39231	3	0.24152
26	17.3333	2.10459	12	1.26131	4.66667	0.30977	6.08333	0.52884	6.5	1.11124	7.66667	1.2268	3.66667	0.449467	3.83333	0.649398			26	2.5	0.20412	154.562	15.7205	3.1875	0.36764	3.4375	0.30233
27	18	2.1497	11.0833	1.60708	4.75	0.5522	6.5	0.98088	6.25	1.09493	6.41667	0.87437	3.83333	0.457817	4.16667	0.51981			27	2.4375	0.20349	179.562	19.7387	2.5	0.39791	3.5	0.46547
28	17.8333	2.16317	14.75	2.19201	5	0.53654	9.75	2.36811	6.41667	1.01845	6.41667	0.82992	4	0.476731	3.83333	0.715979			28	2.625	0.22127	227	22.4627	3.1875	0.3788	3.5	0.30277
29	18.3333	2.17191	21.9167	4.42181	4.91667	0.51432	14.5	2.97846	6.41667	1.07632	6.25	0.91391	3.91667	0.336162	3.91667	0.743235			29	2.375	0.1797	278.562	26.0677	3.0625	0.46069	3.5625	0.39758
30	19.3333	2.51761	32	6.62296	5.25	0.59193	20.4167	3.84443	6.66667	0.95611	5.66667	0.76211	4.25	0.538305	4.16667	0.613402			30	2.3125	0.2183	323.438	27.2974	2.9375	0.38154	3.3125	0.36192
31	18.8333	2.22191	37.25	7.99728	5.33333	0.58171	27.9167	3.88169	6.25	0.99335	5.75	0.95446	3.75	0.428617	4.25	0.509382			31	2.5	0.20412	347.938	26.0483	3.1875	0.56435	3.5	0.3873
32	19.6667	2.50252	42	8.61377	4.91667	0.43447	33.6667	5.34327	7.08333	1.17072	5.75	0.76994	4	0.492366	3.41667	0.434468			32	2.375	0.15478	345.312	24.0605	3.0625	0.34724	3.375	0.34004
33	20.4167	2.61249	43.1667	9.08448	5.41667	0.51432	33.3333	5.36167	6.83333	1.04326	6.08333	0.89999	4	0.426401	3.83333	0.405144			33	3.0625	0.19298	327	22.1395	2.8125	0.4303	3.8125	0.60703
34	20.5	2.88281	43.25	8.81641	5.5	0.6455	31.1667	4.86146	7.25	1.08799	5.58333	1.04053	4.08333	0.514315	3.83333	0.405144			34	2.4375	0.15729	296.5	19.0153	3.1875	0.43987	3.5625	0.42787
35	20.0833	2.35957	41.1667	7.67111	5.75	0.47871	27.1667	4.42759	6.66667	1.13039	5.75	0.9702	4.25	0.478714	4	0.564076			35	2.375	0.22127	251.312	16.1226	2.9375	0.51209	3.5	0.45644
36	20.3333	2.19273	36.8333	5.9656	5.41667	0.59618	19.9167	3.3131	7.16667	1.24823	5.58333	1.06926	3.83333	0.42343	3.58333	0.48396			36	2.6875	0.1983	210.188	14.622	3.625	0.59774	3.5	0.55528
37	21.5	2.68413	33.25	4.22676	5.5	0.57075	15.9167	2.38511	7.08333	1.26406	5.83333	0.85132	4.41667	0.48396	4.41667	0.633154			37	2.25	0.19365	166.125	12.2892	3.0625	0.55878	4	0.47434
38	20.8333	2.42097	28.5	2.59516	5.41667	0.46804	12.6667	1.59228	7.58333	1.19632	6.25	1.00095	4.58333	0.570198	4.16667	0.561833			38	2.5625	0.18186	130.75	9.81135	3.5	0.66458	3.8125	0.52614
39	21.8333	2.66525	24.0833	1.73405	5.5	0.63365	10.1667	0.91976	8.16667	1.51674	6.5	1.02617	4.33333	0.631656	4.58333	0.52884			39	2.5625	0.22302	105.062	7.92857	3.4375	0.73012	4.125	0.55434
40	21.8333	2.7492	20.6667	1.79787	5.75	0.41056	8.25	0.69767	7.66667	1.42666	6.75	1.12226	4.41667	0.48396	3.58333	0.434468			40	2.5625	0.25769	90.375	6.85011	3.5625	0.40793	3.8125	0.69653
41	22.75	2.72231	17.3333	1.64838	5.41667	0.64501	7	0.76871	7.33333	1.39986	7.41667	1.3169	4.41667	0.434468	4	0.651339			41	2.4375	0.12809	87.5	8.11172	3.5	0.65828	4.1875	0.51816
42	22.5	2.83244	14	1.63299	6.08333	0.55675	6.66667	0.68902	7.16667	1.22371	7.33333	1.01005	4.41667	0.583333	4.25	0.494286			42	2.4375	0.18186	88.6875	9.53883	3.5	0.60553	3.25	0.43301
43	22.8333	2.7547	12.0833	1.26406	5.91667	0.54298	5.75	0.76003	7.83333	1.30752	8.25	1.29758	4.41667	0.434468	4.41667	0.52884			43	3.125	0.31458	96.5	10.2867	3.4375	0.72439	3.8125	0.55692
44	23.0833	2.59212	11	1.13485	5.66667	0.56854	5.58333	0.62107	8	1.30268	8	1.12815	4.58333	0.451569	3.91667	0.621074			44	2.5625	0.18186	110.25	11.1065	3.4375	0.6453	3.75	0.48734
45	23.5833	3.04874	9.91667	1.03322	5.5	0.39886	5.33333	0.43228	8.08333	1.44316	8.83333	1.22989	4.75	0.552199	4	0.507519			45	2.75	0.25	127.25	12.9899	3.625	0.56917	4.25	0.69821
46	24.4167	2.88533	8.75	0.83598	6.16667	0.63763	5.25	0.62915	7.83333	1.56105	8.75	1.43614	5	0.662868	4	0.389249			46	2.5625	0.22302	139.812	14.2838	3.375	0.79517	4.3125	0.61724
47	23.6667	2.65813	8.91667	1.20892	5.66667	0.56854	5.08333	0.70128	8.33333	1.48902	9.41667	1.10411	4.91667	0.645008	4.58333	0.416667			47	2.5625	0.25769	152	15.9013	3.6875	0.60359	4.25	0.64872
48	24.9167	2.64133	8.25	0.77971	5.66667	0.52705	5	0.52223	8.66667	1.57794	9.83333	1.27228	5.25	0.697669	4.25	0.462618			48	2.625	0.1797	149.125	15.4523	3.75	0.67392	4.375	0.67004
49	25.1667	2.8573	8.5	0.74366	6.08333	0.712	5.41667	0.48396	8.33333	1.41064	10.5	1.40616	5.33333	0.677935	3.5	0.398862			49	2.875	0.1797	143.5	13.7783	4.0625	0.69203	4.25	0.55902
50	25	3.07729	8.16667	0.62563	5.83333	0.50503	5.08333	0.52884	8.5	1.56428	11.0833	1.02586	5.66667	0.568535	4.75	0.462618			50	2.5625	0.18186	138.875	12.0066	3.4375	0.5843	4.6875	0.79435
51	25.25	2.908	8.41667	0.64501	6.08333	0.43447	5.33333	0.44947	9.08333	1.51986	11.0833	1.22758	5.08333	0.596179	4.41667	0.608753			51	2.875	0.22127	129.562	10.0793	3.875	0.72385	4.125	0.59073
52	25.8333	2.87843	9	0.78817	6.33333	0.51247	5.66667	0.55505	9.16667	1.67799	11.5833	1.45362	5.33333	0.677935	4.5	0.583874			52	2.6875	0.17604	117.938	9.56838	3.6875	0.77845	4.0625	0.60875
53	25.8333	2.69633	8.75	0.79891	6.08333	0.73297	5.75	0.42862	9	1.71004	11.5	1.46422	5.5	0.609272	4.41667	0.52884			53	2.9375	0.24948	107.438	8.45132	4	0.65828	4.5625	0.68294
54	26.1667	3.01721	8.5	0.76376	6.5	0.78335	5.66667	0.35533	8.58333	1.44316	12.1667	1.60885	5.41667	0.514315	5	0.507519			54	2.875	0.125	95.75	7.93962	4.5	0.88034	4.375	0.65749
55	26.1667	2.69633	9.83333	0.96006	6	0.84387	5.91667	0.2599	9.08333	1.68081	12.1667	1.45557	5.5	0.783349	4.75	0.604591			55	2.9375	0.2809	84.4375	7.12213	4.125	0.83604	4.75	0.64872
56	27	3.16946	9.41667	0.76335	6.5	0.67979	6.33333	0.482	9.08333	1.59762	13.3333	1.76812	5.83333	0.649398	5.33333	0.481999			56	2.6875	0.2183	75.4375	6.8914	4.0625	0.80348	4.625	0.69447
57	26.6667	3.18218	10.0833	0.85686	6.16667	0.73684	6.08333	0.39807	8.91667	1.58811	12.8333	1.424	5.66667	0.666667	4.75	0.538305			57	3	0.27386	68.6875	6.39773	4.4375	0.85132	4.625	0.75208
58	28	3.05009	10.75	0.86274	6.5	0.81184	6.58333	0.45157	9.5	1.67196	13.0833	1.90079	5.58333	0.668086	4.58333	0.514315			58	2.75	0.14434	60.1875	5.57914	4	0.79582	4.625	0.81586
59	28	2.66003	11	0.86164	6.33333	0.67794	6.33333	0.44947	9.83333	1.80418	13.5	1.90891	6.41667	0.570198	4.41667	0.434468			59	2.875	0.23936	56.5625	5.40059	4.125	0.84595	4.5	0.63901
60	27.4167	3.30623	12	0.87039	6.41667	0.74324	6.66667	0.52705	9.58333	1.68531	13.5	1.58831	5.33333	0.819584	5	0.78817			60	3.125	0.23936	51.625	4.93784	4.0625	0.80348	4.875	0.71224
61	27.5833	3.06114	12.25	0.88869	6.5	0.76376	6.91667	0.52884	9.33333	1.70264	14	1.91089	6	0.768706	5.16667	0.600925			61	2.5625	0.25769	46.375	4.25527	4	0.74162	4.875	0.6638
62	28.1667	3.10628	12.0833	0.82074	6.83333	0.51981	7	0.56408	9.33333	1.72475	14.4167	1.68531	5.75	0.552199	5	0.639602			62	2.8125	0.27717	41.9375	4.1698	4	0.7303	4.6875	0.68141
63	27.9167	3.08824	13.0833	0.86566	6.25	0.75	7.16667	0.45782	9.33333	1.6299	13.5833	1.99415	6.5	0.712444	5.41667	0.722562			63	2.8125	0.1875	40.375	4.04956	4.4375	0.96163	4.5	0.69522
64	28.4167	3.19436	13.3333	1.01752	7.08333	0.78295	7.83333	0.66096	9.66667	1.72913	14.0833	2.09783	5.83333	0.672324	5.25	0.686725			64	3	0.18257	37.0625	3.75995	4.1875	0.84764	5.0625	0.75536
65	28.3333	3.25049	13	1.10096	6.83333	0.77688	7.08333	0.55675	10.5	1.76025	13.6667	1.9669	7.08333	0.690392	4.83333	0.736837			65	2.625	0.20156	37.625	3.96429	4.3125	0.82016	4.625	0.84595
66	28.4167	3.08333	13.25	1.20683	7.83333	0.76706	8.08333	0.64501	10.5833	1.86458	13.8333	2.11715	6.58333	0.656648	5	0.522233			66	2.6875	0.23662	35.1875	3.74413	4.25	0.73881	5	0.82664
67	29.3333	3.10994	13.5	1.28806	7	0.78817	7.66667	0.72125	10.25	1.80959	14.0833	2.02432	6.16667	0.66096	5.33333	0.55505			67	2.75	0.19365	33.5	3.26343	4.375	1.05623	4.9375	0.78246
68	29.25	3.31463	14.5	1.47453	7.08333	0.69039	8.08333	0.51432	10.4167	1.78146	14.8333	2.11357	6.41667	0.782946	5.33333	0.541229			68	3.0625	0.23218	31.1875	3.15333	4.875	0.89849	4.9375	0.78246
69	28.0833	3.10048	15.4167	1.42732	7.08333	0.64501	8	0.62765	10.0833	1.84415	14.25	2.2801	6.25	0.686725	5.58333	0.542976			69	3.375	0.23936	30	2.53804	4.625	0.84595	4.75	0.71005
70	28.75	3.37577	15.6667	1.42134	7.08333	0.69039	8.5	0.65713	9.91667	1.8068	14.9167	2.47857	5.91667	0.633154	5.08333	0.596179			70	2.875	0.30104	28	2.57229	4.5	0.77996	4.875	0.72385
71	29.5833	3.1801	15.5	1.57394	7.25	0.85391	8.33333	0.61955	10.1667	1.88629	14.5	2.08712	6.33333	0.731679	5.5	0.733402			71	2.875	0.1797	27.375	2.49479	4.625	0.78462	4.875	0.80039
72	29.25	3.13612	16.9167	1.68081	7	0.6742	8.5	0.65713	10	1.81742	14.3333	2.03877	6.25	0.565752	5.41667	0.468045			72	3.4375	0.22302	26.3125	2.42851	4.5625	0.88961	5	0.78528
73	29.6667	3.05588	17.0833	1.76866	6.58333	0.76335	8	0.75879	10.6667	2.0201	14.6667	2.47513	6.83333	0.877612	5.16667	0.625631			73	2.8125	0.22765	25.75	2.69799	5	0.92195	5	0.87082
74	29.5	3.09814	16.9167	1.54458	7.41667	0.77321	8.08333	0.712	11.4167	2.07605	15.5	2.18985	6.83333	0.824192	5.08333	0.570198			74	3.3125	0.1983	25.0625	2.34426	4.5625	0.89428	5.25	0.82412
75	29.3333	3.4429	17.5833	1.8928	6.91667	0.75336	8.5	0.45227	10.5833	1.94414	14.5833	2.19317	6.41667	0.856865	5.08333	0.656648			75	2.9375	0.17002	23.875	2.11123	4.25	0.93318	5	0.8612
76	30.1667	3.02222	17.0833	1.72529	7.41667	0.86566	8.75	0.80834	10.75	1.74132	15.1667	2.44588	6.75	0.789371	5.41667	0.583333			76	3.25	0.23274	23.3125	1.76238	4.375	0.90312	5.1875	0.92294
77	30.5833	3.27631	16.9167	1.86051	7.16667	0.8862	9.08333	0.80206	10.4167	2.01306	15.6667	2.47207	7	0.953463	5.75	0.641081			77	2.8125	0.24527	21.4375	1.84384	4.6875	0.86948	5.0625	0.88256
78	29	3.20038	17.75	1.67931	6.75	0.75	9	0.7785	11.1667	1.84979	15.8333	2.43346	7.16667	0.877612	5.75	0.616994			78	2.875	0.20156	21.0625	1.68688	4.875	0.99111	5.5	0.86603
79	30.3333	3.59784	18.3333	1.83952	7.58333	0.92489	9.41667	0.78295	11.1667	1.99558	15	2.16025	6.75	0.826869	5.5	0.811844			79	3.25	0.21409	20.25	1.74523	4.75	0.95525	5.6875	1.03971
80	29.9167	3.41445	18.75	1.93894	7.75	1.03078	9	0.92932	10.3333	1.87622	16.25	2.2801	7	0.984732	5.25	0.79891			80	3.625	0.28687	20.5625	2.07358	4.875	0.94813	5.375	0.83604
81	30.4167	3.51072	18.9167	2.03179	7.41667	0.89153	10.5833	1.01845	11.1667	1.81673	16	2.21565	7.33333	0.881917	5.91667	0.583333			81	2.875	0.25617	19.5625	2.29849	4.625	0.94373	5.4375	0.79566
82	31.75	3.31234	18.5	1.97523	7.75	0.76003	10.4167	0.69039	11.4167	1.8888	16.5	2.24114	7.25	0.888692	6.83333	0.894709			82	3.25	0.2958	20.0625	2.65435	4.375	0.88447	5.1875	0.73154
83	31.9167	3.72025	19.8333	2.08106	7.75	0.75	10.4167	1.04779	11.1667	1.91419	16.0833	2.49684	7.25	0.930339	6	0.590326			83	3.25	0.21409	19.625	2.62341	5.0625	1.0061	5.1875	0.87187
84	32.0833	3.9244	19.5	2.25462	7.41667	0.78295	11.0833	0.98825	11.75	2.18509	15.75	2.17466	7.41667	0.891529	5.75	0.73983			84	3.25	0.19365	21.0625	2.68866	4.75	0.91059	5.4375	0.84641
85	31.0833	3.74259	19.8333	2.29569	7.66667	0.87328	12.4167	0.91667	11.5833	1.87672	16.5	2.40738	6.91667	0.957097	6.33333	0.84686			85	3.125	0.23936	21	2.57229	5.3125	0.89777	5.625	0.90312
86	31.75	3.45123	20.75	2.12177	7.83333	0.84238	12.8333	1.03597	12.0833	1.90477	15.9167	2.26789	7.41667	0.995888	6.33333	0.907322			86	3.25	0.2958	21.5625	2.43579	4.8125	1.03368	5.25	0.77728
87	31.9167	3.5791	21.5	2.23098	7.83333	1.12029	12.3333	1.2268	12.25	2.07848	16.9167	2.33698	7.08333	0.722562	5.83333	0.705319			87	3.375	0.1797	20.8125	2.17413	4.875	0.94373	6.0625	0.97668
88	32.0833	3.91086	20.8333	2.09557	8.08333	0.9571	13.25	1.29758	11.5	2.06522	16.5	2.33387	7.58333	0.941134	6.58333	0.865661			88	3.25	0.21409	21.5	2.34521	5.0625	0.91501	5.6875	0.89777
89	32.5	3.44546	21.25	2.25672	7.91667	0.74324	12.25	1.05259	12.0833	1.98654	16.9167	2.62118	8	0.969223	7.33333	1.02494			89	3.375	0.15478	21.75	2.20511	4.8125	0.85741	5.3125	0.79435
90	33.3333	3.59994	21.5	2.59516	7.66667	0.83787	13.8333	1.09982	11.9167	2.01682	16.8333	2.22531	6.83333	0.886202	6.08333	0.802065			90	3.5	0.22361	20.875	2.44758	4.625	1.06409	5.125	0.85574
91	33.3333	3.59573	22	2.60536	8.5	0.92524	14.6667	0.81958	12.4167	2.40409	17.1667	2.5131	7.58333	0.743235	6.08333	0.782946			91	3	0.2582	21.5625	2.38741	5.0625	0.78776	5.625	1.09116
	33	3.98102	22.6667	2.72567	8.25	0.89718	14.5	1.1044	11.8333	1.92996	18	2.58492	8	1.11464	6.25	0.90558				3.5	0.18257	20.5	2.27486	5.0625	0.90585	6.125	0.89849
	34.1667	3.53732	21.75	2.78014	8.16667	0.86017	14.6667	0.97183	11.75	1.97762	17.5833	2.76465	7.08333	0.838996	6.66667	1.02494				2.8125	0.24527	21.3125	2.05896	5	1.04083	5.75	1.01036
	34.9167	3.9186	22.8333	2.75745	8.33333	0.87328	15	1.2673	12.6667	2.26413	16.9167	2.78377	7.91667	0.899986	6.66667	1.03962				3.25	0.17078	21.5	1.8303	5.375	0.96986	6.3125	1.00299
	35.5	4.07784	23.5	2.72336	8.75	1.00849	16.6667	0.84686	12.8333	2.2355	17.6667	2.61213	7.66667	0.864566	6.33333	0.881917				3.1875	0.22765	22.1875	1.75883	4.875	1.02825	5.5	0.85147
	33.9167	3.77684	24.8333	3.35034	8.66667	0.81029	16.0833	1.06215	13.3333	2.28743	17.6667	2.69211	7.5	0.802458	6.91667	1.03322				3	0.20412	23	2.35407	5.125	0.94373	5.6875	0.88844
	34.9167	4.24346	24.8333	3.28411	8.33333	0.964	17.3333	1.08944	14	2.57317	18.8333	2.89418	7.91667	0.96498	6.91667	0.924894				3.4375	0.22302	23.125	2.43392	5.375	0.89849	5.8125	0.93193
	36.9167	4.34403	26.1667	3.72102	8.5	0.88335	18.25	1.32645	12.5	2.22077	18.0833	2.67836	8.16667	0.805599	7	1.07309				3.0625	0.23218	24.1875	2.48532	5	0.95307	5.25	0.87321
	35.5	4.13869	26.6667	4.0477	8.66667	0.94013	18.6667	1.54397	13.6667	2.47819	18.6667	2.76157	8.25	0.826869	7.33333	1.01005				3.125	0.22127	24.125	2.6487	5.125	0.88917	5.9375	1.11605
	35.3333	4.00631	29.25	4.48925	8.66667	1.01752	19.25	1.60078	13	2.28632	18.8333	2.69071	7.66667	0.837866	6.75	0.993349				3.1875	0.16378	24.0625	2.6809	5.25	1.14928	6.375	1.20026
	35.6667	3.88145	29.4167	4.44914	8.91667	0.89153	20.25	1.75	12.5	2.28467	18.6667	2.848	8.16667	1.06482	6.25	0.844994				3	0.22361	24.75	2.74848	5.4375	1.06054	6.3125	1.1095
	36.5833	4.5033	30	4.24978	9.58333	1.09723	21.5	1.49494	13.6667	2.79429	18.4167	2.92704	7.75	0.844994	6.5	0.821123				3.75	0.26615	23.125	2.57532	4.8125	0.85741	5.8125	1.06934
	36.1667	4.09329	31.5833	4.56346	8.83333	0.90314	23.1667	1.92996	13.6667	2.52663	19.5833	3.01878	8	1	7.33333	1.03962				3.1875	0.16378	22.4375	2.43921	4.8125	0.92745	6.25	0.97681
	36	4.06202	31.1667	4.22265	8.16667	0.81495	23.9167	1.99795	14.5	2.63858	18.1667	3.0021	8.91667	0.988252	7	0.912871				3.25	0.19365	22.6875	2.48951	5.125	0.83104	6.4375	0.95293
	37	4.37798	31.8333	4.75591	9	1.00755	24.4167	2.20006	14.0833	2.17234	18.75	3.15058	8.41667	0.792563	6.66667	0.84686				3.25	0.26615	22.9375	2.5273	5.0625	0.91501	6	1.14746
	37.8333	4.34991	33.5833	5.54521	8.91667	1.05499	23.9167	1.63512	13.9167	2.68401	20.6667	3.32423	8.41667	0.96498	6.5	1.00378				3.5	0.20412	24.375	2.5362	5.4375	0.8562	6.6875	1.18223
	38.6667	4.36122	32.6667	4.88866	8.33333	0.99494	27.1667	2.07377	14.4167	2.73988	19.6667	3.43408	8.33333	1.01005	6.75	1.18785				3.375	0.32755	24.6875	2.50286	5.3125	0.91159	6.125	1.05623
	38.25	4.39891	36.6667	5.79359	9.25	1.06689	27.6667	2.17539	14.1667	2.44588	19.5833	3.1991	8.5	0.908712	6.66667	0.855759				3.1875	0.27717	25	2.59968	5.375	0.97841	6.5	1.18673
	38.3333	4.35774	36.25	5.42179	8.75	0.90558	30.3333	2.23381	13.8333	2.62515	21.1667	3.34354	8.5	0.866025	7	0.797724				3.5625	0.28822	23.9375	2.46892	4.75	0.7719	6.125	1.18629
	38.6667	4.51149	38.8333	5.41159	9.08333	0.98056	30.5833	2.15835	13.9167	2.5479	20.4167	3.37876	8.91667	1.11775	7.08333	0.829917				3.5	0.27386	24.1875	2.26241	5.125	0.81586	6.375	1.04831
	38.6667	4.71833	39.3333	5.88698	9.41667	1.11095	31.9167	2.73988	15.75	3.04045	20.3333	3.53625	8.83333	0.983449	7.08333	0.933049				3.5	0.18257	23.6875	2.35888	5.1875	0.83276	6.25	1.08205
	40.0833	4.62447	39.25	5.82981	9.83333	1.11351	33.5833	2.74264	15.5833	3.10537	21.3333	3.32651	8.75	1.081	6.91667	0.972799				3.375	0.25617	25.0625	2.41431	5.25	0.97254	6.125	1.00778
	40.25	4.70191	41.8333	5.7746	9.25	1.16206	34	3.24738	15.5833	2.89843	21.3333	3.63763	8.91667	1.05499	7.08333	0.874368				3.5625	0.24098	26	2.85774	5.3125	0.99045	6.625	1.13238
	41.6667	4.87469	42.5	5.5983	9.25	1.08799	37.9167	3.21091	15.6667	3.09284	21.0833	3.62119	8.33333	0.956107	7.58333	0.856865				3.6875	0.26955	28.9375	3.23969	5.1875	0.97561	6.9375	1.2828
	40.8333	4.52741	42.75	5.64227	9.75	0.99335	38.8333	3.59468	15.75	3.38697	21.25	3.62885	8.5	1.1044	7.58333	1.02586				3.25	0.23274	28.6875	3.42384	5.0625	0.84394	7.125	1.29382
	40.1667	4.9157	43.5	6.486	9.25	1.09493	40.25	3.65796	16.3333	3.35598	22.1667	3.7936	8.41667	0.763349	7.25	1.00095				3.25	0.26615	30.125	3.3824	5.3125	0.80477	6.4375	1.0447
	42.5	5.07594	45.9167	6.37402	10.3333	1.23296	40.1667	3.74334	15.8333	3.03473	22.5833	3.51718	8.66667	0.92387	8.08333	1.13123				3.5625	0.15729	33.125	3.81868	5.4375	0.89893	6.875	1.22772

## Sheet: Supp Fig 2
Supp fig 2a																Supp fig 2b																Supp fig 2c																Supp fig 2d
LRR-RLK	LRR-RLP	G-lectin-RLK	G-lectin-RLP	WAK-RLK	WAK-RLP	Duf26-RLK	Duf26-RLP	L-lectin-RLK	L-lectin-RLP	LysM-RLK	LysM-RLP	Malectin-RLK	Malectin-RLP			LRR-RLK	LRR-RLP	G-lectin-RLK	G-lectin-RLP	WAK-RLK	WAK-RLP	Duf26-RLK	Duf26-RLP	L-lectin-RLK	L-lectin-RLP	LysM-RLK	LysM-RLP	Malectin-RLK	Malectin-RLP			LRR-RLK	LRR-RLP	G-lectin-RLK	G-lectin-RLP	WAK-RLK	WAK-RLP	Duf26-RLK	Duf26-RLP	L-lectin-RLK	L-lectin-RLP	LysM-RLK	LysM-RLP	Malectin-RLK	Malectin-RLP			LRR-RLK	LRR-RLP
3.30917	4.18771	0.87629	-0.02269	3.39149	0.18329	3.15969	0.000571649	3.1367	-0.90844	2.85379	2.95353	0.41134	-0.51506			2.84697	3.38108	0.60242	-0.59045	2.51615	-0.00737	2.65435	-0.00327	3.95627	-0.84365	2.69439	3.14242	0.20206	-0.20652			2.62385	2.28273	0.68416	-0.90935	1.72862	0.08508	1.91124	-0.00057228	2.4711	-0.39401	2.62394	2.81218	0.43404	-0.16629			2.47515	2.01596
4.07536	-0.96124	2.25287	3.00669	3.37711	0.000661406	0.72862	0.01694	2.44131	-1.28252	3.05789	-0.54526	0.000829038	0.6261			3.59787	-1.31432	1.68141	3.9369	3.00267	0.00222	0.29302	-0.00619	1.99996	-0.95429	2.19652	-0.41602	0.000474205	0.72328			2.61099	-0.35931	1.411	0.87021	2.92925	0.000307994	0.59871	-0.00093716	1.98226	-1.40538	1.85532	-0.31193	0.000475095	0.54489			2.11851	-0.58907
-0.72035	2.96334	4.2769		-0.03734	1.16142	3.46748	0.000571649	-0.23819	-1.26533	3.13479		0.29534	1.73005			-0.47879	2.30421	4.2427		1.52356	1.05698	2.54007	-0.00327	-0.13793	-0.71043	0.23358		0.05062	1.14261			-0.31728	0.77472	2.55417		1.41378	0.90657	2.45706	-0.00057228	0.24285	-1.20892	0.41155		0.02569	1.01113			0.13314	2.30039
1.13551	4.58513	4.76205		1.38252	0.57162	2.86291	0.000571649	3.37819	-0.97787	3.52298		-0.27498	4.16891			0.45872	4.36634	2.92562		1.36337	0.15505	4.2939	-0.00327	2.5881	-0.17593	3.08815		0.28927	3.98253			0.56937	3.27763	3.5629		3.12682	0.26229	3.27625	-0.00057228	1.96228	-0.44124	2.02317		0.10263	2.90573			0.01477	4.4251
0.05408	-0.98179	3.05294		3.87364	1.02405	-0.45775	0.01694	1.6911		-1.73788		-0.18649	-0.02302			0.25128	-1.07068	1.87776		2.99475	0.94105	-0.46112	-0.00619	0.98092		-2.45941		-0.40221	0.01297			0.55115	-0.64831	2.02384		2.65122	0.75244	0.39417	-0.00093716	0.48821		-1.45207		0.20886	0.03471			-0.12346	-0.5715
0.19143	-0.15685	0.91417		2.98819	2.23706	2.10834	-0.57453	0.000755279				-0.64295	0.47481			-0.12642	-0.513	1.20575		3.58595	2.17973	2.65303	0.07325	0.000547964				0.2885	1.14156			0.53322	-0.08481	1.47294		3.46246	1.27008	2.64454	-0.377	0.000401268				0.29781	0.47275			0.06831	-0.77178
2.93485	0.70319	1.03997		1.91195	2.82602	6.93132	-1.1024	0.00077014				0.000804111	0.04908			2.36545	0.73888	1.48908		1.88462	2.05056	6.3011	-0.97808	-0.00104				0.000499132	-0.21621			2.29832	0.56434	1.21574		1.53535	1.04667	3.72711	-0.36778	-0.00116				0.000450587	0.58124			1.9129	0.97712
-0.38766	2.38923	0.06824		1.85628	3.63118	5.49384	1.82312	0.24479				-0.49567	1.42503			0.28893	1.88469	-0.17301		2.09995	3.98134	4.30096	1.40313	-0.01794				-0.69981	0.72331			-0.6034	2.61791	-0.68098		1.73197	1.99046	2.36422	0.53412	0.31285				-0.66869	1.64937			0.30906	1.30488
-0.33507	-0.14194	2.37153		0.000729681	-0.72169	0.20678	1.60892	5.65078				2.17958				-0.65337	-0.08396	1.47524		0.000573562	-0.24589	0.75306	0.9744	4.57887				2.06634				-0.62181	0.09553	1.63995		0.000377166	0.13046	0.68753	1.32284	3.29427				1.88197				-0.60116	-0.14348
0.08996	-1.40265	0.46044		3.69515	-0.08373	1.17916	0.00498	4.73433				1.00463				-0.3086	-1.08803	0.72968		3.35455	-0.19807	0.39696	0.03352	3.85301				0.67823				0.65711	-0.4478	0.74054		2.14447	0.00453	0.42094	-0.05638	3.56144				0.57264				-0.17293	-0.49869
1.86347	-0.93421	0.15622		0.68586	-0.26524	2.56438	-0.63045	0.88522				0.45741				0.88384	-0.81831	-0.03911		0.20263	-0.06285	2.38438	-0.44393	0.48107				0.42178				1.39272	-0.56263	-0.03301		-0.18927	-0.79218	1.93295	0.29174	0.22277				0.56457				0.0677	-0.67059
0.36923	1.64485	1.12157		3.22371	-1.56442	4.20279	0.76092	1.10835				-0.000754035				0.51482	1.40776	0.06009		2.70246	-1.30391	4.29887	0.31596	0.6906				0.000484091				0.44409	1.7418	0.57475		1.76694	-0.76768	3.65002	0.19376	1.27144				0.000465294				0.50291	1.69765
-0.55581	0.25459	3.26001		0.72317	-0.02196	4.46715	0.32424	1.87599				0.25953				-0.63316	0.7371	2.76042		0.80398	-0.04021	4.15322	-0.28443	1.61592				-0.27709				0.17962	0.92238	2.39374		1.26436	0.08617	3.63633	-0.58404	0.78093				0.44616				-0.041	0.82439
-0.61568	-0.93436	3.73762		0.74222	-1.28893	2.82985	0.50375	0.32678				-1.44684				-0.29293	-0.58881	2.62461		0.37352	-1.53546	3.0628	0.66931	0.1588				-1.47059				-0.86696	-0.70272	2.35495		1.00386	-1.21906	2.39088	0.88763	-0.22418				-0.60103				-0.37482	-0.37332
3.57076	1.67027	-0.08184		0.000838591		3.57009	-1.45934	2.67491				0.33681				4.15587	1.11531	-0.54761		-0.00111		2.82342	-2.33931	1.11557				0.0492				2.93587	0.59232	-0.93124		0.000484976		2.02221	-1.82416	1.32043				0.28944				1.83695	0.92947
1.19893	2.02562	2.74531		3.73119		0.83377	-1.15566	-0.14756				1.08254				1.05302	0.85793	2.9163		2.98871		1.15801	-0.93778	-0.17195				0.37467				1.03232	1.09512	2.23277		2.0347		0.88112	-0.68042	-0.66841				1.31833				0.5317	0.59763
-0.50174	-1.39565	0.4521		3.06582		-2.64888	-0.0846	3.09144				1.0625				-0.61911	-0.39827	-0.06222		2.58194		-2.8781	0.21498	1.98994				1.22668				-0.41073	0.01444	0.48775		1.61843		-1.07553	0.78448	1.82172				1.22686				-0.50385	-0.99889
1.81199	2.60581	2.43039		0.23325		0.4747		-0.49839				2.04081				0.71023	1.85102	1.23251		-0.43089		1.46267		0.06476				1.68095				0.21424	2.40926	1.01957		-0.10776		0.92563		-0.5247				1.57037				0.50053	2.01775
2.857	0.26639	4.12553		0.000819069		1.52521		0.35454				3.6686				2.80266	0.69642	2.92454		0.000484174		1.68295		0.31405				3.14141				1.84297	0.8996	3.79823		0.000465293		1.5243		0.06307				3.12642				1.47044	0.1478
0.43666	-0.83045	0.57446		1.4173		1.68692		5.81739				1.69609				-0.26959	0.03638	0.70935		1.08108		2.57598		4.54889				1.40338				-0.28298	-0.04734	0.14438		1.4661		2.15912		4.24583				0.76425				-0.02351	-0.1608
4.58743	3.77244	4.10905		1.3576		2.00456		2.33487				-1.55241				4.36664	2.66742	3.84537		0.73521		2.98306		1.06471				-1.1331				3.00483	2.69638	3.20462		1.89488		2.36038		2.60613				-1.14101				2.77219	2.53532
0.000814077	0.15474	0.34844		0.000710405		-1.63699		-1.27708				-0.98954				0.000489167	1.15614	0.128		-0.000979492		-0.32054		-0.66327				-0.4949				-0.00111	0.66157	0.16722		0.000356374		-0.90468		0.2184				-0.24131				0.000490286	0.3519
1.3556	2.81103	1.53951		0.18595		3.47711		2.3611				-1.26727				0.51774	1.08713	1.10979		0.03515		3.39689		0.94387				-0.22823				0.7741	0.31302	1.31035		0.35973		2.50583		1.27537				0.01945				0.31265	0.83472
-0.67874	0.47704	1.89768		0.23088		2.9304		2.7168				3.3695				-0.14124	0.9099	0.99808		0.73528		3.30713		1.99753				2.34312				-0.62101	0.6431	0.84472		1.25301		2.03568		1.53769				2.00702				0.0176	0.18404
5.32133	2.19142	3.31663		2.6963		4.60064		-1.20377								5.3182	1.49774	1.5215		1.97696		3.84602		-0.6515								3.06063	1.64399	1.68808		1.66709		5.72114		-0.83925								3.68004	1.75729
-0.32432	1.1822	2.87386		-0.62586		5.62366		-1.36606								-0.45697	3.30252	1.85706		0.11342		4.25285		-0.28135								-0.55327	1.41133	1.47485		1.62158		4.42677		-0.31518								-0.32882	0.81302
-0.28399	2.19625	3.45114		1.28156		-0.45746		-0.16847								0.01292	2.33942	2.61687		1.00386		0.28195		-0.14218								-0.06015	1.66829	2.46124		1.27802		0.02752		0.28444								0.14187	1.08633
0.59981	3.93633	0.18392		6.58331		-0.60513		-0.58809								0.39228	3.49665	0.35278		4.69103		0.72394		-0.7095								-0.2982	2.42011	0.80968		4.47069		0.47311		-0.27541								-0.29037	2.87429
-0.08013	1.09557	-0.65241		-0.95679		-0.00076924		0.73304								0.25378	1.08658	-0.61374		0.20503		0.000499296		1.1899								0.10092	1.16286	-0.52749		0.53956		0.00202		1.51457								-0.10672	0.94778
0.13556	0.76615	2.99909		5.12143		3.71215		3.21192								-0.01676	0.63333	1.81852		5.11572		3.19823		2.45701								-0.17135	0.82122	0.99441		1.78362		2.17906		4.90398								-0.01522	0.71448
0.12667	3.39674	1.89224				0.000818736		3.86215								-0.52596	3.62486	1.23709				0.000484508		3.76021								-0.14083	2.75502	1.05298				0.000465374		2.97362								-0.11847	3.1596
1.2751	0.38741	3.00013				-0.03132										1.01527	0.53415	1.94361				0.19495										0.87654	0.24733	1.40742				0.87883										0.85954	-0.03141
0.08121	3.25526	1.61471				1.9656										-0.36024	2.28134	1.29402				1.31081										0.29917	2.17532	0.89511				0.5948										0.65439	2.6166
5.18697	3.1312					3.05611										4.47893	2.56825					2.6734										3.06119	2.59172					2.10607										4.43182	2.63657
-0.25222	1.48199					2.05716										-0.82414	1.02726					1.61828										-0.3957	1.12501					0.72565										-0.12005	0.64338
0.33942	0.97228					3.89959										-0.16656	0.1243					3.40025										0.11003	0.09891					2.88317										0.23967	0.2982
5.35638	0.05938					4.32092										5.37061	-0.01028					4.66435										3.26847	-0.05243					2.23031										2.70951	0.09494
-0.03105	2.03787					4.15597										-0.44022	2.0563					3.96384										-0.45674	2.09381					2.91703										-0.12363	1.85465
-0.40448	2.21272															-0.10923	1.82767															0.15468	1.3183															-0.27971	1.57779
-0.46426	3.38451															-0.12711	3.50515															-0.69228	3.43128															0.27856	2.70412
0.11451	2.00832															0.64316	2.94592															0.64291	2.57884															0.20166	1.15161
-0.77599																-0.1364																-1.20716																-0.23686
2.85378																2.28105																1.67564																2.14809
3.75793																3.48578																3.00526																3.15473
1.87439																1.51342																1.34388																1.75775
0.54211																1.56989																0.52672																0.06455
-1.35396																-1.17441																-1.59475																-0.95048
-0.82365																-0.67413																-1.22554																-0.39403
3.17856																2.87588																2.28697																2.45323
-1.27683																-1.60695																-0.98047																-0.92185
-1.06984																-1.29454																-0.74416																-0.58972
-0.75958																-0.49351																-1.43184																-0.12711
-1.66803																-1.40162																-0.68027																-1.41841
-0.89201																-0.56479																-1.29961																-0.40537
-0.75007																-0.03396																-1.24431																-0.35301
-0.3028																-0.20101																-0.67322																0.09858
0.9869																1.32805																1.03569																0.12763
4.09201																3.77479																1.77462																2.83258
-1.15041																-0.90181																-0.79817																-0.85454
-1.5253																-0.89943																-0.82475																-0.72115
0.15238																0.27185																-0.15392																0.11919
-0.9979																-0.84129																-0.5283																-0.68438
-0.83761																-0.17776																-0.97085																-0.57027
-0.39302																-0.61888																0.28736																0.1341
-1.25243																-0.97341																-1.04937																-0.6306
-0.55575																-0.91311																-0.51262																-0.40251
0.00238																0.000499049																0.000450505																0.000501025
-0.06309																-0.58632																0.40103																-0.12567
-0.49452																-0.05957																-0.68007																-0.25207
-1.12317																-0.98419																-1.17872																-1.20691
2.61256																1.60979																1.31547																0.84707
-1.16473																-0.90501																-1.13824																-0.90878
-0.61454																-0.57871																-1.3583																-0.49262
0.00378																-0.000905896																0.00028332																0.00224
0.000838591																-0.00111																0.000484976																0.000465772
-1.15004																0.03412																-1.13114																0.19584
-0.32427																0.28723																0.09514																-0.06716
-0.6478																-0.30015																-0.54315																-0.21207
-1.32181																-1.07099																-1.03826																-1.06176
-0.55268																-0.56051																-1.13308																-0.67225
-1.32312																-0.897																-1.48983																-0.91515
-0.813																0.23494																0.11138																-0.29157
-1.20409																-0.85121																-0.79042																-0.713
-1.02779																-0.4975																-0.34818																-0.56007
-1.0293																-1.08436																-0.65216																-0.66824
-0.88137																-0.72831																-1.41395																-0.76821
0.18529																0.68057																0.66023																0.08252
-1.45511																-0.93406																-0.68795																-0.92124
-1.32931																-1.09147																-0.85705																-0.92575
-0.41984																-0.50975																-0.7443																0.24485
-0.00528																0.000918988																-0.00373																0.000920425
-0.70153																-0.78011																-0.9329																-0.702
-0.77042																-0.29986																-0.33474																-0.66711
-1.0282																-0.23572																-0.58033																-0.00544
2.47331																3.10572																2.44375																1.45321
-0.30516																-0.35983																-0.77261																-0.44814
-2.33051																-2.464																-2.10779																-1.81803
-1.21996																-0.32009																-0.28905																-0.69268
-1.24623																-1.50433																-0.81224																-1.19143
-1.10962																-1.07313																-0.76651																-0.60355
0.31738																0.15074																0.23909																0.18504
0.00075485																0.000548393																0.000401419																-0.0026
-0.6522																-0.60239																-0.31078																-0.48918
-0.60608																-0.53186																-0.20079																-0.43902
-1.8513																-1.73832																-1.21786																-1.62906
0.00076973																-0.00104																0.000416213																0.000534632
-0.70639																-1.07895																-0.5577																-0.57383
-0.67321																-0.31184																-0.35006																-0.36465
0.07949																-0.10248																0.01644																0.03434
-0.797																-0.90061																-0.63206																-0.76777
1.42833																0.63864																0.84415																0.10561
-1.52883																-1.88097																-1.10662																-1.33631
-0.2934																-0.33515																-0.01107																-0.32824
-1.52062																-1.16733																-1.01584																-1.1722
-0.74207																-0.68937																-0.48619																-0.56158
-0.23316																-0.85494																-0.33311																-0.4357
-0.92008																-0.20362																-0.03307																-0.44382
1.29807																1.83973																1.38922																1.09849
2.01702																1.60907																1.92745																2.26151
0.35712																-0.23531																0.03609																0.26489
-0.49311																-0.12849																-0.36177																-0.18965
-2.75174																-2.1489																-1.1418																-1.74722
-1.70929																-1.23217																-1.46854																-1.2641
-0.62446																-0.22449																-0.21426																-0.35529
-0.886																-0.73477																-0.6053																-0.65721
-0.85325																-0.43141																-0.51338																-0.41514
-0.08672																0.04864																0.17134																-0.0161
0.60538																-0.31735																-0.29602																-0.41361
0.73172																0.06317																0.56649																0.2845
3.1451																2.40546																2.31799																2.65645
0.28787																-0.44017																1.68008																0.21621
-0.08257																0.0985																0.06925																0.47537
1.62278																0.92619																1.26081																1.19599
1.09886																0.74354																0.49482																0.40426
1.11907																1.1294																0.85773																-0.52607
1.52207																0.79749																1.07058																0.93911
-0.19254																0.33826																0.27865																0.14297
1.05634																0.78627																0.99388																1.14943
2.7456																1.65538																1.95363																1.71334
1.39872																1.3977																1.61477																0.9392
2.47494																1.234																0.77067																1.68798
-0.20159																0.35511																-0.26772																-0.61728
0.18018																-0.11589																0.64175																0.37923
0.35767																0.78314																0.4563																0.52962
1.59881																1.57012																0.98474																0.67995
1.68571																1.0981																0.93538																1.38598
3.30761																2.60443																1.9451																2.45528
0.89685																0.2975																0.72572																0.66001
1.23698																1.43539																0.66723																0.65606
3.5284																3.19311																2.78465																2.78835
-0.51152																-0.12924																-0.08555																0.01404
0.17073																0.03472																-0.00962																0.04159
2.41582																2.04267																1.54901																1.83456
-0.04671																-0.44342																-0.61461																-0.22993
3.30313																2.87272																1.90633																2.06399
5.62019																3.7026																3.9325																4.5207
-0.49965																-0.08967																-0.87194																-0.000365592
-1.32833																-1.16534																-0.26353																-0.78393
1.7026																1.35738																0.72811																0.83694
0.78902																0.53553																0.03428																0.13558
-0.4353																-0.34618																-0.36298																-0.59492
-0.24399																0.03793																0.03218																-0.40564
1.83059																1.40681																1.00028																1.62859
2.44354																2.48518																2.27829																2.07464
1.73178																0.91138																2.77872																1.57856
0.59656																0.19993																0.22713																-0.07693
-1.12359																-0.31456																-0.27484																-0.26142
-0.39429																-0.40942																-0.40856																-0.57725
-0.11044																0.14793																0.10806																-0.0685
-0.01837																-0.10937																-0.63673																0.1039
-1.00316																-0.58465																-1.49475																-0.73593
-0.31124																-0.04426																-0.19304																0.13686
-0.20674																-0.15285																-0.78533																-0.03617
-0.12385																0.23498																-0.02224																-0.09869
4.30189																3.65612																3.54847																3.85327
-0.1608																-0.22091																-0.00363																0.23827
0.63805																0.67594																0.68062																0.19027
-0.85725																-0.45369																-0.55565																-0.423
2.83925																1.49172																2.52503																1.60001
-0.09																0.42437																0.39861																0.35251
1.98238																2.16806																2.11085																2.14993
-1.23792																-0.98234																-0.35026																-0.1638
1.64213																2.21564																1.97165																2.20007
-0.09231																-0.11641																-0.12229																-0.09012
-1.48938																-1.6453																-1.1204																-1.01202
-1.65312																-0.71159																-0.58844																-1.03962
-0.31936																-0.20482																-0.6517																-0.0911
-0.32691																-0.27373																-0.44492																-0.25672
0.14257																0.13586																0.14395																0.29902
-1.03914																-0.75225																-1.3638																-0.82728
0.36733																-0.48188																0.59375																0.6555
-0.64011																-0.25862																-0.46598																-0.16814
-2.18097																-2.01302																-0.99155																-1.60308
1.95946																1.6184																1.42828																1.31892
3.19448																3.28535																2.55109																2.3906
2.02522																2.92871																3.02293																2.69538
1.21281																0.62813																1.92948																1.27425
1.0923																0.89837																1.21913																1.04757
0.26041																0.02998																0.01413																0.17219
1.05803																0.97632																0.87054																0.65444
1.94939																1.68929																1.41282																0.81479
1.89542																1.9749																2.35139																2.12879
1.08163																1.30242																0.4469																0.89202
-1.73517																-1.30335																-0.85256																-1.10805
-1.33874																-1.02482																-0.67011																-1.00267
-0.73145																-0.2206																-0.48047																-0.42009
-1.08568																-0.54568																-1.03085																-0.65795
-1.09541																-0.70067																-0.70207																-0.92307
-0.28043																-0.58407																-0.86939																-0.86485
-0.86793																-1.2001																-0.36804																-0.82975
1.84796																1.20062																1.46723																1.43077
-0.17619																-0.64981																-0.14658																-0.39674
0.85384																0.47982																0.84785																0.83724
[truncated: 54 more columns]

## Sheet: Supp Fig 5
Supp Fig 5
Expansion from Glaucophyta & Rhodophyta to green algae	LRR-RLK-I	LRR-RLK-II	LRR-RLK-III	LRR-RLK-IV	LRR-RLK-V	LRR-RLK-VI-1	LRR-RLK-VI-2	LRR-RLK-VII	LRR-RLK-VIII_1	LRR-RLK-VIII_2	LRR-RLK-IX	LRR-RLK-Xa	LRR-RLK-Xb	LRR-RLK-XI	LRR-RLK-XII	LRR-RLK-XIIIa	LRR-RLK-XIIIb	LRR-RLK-XVI	LRR-RLK-XV	RLP (out clade)	RLP (in clade)
Micromonas commoda	-	-	-	-	-	-	-	-	-	-	-	-	-	-	-	-	-	-	-	-	-
Micromonas pusilla CCMP1545	-	-	-	-	-	-	-	-	-	-	-	-	-	-	-	-	-	-	-	-	-
Ostreococcus tauri	-	-	-	-	-	-	-	-	-	-	-	-	-	-	-	-	-	-	-	-	-
Ostreococcus lucimarinus CCE9901	-	-	-	-	-	-	-	-	-	-	-	-	-	-	-	-	-	-	-	-	-
Coccomyxa subellipsoidea C-169	-	-	-	-	-	-	-	-	-	-	-	-	-	-	-	-	-	-	-	0.3491	-
Botryococcus braunii	5.09241	-	-	-	-	-	-	-	-	-	-	-	-	-	-	-	-	-	-	-	-
Chromochloris zofingiensis	-	-	-	-	-	-	-	-	-	-	-	-	-	-	-	-	-	-	-	-0.13722	-
Dunaliella salina	-	-	-	-	-	-	-	-	-	-	-	-	-	-	-	-	-	-	-	-0.56074	-
Volvox carteri	-	-	-	-	-	-	-	-	-	-	-	-	-	-	-	-	-	-	-	-	-
Chlamydomonas schloesseri	-	-	-	-	-	-	-	-	-	-	-	-	-	-	-	-	-	-	-	-	-
Chlamydomonas eustigma	-	-	-	-	-	-	-	-	-	-	-	-	-	-	-	-	-	-	-	0.26095	-
Chlamydomonas incerta	-	-	-	-	-	-	-	-	-	-	-	-	-	-	-	-	-	-	-	-	-
Chlamydomonas reinhardtii CC3269	-	-	-	-	-	-	-	-	-	-	-	-	-	-	-	-	-	-	-	-	-
Klebsormidium nitens	1.92035	-	-	-	-	-	-	-	-	-	-	-	-	-	-	-	-	-	-	0.10133	-
Mesostigma viride	-	-	-	-	-	-	-	-	-	-	-	-	-	-	-	-	-	-	-	-	-
Chlorokybus atmophyticus	-	-	-	-	-	-	-	-	-	-	-	-	-	-	-	-	-	-	-	-	-
Chara braunii	2.27033	-	-	-	-	-	-	-	-	-	-	-	-	-	-	-	-	-	-	-0.67112	-
Spirogloea muscicola	5.59065	-	-	-	-	-	-	-	-	-	-	-	-	-	-	-	-	-	-	2.31397	-
Mesotaenium endlicherianum	3.53996	-	-	-	-	-	-	-	-	-	-	-	-	-	-	-	-	-	-	-	-
Penium margaritaceum	-0.41026	-	-	-	-	-	-	-	-	-	-	-	-	-	-	-	-	-	-	0.77924	-
Expansion from green algae to Bryophytes and Tracheophytes	LRR-RLK-I	LRR-RLK-II	LRR-RLK-III	LRR-RLK-IV	LRR-RLK-V	LRR-RLK-VI-1	LRR-RLK-VI-2	LRR-RLK-VII	LRR-RLK-VIII_1	LRR-RLK-VIII_2	LRR-RLK-IX	LRR-RLK-Xa	LRR-RLK-Xb	LRR-RLK-XI	LRR-RLK-XII	LRR-RLK-XIIIa	LRR-RLK-XIIIb	LRR-RLK-XVI	LRR-RLK-XV	RLP (out clade)	RLP (in clade)
Marchantia polymorpha	-	4.19581	-0.58076	-	-	-0.43288	-	-	4.43246	9.34059	0.41781	-0.31945	-	0.59211	2.62958	0.46272	-0.76477	-0.53859	-	-	0.13657
Marchantia paleacea	-	5.01025	-0.30894	-	-	-0.37678	-	-	0.98993	9.07209	-0.06517	-0.50143	-	0.31219	2.49002	0.6074	-0.74151	-0.49295	-	-	0.24899
Anthoceros agrestis	-	2.14349	-0.31155	-	-	-	-	-	13.8682	5.17485	-0.53435	-0.62748	-	1.6145	3.84277	0.20101	-0.61372	-0.2423	-	-	0.86642
Anthoceros punctatus	-	3.9987	0.61334	-	-	2.27365	-	-	7.71062	3.52196	14.5498	-0.12703	-	4.74394	4.45608	-	0.35781	-0.5561	-	0.3419	3.15512
Anthoceros angustus	-	5.4663	0.58613	-	-	2.21843	-	-	4.13822	4.33482	14.5558	-0.14175	-	4.64705	4.57862	-	1.00237	-0.12717	-	0.31927	1.58002
Sphagnum fallax	-	1.40961	-0.07648	-	-	2.33144	-	-	9.63728	2.45134	2.74787	-0.000567438	-	4.84534	1.9983	-	1.07268	1.71044	-	1.04839	1.33679
Sphagnum magellanicum	-	2.61575	0.066	-	-	1.88404	-	-	6.36699	3.54152	16.8811	0.15362	-	4.66757	4.30664	-	1.39243	0.40786	-	0.41864	1.08077
Fontinalis antipyretica	-	2.23515	0.71682	-	-	2.09656	-	-	8.8873	3.49121	5.70921	0.03219	-	4.79543	1.68369	-	2.2109	1.51934	-	0.26931	1.0686
Ceratodon purpureus	-	3.18674	-0.12474	-	-	-0.21067	-	-	4.04068	5.86904	4.52534	-0.36853	-	2.32391	5.31467	-	0.63696	0.28439	-	0.94134	1.53104
Physcomitrium patens	-	3.4754	0.02917	-	-	-0.07187	-	-	4.92704	7.84612	2.71253	-0.25749	-	3.55979	6.42505	-	0.92481	-0.24488	-	1.2827	1.97611
Selaginella moellendorffii	-	-	-0.10196	-	-	-0.39259	-	-	4.81839	0.00684	-0.08888	-0.02814	-	4.96827	4.10226	-0.21668	0.00775	-0.01163	-	0.49391	0.70424
Ceratopteris richardii	-	3.50039	-0.10008	-	-	2.65209	-	-	8.06976	4.04471	-0.39132	0.62315	-	4.12636	5.49261	1.09322	0.8514	0.98088	-	0.99604	2.7409
Azolla filiculoides	-	-0.0306	-0.00923	-	-	1.68052	-	-	9.69861	2.33239	-0.66494	0.34026	-	5.1142	4.09299	-	0.6677	2.27128	-	3.94448	1.14881
Salvinia cucullata	-	-0.65669	0.05263	-	-	1.84789	-	-	14.9132	1.06527	-0.64401	0.70873	-	4.49658	4.69577	-	0.77183	1.31702	-	6.00427	2.13909
Gnetum montanum	-	0.76653	0.12842	-	-	3.88469	-	-	6.7984	1.78327	-0.38941	1.19811	-	2.42827	8.52515	8.44896	0.26627	-0.50323	-	2.00343	3.1605
Ginkgo biloba	-	0.000195302	-0.3611	-	-	-0.30858	-	-	3.41539	0.86239	-0.48144	-0.44687	-	2.39685	6.46731	40.4619	-0.42644	-0.1562	-	1.55078	1.49421
Sequoiadendron giganteum	-	0.46564	-0.25102	-	-	-	-	-	2.23505	1.23922	-0.66228	-0.45964	-	1.13325	7.91591	44.7306	0.12062	-	-	0.66124	1.16586
Sequoia sempervirens	-	0.70317	-0.38803	-	-	-0.66886	-	-	3.22927	1.19555	-0.88962	-0.29358	-	2.79594	8.44843	47.6819	-0.22171	-0.64079	-	0.08589	1.78725
Thuja plicata	-	2.01076	0.00968	-	-	0.17072	-	-	3.98415	1.74914	0.9512	-0.53171	-	2.56052	8.83407	44.7962	-0.51442	-0.6825	-	0.91957	3.22324
Abies alba	-	-	-0.70294	-	-	-	-	-	0.71082	-0.88898	-	-0.67852	-	-0.62395	-0.14272	-0.65451	-0.88888	-	-	-0.34111	-0.35572
Picea abies	-	0.63194	-0.20395	-	-	-0.38465	-	-	2.92959	-0.23501	-	-0.50772	-	1.3753	5.89187	24.3936	-0.74477	-0.74968	-	1.27013	1.71307
Pseudotsuga menziesii	-	3.55595	-0.46272	-	-	-0.2732	-	-	3.64132	0.7067	-0.51547	-0.51547	-	2.06056	1.90719	27.4308	-0.59806	1.75948	-	0.78753	0.26236
Pinus lambertiana	-	2.42852	-0.12397	-	-	0.01575	-	-	3.32437	-0.15816	-0.66142	-0.32283	-	2.0892	9.15748	33.4943	-0.5787	-0.17359	-	2.33093	1.03566
Pinus taeda	-	5.23616	-0.45884	-	-	-0.51197	-	-	2.11657	-0.19105	-0.75598	-0.41436	-	0.54134	12.8601	47.7759	-0.29153	-0.00735	-	0.2003	1.83639
Amborella trichopoda	-	0.90798	0.70629	-	-	0.97843	-	-	7.42281	0.63971	-0.01079	0.05516	-	3.62846	5.06718	9.20553	-0.17941	0.60964	-	2.24391	1.11465
Euryale ferox	-	4.19355	1.69683	-	-	4.55904	-	-	15.6406	-0.13613	2.82184	1.08464	-	4.12079	7.06061	7.06507	-0.27946	0.69605	-	4.98161	0.25335
Nymphaea colorata	-	5.76521	0.94466	-	-	3.67667	-	-	13.9326	0.4535	5.13814	0.403	-	3.10284	6.24885	62.326	-0.51506	0.90246	-	3.31329	2.04607
Nymphaea thermarum	-	1.06796	0.78331	-	-	2.21647	-	-	12.6936	-0.1114	0.07216	0.28659	-	2.76241	5.21851	10.0612	-0.5553	-0.1277	-	2.9554	2.43794
Ceratophyllum demersum	-	-0.47884	0.39821	-	-	2.78284	-	-	14.5296	0.34365	-0.45959	1.16162	-	3.17206	4.62022	-0.30309	-	-0.56033	-	0.32911	1.38266
Persea americana var. drymifolia	-	-0.40615	1.50363	-	-	-0.38422	-	-	10.797	0.53105	0.23155	-0.01476	-	1.59305	5.65038	2.97052	-0.23378	0.50297	-	0.51448	1.46815
Cinnamomum micranthum f. kanehirae	-	0.60211	1.28071	-	-	0.89859	-	-	8.09328	0.96692	2.32253	0.51887	-	2.33126	7.54366	79.798	-0.40939	0.15851	-	1.33476	1.47323
Kingdonia uniflora	-	-0.45745	0.24764	-	-	0.50021	-	-	6.18526	-0.2229	0.31269	-0.39991	-	1.8955	3.2006	23.6671	-0.37776	-0.38972	-	1.76729	0.0523
Macleaya cordata	-	-0.09139	0.85728	-	-	1.51243	-	-	9.02771	0.56171	0.88432	-0.24627	-	3.4083	5.78355	10.3401	-0.21844	0.02205	-	3.63442	0.25879
Papaver somniferum	-	0.03631	0.72113	-	-	1.50734	-	-	10.437	0.18746	1.50734	-0.14034	-	2.01671	5.73399	15.1673	-0.40573	0.16569	-	2.52383	3.3071
Coptis chinensis	-	-	-0.8578	-	-	0.92367	-	-	3.9138	-0.36227	1.69313	-0.53832	-	-0.18994	1.46229	0.48846	-0.84042	-0.68698	-	-	0.8505
Thalictrum thalictroides	-	-0.25764	0.51745	-	-	1.05271	-	-	7.19288	-0.36202	1.3093	-0.38419	-	1.52118	4.33706	2.30898	-0.78715	-0.16496	-	1.52429	1.05692
Aquilegia coerulea	-	-0.51477	1.04568	-	-	1.51571	-	-	7.03265	0.251	3.52828	-0.39623	-	2.88437	4.23268	47.664	-0.58262	0.22806	-	2.71238	1.82337
Acorus americanus	-	-0.21092	0.81457	-	-	3.36383	-	-	11.192	0.35626	2.00013	-0.12723	-	2.44554	5.10936	21.5104	-0.09501	0.77519	-	3.02475	2.06094
Zostera marina	-	2.15723	0.9361	-	-	3.58333	-	-	7.3626	-0.18601	1.61904	0.57143	-	3.13583	4.23809	4.06629	-0.45685	0.59813	-	0.61036	0.57465
Zostera muelleri	-	-0.38425	0.73065	-	-	1.97961	-	-	4.4365	-0.11804	4.74638	0.70263	-	1.98743	2.40526	3.39143	-0.2938	1.42419	-	0.04689	0.87673
Spirodela polyrhiza	-	6.2819	0.95364	-	-	2.77539	-	-	15.8767	1.50321	3.53047	0.51016	-	3.76949	5.64469	7.76375	0.25274	0.22865	-	6.42835	1.4212
Wolffia australiana	-	4.26098	0.26023	-	-	0.36381	-	-	7.70927	-0.15226	1.38667	0.09105	-	0.91435	4.45524	1.63816	-0.1515	1.77397	-	0.67712	1.45989
Lemna minor	-	0.13864	-0.7818	-	-	0.77103	-	-	12.1947	0.71245	1.36137	-0.05545	-	-0.58568	2.06978	3.56783	-0.02057	-	-	0.45192	1.60283
Dioscorea alata	-	-0.22178	1.18728	-	-	2.22781	-	-	9.30638	1.00639	2.22781	0.29112	-	2.3981	6.31637	45.4822	-0.3306	0.31306	-	2.96934	1.58754
Dioscorea cayenensis subsp. rotundata	-	-0.2445	0.93038	-	-	1.61131	-	-	7.3379	1.38066	1.08905	-0.16438	-	1.5658	5.68495	22.5728	-0.35014	0.27473	-	4.13793	1.51199
Asparagus officinalis	-	-0.18466	1.08329	-	-	3.50906	-	-	7.99838	0.4014	-0.15455	0.35272	-	2.16463	4.63632	24.4401	-0.53244	-0.08286	-	3.1587	1.03323
Allium sativum	-	-0.8427	0.20579	-	-	1.93601	-	-	3.16652	-0.0537	0.14178	0.43538	-	1.28957	2.13175	14.5658	-0.59408	-0.20376	-	0.60467	1.48438
Apostasia shenzhenica	-	-0.66494	0.28417	-	-	2.4743	-	-	10.0934	0.43973	-0.65257	0.38972	-	4.36447	6.22654	7.96091	-0.71179	0.13067	-	4.12694	1.78513
Vanilla planifolia	-	-0.21429	1.4091	-	-	2.80204	-	-	5.93709	0.57555	0.62945	-0.56548	-	1.28722	5.73505	3.20268	-0.54944	-0.11619	-	3.00757	0.52393
Phalaenopsis equestris	-	-0.06025	1.40117	-	-	2.8978	-	-	11.4457	0.88444	0.29927	0.03941	-	3.55938	5.75619	10.7288	-0.19165	1.64269	-	3.79325	1.34347
Dendrobium catenatum	-	-0.17827	1.30959	-	-	2.40831	-	-	9.8827	0.88318	1.2722	0.1361	-	4.18284	6.49827	12.1861	-0.52878	0.38649	-	4.5884	1.04917
Zingiber officinale	-	3.0661	1.35492	-	-	1.99822	-	-	14.5566	1.17429	1.34236	0.64902	-	2.68246	7.24509	12.0495	-0.53366	-0.23771	-	2.687	2.00436
Ensete ventricosum	-	-0.83195	-0.48472	-	-	-0.65148	-	-	7.90255	-0.71115	-	0.67289	-	3.15827	6.10979	7.98901	-0.85544	-	-	2.42868	1.37479
Musa balbisiana	-	2.16332	1.58645	-	-	3.3735	-	-	4.58582	0.44989	0.31205	0.39952	-	4.52508	7.39711	8.58811	-0.8186	-0.64417	-	2.22694	2.33067
Musa acuminata	-	2.06089	1.97195	-	-	3.65507	-	-	13.8636	1.45514	-0.36522	1.0313	-	4.34617	8.14086	19.1925	-0.47342	-0.31139	-	4.20407	2.56206
Phoenix dactylifera	-	-0.52314	1.55873	-	-	2.4613	-	-	13.2096	1.04907	0.73065	0.7801	-	3.16447	6.91154	23.2315	0.02546	-0.1954	-	3.86454	0.78375
Cocos nucifera	-	0.49342	1.6711	-	-	1.06475	-	-	18.7782	0.49734	0.54856	0.44532	-	3.70964	8.49783	26.2927	-0.5718	0.2599	-	4.07817	0.44828
Elaeis guineensis	-	1.3096	1.65559	-	-	3.31079	-	-	14.2937	0.58789	0.91591	0.53273	-	3.03397	8.96271	36.0613	-0.00667	0.16908	-	2.53408	0.53587
Calamus jenkinsianus	-	0.12435	0.62794	-	-	0.03632	-	-	3.13621	0.3957	2.2385	-0.17094	-	1.90932	4.18161	19.3807	-0.67762	-0.36764	-	0.9116	1.49227
Calamus simplicifolius	-	-0.46238	0.54539	-	-	0.39368	-	-	5.23001	0.38608	1.92672	-0.33103	-	2.71692	3.79425	10.5026	-0.42194	0.13389	-	1.74216	1.23445
Ananas comosus	-	0.0319	0.77972	-	-	2.21001	-	-	10.9578	0.55192	-0.1975	-0.144	-	2.37936	5.20602	12.7988	-0.55619	-0.56473	-	1.63163	0.92995
Carex littledalei	-	1.09333	0.37538	-	-	2.10089	-	-	12.8616	0.028	-0.06973	0.24036	-	2.48212	5.44986	6.19805	-0.48554	-0.49543	-	2.05061	1.23722
Joinvillea ascendens	-	1.71698	0.70399	-	-	2.58566	-	-	8.81342	1.12269	0.53671	-0.38532	-	2.95459	5.55664	30.7079	-0.15016	0.25026	-	2.77949	1.05315
Pharus latifolius	-	0.75579	1.01881	-	-	3.55154	-	-	12.0798	1.07476	1.0482	-0.27175	-	3.15278	6.46453	40.0877	-0.43365	0.11093	-	3.47774	0.45948
Eragrostis curvula	-	1.75688	0.82508	-	-	2.11856	-	-	7.29796	-0.13845	0.42934	-0.58419	-	1.00633	2.01461	25.8113	-0.13768	0.05718	-	-0.36083	2.54161
Eragrostis tef	-	1.08766	1.46194	-	-	4.66164	-	-	6.44371	0.65611	-0.16741	-0.06749	-	4.14225	5.92718	27.7755	0.10507	-0.45809	-	3.91456	0.46837
Cleistogenes songorica	-	0.974	0.89142	-	-	4.62894	-	-	10.4375	0.59042	0.02344	-0.38593	-	2.95061	5.75473	16.1578	-0.15101	0.45717	-	4.03425	0.3332
Oropetium thomaeum	-	-0.43984	-	-	-	3.06593	-	-	-	-0.7593	-	-	-	-	-0.76766	-	-	-	-	-	-0.06874
Eleusine coracana	-	1.38642	1.1181	-	-	3.94907	-	-	11.4755	0.61911	0.43263	-0.37485	-	4.85002	6.08498	15.7956	0.08038	0.27154	-	2.84381	0.67047
Chasmanthium laxum	-	1.29418	0.91843	-	-	3.75777	-	-	10.0484	0.61313	0.29757	-0.48097	-	5.07125	5.22836	33.0249	-0.10301	0.4076	-	3.25512	1.08037
Sorghum bicolor	-	2.09741	0.89942	-	-	4.13885	-	-	7.20416	0.7746	0.92707	-0.48612	-	3.5083	6.19439	33.7921	-0.28952	0.04523	-	3.21294	0.37317
Zea mays	-	0.02505	1.0953	-	-	4.3145	-	-	8.05023	0.32139	-0.2914	-0.2914	-	3.47591	5.09396	19.1039	0.02867	0.44128	-	1.61416	0.13608
Saccharum spontaneum	-	0.63792	1.12473	-	-	4.22584	-	-	12.3489	0.29934	0.56775	-0.47742	-	7.06893	9.66071	34.381	-0.24137	0.91327	-	5.42638	2.35139
Saccharum hybrid cultivar	-	-0.05187	0.16284	-	-	0.57303	-	-	6.53401	-0.34814	-0.41011	-0.37079	-	1.48403	4.6629	23.8501	-0.51067	-0.68005	-	2.86881	0.57625
Miscanthus lutarioriparius	-	1.02097	0.99175	-	-	3.9895	-	-	6.00983	0.5714	1.19538	-0.44118	-	4.1827	3.63025	34.2608	-0.25498	0.29902	-	3.41773	0.67991
Miscanthus sinensis	-	0.8959	0.79522	-	-	3.85694	-	-	6.38485	0.62933	1.08155	-0.53743	-	3.54505	5.47592	48.2133	-0.32849	0.31719	-	2.98182	0.57595
Dichanthelium oligosanthes	-	0.07831	1.06641	-	-	4.03157	-	-	9.71052	1.08506	1.23625	-0.55275	-	3.3161	3.91976	29.2807	-0.07247	-0.0903	-	4.49998	0.3445
Digitaria exilis	-	1.52708	0.85638	-	-	2.49386	-	-	8.06415	0.71931	-0.23572	-0.56327	-	4.21077	5.02691	23.4997	-0.366	0.06597	-	1.14825	2.15092
Urochloa fusca	-	1.49853	0.91521	-	-	3.783	-	-	7.90871	0.65171	0.99292	-0.68113	-	4.59482	4.58016	31.3828	-0.1734	-0.02715	-	2.9212	0.5976
Panicum miliaceum	-	0.88623	0.98806	-	-	2.17831	-	-	8.36767	0.41839	0.7114	-0.41324	-	3.11814	5.4544	12.8727	-0.29016	0.19347	-	0.80391	1.05788
Panicum virgatum	-	0.77494	0.76872	-	-	3.2331	-	-	6.63962	0.4491	1.3006	-0.26381	-	3.26267	5.03676	33.1781	-0.31296	-0.10156	-	2.62127	1.2131
Panicum hallii	-	2.8339	1.01077	-	-	4.02164	-	-	8.35321	0.3873	1.09235	-0.49784	-	4.87397	5.69552	31.3796	0.04141	0.02139	-	3.11685	1.01277
Setaria viridis	-	2.04658	0.75148	-	-	3.73862	-	-	9.08692	0.47275	1.56675	-0.36818	-	4.54291	5.79202	40.758	-0.01728	0.60638	-	2.88482	0.4245
Setaria italica	-	2.31591	1.09322	-	-	3.85414	-	-	9.33284	0.67628	2.2361	-0.19098	-	4.67804	5.7958	45.4277	-0.32888	0.64554	-	2.97953	0.45923
Cenchrus americanus	-	2.42422	0.60403	-	-	3.33969	-	-	4.03877	0.14441	1.16985	-0.52658	-	3.70709	4.68105	31.5613	-0.18183	0.28391	-	2.8812	1.05569
Cenchrus purpureus	-	4.07382	0.44047	-	-	3.48174	-	-	5.22181	-0.43476	0.85115	-0.06468	-	3.51305	5.3134	21.8673	-0.35343	0.42682	-	3.31322	2.59274
Bonia amplexicaulis	-	-0.25731	0.93561	-	-	4.54481	-	-	10.803	0.65949	-0.07586	-0.26069	-	4.62115	5.65378	21.2463	-0.36116	0.00249	-	2.0305	1.59288
Guadua angustifolia	-	0.57646	0.47695	-	-	2.6326	-	-	5.95932	0.20427	-0.63674	-0.56409	-	3.5891	5.82929	39.7561	0.20536	-0.11336	-	1.68027	3.95046
Olyra latifolia	-	-0.05095	0.60045	-	-	3.32999	-	-	10.3119	0.46809	-0.01591	-0.52764	-	3.69657	4.82581	38.0877	-0.02039	-0.03922	-	0.93626	-0.05334
Raddia guianensis	-	-0.45131	0.68237	-	-	2.41373	-	-	13.5334	0.41463	0.13791	-0.54484	-	4.98971	5.82745	33.485	-0.05606	0.85159	-	3.19797	1.28048
Leersia perrieri	-	-0.05606	0.9898	-	-	2.91519	-	-	13.0638	1.02805	2.67049	-0.41272	-	4.15218	6.2431	40.6545	-0.39104	0.59269	-	2.61097	1.15777
Oryza punctata	-	0.7569	0.85175	-	-	4.00989	-	-	10.6339	0.69861	1.50494	-0.45347	-	4.11437	6.28711	44.2253	-0.62219	0.48219	-	1.2403	0.46041
Oryza meridionalis	-	1.24174	1.10023	-	-	3.13247	-	-	8.89622	0.92654	2.35763	-0.38013	-	4.07558	7.05832	46.9632	-0.57149	0.68108	-	0.27046	1.27752
Oryza brachyantha	-	1.88548	0.65887	-	-	4.98406	-	-	10.1458	0.85983	2.98937	-0.40159	-	4.59979	5.9814	33.7267	-0.58633	0.62286	-	2.67939	2.19804
Oryza longistaminata	-	2.40947	1.05344	-	-	3.04041	-	-	8.67575	1.09291	3.79799	-0.39394	-	4.67143	5.46466	63.4802	-0.58104	0.64363	-	1.48431	1.42921
Oryza glumipatula	-	0.03355	0.74296	-	-	3.71555	-	-	9.95035	0.59881	1.57212	-0.48558	-	4.11477	5.85898	47.0966	-0.64439	0.39511	-	1.10868	0.71826
Oryza glaberrima	-	0.96892	1.01233	-	-	3.99063	-	-	7.69184	0.88009	2.62955	-0.45557	-	4.73155	5.53319	36.4453	-0.62364	0.10737	-	2.34753	0.81849
Oryza sativa	-	0.87804	0.57045	-	-	2.89477	-	-	9.17489	0.32053	2.18663	-0.57512	-	5.2125	4.94838	43.7477	-0.70628	-0.13579	-	0.74164	0.70302
Oryza barthii	-	0.52696	1.00652	-	-	3.52385	-	-	10.5557	0.87466	2.39289	-0.27618	-	5.03252	5.87625	48.5887	-0.62473	0.47223	-	1.22525	1.1759
Oryza rufipogon	-	0.20467	0.84685	-	-	3.16385	-	-	9.63612	0.55293	1.7065	-0.50034	-	5.42917	5.82871	44.1055	-0.65459	0.35507	-	1.04817	0.83585
Oryza nivara	-	0.41804	0.86338	-	-	3.62124	-	-	11.0728	0.56684	1.10057	-0.49586	-	4.60218	6.56203	48.3018	-0.6515	0.0254	-	1.0665	0.17873
Oryza meyeriana var. granulata	-	1.28494	0.92663	-	-	4.68634	-	-	12.6173	0.7673	-0.28921	-0.43137	-	3.65604	6.58179	13.6662	-0.41037	0.54212	-	-	0.7094
Brachypodium stacei	-	2.57583	1.05575	-	-	3.63483	-	-	9.3593	0.72859	-0.07303	-0.44382	-	3.87936	6.78652	25.8969	-0.23104	0.50835	-	3.55968	1.04351
Brachypodium hybridum	-	2.6594	0.87004	-	-	3.00533	-	-	8.42347	0.57244	-0.05137	-0.49406	-	3.73448	5.91447	27.2731	-0.47538	0.20058	-	2.6293	0.60542
Brachypodium distachyon	-	2.85444	0.96971	-	-	2.99676	-	-	8.92572	0.47222	0.11021	-0.4671	-	4.29849	6.10535	30.4981	-0.63161	0.08391	-	3.36884	0.60198
Brachypodium mexicanum	-	1.39731	0.68449	-	-	2.5216	-	-	8.26012	0.37349	0.13934	-0.50283	-	3.07086	4.46883	23.5773	-0.39855	0.17977	-	3.07587	0.66062
Brachypodium sylvaticum	-	3.29589	0.86123	-	-	2.48614	-	-	7.65763	0.60516	0.16205	-0.53518	-	3.34971	5.81735	33.4673	-0.03603	0.26058	-	4.71603	0.55257
Secale cereale	-	2.25644	0.58848	-	-	1.76274	-	-	6.84127	0.78091	-0.07909	-0.38606	-	5.67878	5.13943	41.3582	-0.49071	0.24875	-	5.79486	1.58384
Hordeum vulgare	-	2.86732	0.77866	-	-	2.60911	-	-	6.68258	0.66178	0.40354	-0.51879	-	4.91036	5.4162	33.1316	-0.16836	-0.02122	-	2.9451	1.25027
Thinopyrum intermedium	-	4.38716	0.53484	-	-	1.37285	-	-	4.36668	1.13048	0.7302	-0.36724	-	3.57973	3.58751	57.1405	1.0914	0.04571	-	1.43164	1.02105
Aegilops tauschii	-	2.91367	0.49998	-	-	2.32033	-	-	4.88989	0.37593	-0.44661	-0.26215	-	5.47316	4.01739	50.8586	0.68321	0.50078	-	3.53679	1.21809
Triticum urartu	-	4.04929	0.68281	-	-	2.18697	-	-	4.81484	0.50933	0.36584	0.09267	-	4.43208	3.55281	64.1716	0.69953	0.48166	-	2.35924	0.64237
Triticum dicoccoides	-	2.7982	0.74687	-	-	2.82592	-	-	7.62316	0.86523	-0.09978	-0.36985	-	5.94987	4.76138	41.954	0.12015	0.83103	-	4.53512	2.24742
Triticum turgidum	-	5.08029	0.72899	-	-	2.66085	-	-	6.79272	1.44412	-0.18648	-0.51189	-	3.85317	5.02007	53.0297	0.43406	0.32375	-	3.00166	1.36405
Triticum spelta	-	3.93935	0.41412	-	-	2.33221	-	-	4.5169	0.58543	0.17245	-0.5557	-	5.23647	4.47964	48.3385	0.3821	0.50615	-	2.33889	1.47336
Triticum aestivum	-	3.83345	0.27991	-	-	2.64503	-	-	2.49157	0.35944	0.09351	-0.41679	-	4.62809	1.55152	40.1306	-0.39526	0.33451	-	3.03417	2.0681
Paeonia suffruticosa	-	-	-0.54422	-	-	-0.17793	-	-	0.31243	-0.82967	-0.79448	0.15089	-	1.59631	2.28826	4.83075	-0.82952	-0.66559	-	0.01092	-0.341
Rhodiola crenulata	-	1.77357	-0.03362	-	-	3.70615	-	-	9.01781	-0.34993	0.56872	0.6733	-	3.03695	3.18325	12.4868	-0.34934	-0.14913	-	0.28607	1.51509
Kalanchoe laxiflora	-	2.4338	1.24218	-	-	3.21996	-	-	9.10574	-0.23493	1.10998	0.68799	-	3.07238	4.48595	33.6932	-0.34363	-0.14167	-	2.89207	0.69144
Kalanchoe fedtschenkoi	-	1.70387	1.07261	-	-	3.20557	-	-	7.95224	-0.22543	0.40186	0.3084	-	2.60755	4.04669	36.362	-0.22473	-0.23964	-	3.59709	1.06027
Amaranthus hypochondriacus	-	0.49216	0.37256	-	-	0.85671	-	-	2.95232	1.56472	-	0.48537	-	0.73749	5.43661	7.77954	-0.48659	-0.49646	-	-	2.47297
Selenicereus undatus	-	-0.0219	0.87437	-	-	3.56398	-	-	8.71518	0.47101	1.02844	0.41991	-	2.20318	5.08531	4.88572	-0.369	-0.17484	-	0.24722	2.04889
Portulaca amilis	-	-0.70351	0.47727	-	-	1.76697	-	-	4.88995	0.52883	0.22977	-0.01619	-	0.51042	3.55013	17.2379	-0.36241	-0.74987	-	0.51228	2.94331
Drosera spatulata	-	-0.29837	0.61347	-	-	2.63768	-	-	10.6151	-0.39702	-0.63623	0.16406	-	2.06368	4.82028	10.2588	-0.39648	0.77576	-	2.57869	2.79094
Dionaea muscipula	-	-0.05542	0.4481	-	-	0.30594	-	-	9.42463	-0.18824	-0.34703	0.30594	-	2.20795	5.52969	2.36828	-0.1875	0.0625	-	2.2119	2.4024
Aldrovanda vesiculosa	-	0.01994	0.95454	-	-	1.1152	-	-	17.573	0.09566	0.8508	0.90368	-	2.71132	3.44191	1.72776	-0.34201	2.01159	-	2.90169	0.05977
Suaeda aralocaspica	-	-0.31494	0.57536	-	-	1.84141	-	-	5.0484	-0.01878	0.18392	0.13656	-	1.32658	3.54625	3.27499	-0.60716	-	-	1.32944	0.51852
Beta vulgaris	-	-0.44407	1.13071	-	-	2.45876	-	-	8.20317	1.62771	1.59407	0.3835	-	1.83207	6.14811	11.6379	-0.5218	-0.531	-	1.83557	1.07951
Chenopodium quinoa	-	0.26361	0.72195	-	-	2.49404	-	-	6.43763	0.68923	1.03819	0.51408	-	2.47402	5.1728	21.1541	-0.51693	-0.52621	-	1.86448	1.56754
Spinacia oleracea	-	0.000219465	0.38007	-	-	1.0743	-	-	5.62324	-0.14042	0.45201	-0.00433	-	0.45583	3.31455	10.7701	-0.65586	-0.66247	-	2.061	0.49656
Hydrangea quercifolia	-	2.73179	0.85094	-	-	2.18671	-	-	10.6288	0.88652	1.27622	0.82098	-	3.15361	4.82714	52.4247	-0.62236	-0.25923	-	2.35897	0.64224
Camptotheca acuminata	-	0.14565	1.25818	-	-	2.05474	-	-	9.83753	1.39109	1.88504	0.35766	-	3.7643	5.78832	13.4445	-0.2961	-0.72385	-	2.33912	1.17671
Davidia involucrata	-	0.33966	1.31052	-	-	0.38913	-	-	8.97983	-0.28044	-0.13179	0.1113	-	2.65604	5.25108	13.3314	-0.85596	-0.71745	-	-0.14587	0.94876
Nyssa yunnanensis	-	-0.24134	0.0177	-	-	0.18001	-	-	12.8152	-0.34801	-0.21332	0.10135	-	3.1409	8.44012	13.7102	-	-0.35996	-	2.8696	1.9955
Nyssa sinensis	-	0.28797	1.82078	-	-	2.05263	-	-	11.1838	0.73937	2.24342	0.52631	-	3.0171	6.02104	8.84168	-0.84173	-0.06865	-	3.69239	2.67066
Diospyros oleifera	-	-0.54035	1.11403	-	-	1.85974	-	-	8.13114	-0.20996	0.42987	0.5252	-	3.01415	4.71948	10.6784	-0.40693	-0.22444	-	0.17224	0.71936
Camellia sinensis	-	-0.62065	1.13242	-	-	0.57342	-	-	7.37323	1.39074	2.01573	1.30769	-	1.02453	5.60838	67.3127	-0.56493	-0.57329	-	0.28993	1.73286
Roridula gorgonias	-	-0.12398	1.68601	-	-	1.42232	-	-	12.5353	0.25475	-0.09163	0.69563	-	3.2502	5.54027	1.34287	-	-	-	1.97881	1.42729
Clethra arborea	-	1.15011	0.31851	-	-	1.2295	-	-	7.54255	0.29346	0.11475	-0.1082	-	0.56475	3.81573	15.676	-0.63011	-	-	2.29003	2.21706
Actinidia chinensis	-	0.89224	2.19102	-	-	2.53179	-	-	11.53	0.62618	0.7659	1.19756	-	3.40666	7.79024	22.2791	0.13935	-0.04219	-	1.89544	1.35935
Rhododendron delavayi	-	-0.5703	0.64692	-	-	1.67343	-	-	8.95894	1.03107	0.78228	0.60406	-	1.81447	5.59445	32.9019	-0.63038	-0.27497	-	0.09587	1.32172
Vaccinium corymbosum	-	0.17444	1.31492	-	-	0.97168	-	-	8.25818	1.1628	1.78355	0.2526	-	1.442	4.28874	78.8701	-0.61516	-0.24511	-	0.99676	0.90599
Vaccinium darrowii	-	0.6822	1.00583	-	-	0.93812	-	-	6.4261	0.44567	2.101	0.2404	-	1.1764	4.11665	23.9941	-0.67845	-0.36926	-	-0.04665	0.55368
Panax ginseng	-	-0.69167	1.95428	-	-	2.51681	-	-	10.2292	-0.20508	-0.20072	0.40672	-	2.59016	6.54516	12.6059	-0.73479	-0.73989	-	2.93158	1.30663
Coriandrum sativum	-	-0.65414	1.78368	-	-	1.5104	-	-	10.451	0.0403	0.07589	0.43451	-	2.02039	4.0208	17.962	-0.55375	0.16711	-	3.41017	3.45611
Daucus carota	-	0.28951	1.63589	-	-	2.11997	-	-	17.5009	-0.0765	-0.55429	0.24799	-	2.44098	5.41822	17.3932	-0.63027	-0.63737	-	2.28862	1.14379
Lactuca sativa	-	0.289	1.39958	-	-	1.67319	-	-	6.31612	0.89901	2.05507	-0.08348	-	3.02031	4.80464	37.4133	-0.52482	-0.3786	-	2.75692	1.296
Cynara cardunculus	-	-0.74898	0.73173	-	-	1.0823	-	-	7.31098	0.51007	1.34259	0.04115	-	3.01896	6.07983	13.098	-0.13632	-	-	4.12135	2.12985
Erigeron canadensis	-	0.67298	1.24419	-	-	2.03582	-	-	10.0781	0.97691	2.68635	1.0817	-	2.65255	6.45944	32.5571	-0.28048	0.05854	-	2.19992	1.60746
Helianthus annuus	-	0.19451	0.94572	-	-	1.47723	-	-	9.87593	1.05311	3.18032	0.36247	-	2.2599	4.82148	30.9463	-0.10095	0.00773	-	1.28474	0.86173
Mikania micrantha	-	0.14226	0.53227	-	-	2.55332	-	-	9.40025	1.33143	0.6286	0.066	-	2.74079	3.97465	17.3295	-0.14028	-0.03635	-	1.18481	2.08585
Chiococca alba	-	-0.23071	0.47422	-	-	2.98847	-	-	10.4616	0.32224	0.19654	0.43585	-	2.63904	5.70063	29.8612	-0.33828	-0.0265	-	1.94285	1.55785
Ophiorrhiza pumila	-	-0.77391	0.73305	-	-	0.8755	-	-	6.48556	-0.0285	1.81324	0.1253	-	2.29074	4.25139	45.5589	-0.61105	-0.23705	-	0.15318	1.06727
Coffea canephora	-	-0.19738	0.84571	-	-	2.32902	-	-	7.85795	0.60946	2.32902	0.33161	-	2.89406	6.32384	138.526	-0.53974	-0.09718	-	1.7292	1.89106
Coffea arabica	-	-0.05779	0.44447	-	-	1.79143	-	-	7.02172	0.15676	2.34972	0.33989	-	2.13462	4.80618	81.4362	-0.4211	-0.31867	-	2.43271	1.23772
Coffea eugenioides	-	0.03185	0.42371	-	-	1.99587	-	-	5.83271	0.24148	1.3539	0.19835	-	2.90486	5.33412	120.424	-0.11243	-0.30359	-	2.15781	2.60241
Dorcoceras hygrometricum	-	-0.34065	0.01083	-	-	0.02554	-	-	6.64064	-0.2917	0.02554	0.09391	-	1.1593	2.145	8.69866	-0.71642	-0.72187	-	0.68153	0.23318
Antirrhinum majus	-	-0.3871	0.40943	-	-	1.96582	-	-	8.46986	0.4046	0.48291	0.3558	-	2.56834	5.60955	29.0514	-0.4728	-0.31058	-	2.12614	0.52841
Erythranthe guttata	-	-0.29775	1.33264	-	-	1.42728	-	-	9.8504	1.21288	1.67001	0.74764	-	2.74783	5.6022	33.4324	-0.39594	0.18489	-	1.38792	1.9187
Olea europaea	-	-0.43298	1.17322	-	-	0.76389	-	-	10.2642	0.09642	0.02893	0.5287	-	1.47593	4.29166	20.6097	-0.6342	-0.28246	-	2.61518	0.17833
Sesamum indicum	-	-0.45775	1.28611	-	-	1.81138	-	-	11.5674	1.33005	1.53024	0.34946	-	3.3409	6.19713	18.578	-0.53357	0.37239	-	1.76579	0.5776
Lindenbergia philippensis	-	0.96307	1.06905	-	-	1.54445	-	-	13.624	0.68706	1.03556	0.62845	-	2.92875	6.53157	10.1565	-0.36678	-0.17194	-	4.00639	1.03973
Striga asiatica	-	-0.1763	1.05202	-	-	1.98939	-	-	11.2723	-0.11515	0.28117	0.36658	-	2.89641	5.32042	5.05804	-0.29148	0.04235	-	2.15098	1.22524
Phtheirospermum japonicum	-	-0.49574	0.54614	-	-	0.56865	-	-	12.3565	0.0834	1.09153	-0.16339	-	3.40375	6.32035	15.8577	-0.34937	-0.14917	-	1.57202	1.3054
Genlisea aurea	-	-0.57509	1.27995	-	-	2.52478	-	-	4.62731	0.09549	-0.1188	1.11487	-	3.3292	3.9347	0.13639	-	0.43387	-	1.16727	0.0596
Utricularia reniformis	-	-0.3218	1.46937	-	-	2.16461	-	-	9.10458	0.01998	1.10974	0.96909	-	2.94852	2.79753	11.2432	-0.41663	1.00255	-	0.72961	2.24156
Utricularia gibba	-	-0.19107	1.48029	-	-	2.9144	-	-	16.8552	0.15865	1.796	0.56576	-	2.13975	3.92096	7.65374	-0.07224	1.72977	-	0.37533	1.68966
Ipomoea triloba	-	0.44578	1.53313	-	-	4.14	-	-	12.6767	0.9525	5.21084	2.598	-	2.90807	10.9933	19.9904	-0.46702	0.04547	-	1.10694	3.97885
Cuscuta australis	-	-0.30718	0.59322	-	-	6.18405	-	-	10.4693	0.48852	1.87362	0.43681	-	3.53784	6.75877	4.55873	-0.10608	0.75347	-	-	1.87951
Cuscuta campestris	-	-0.41795	1.00771	-	-	4.13007	-	-	9.599	0.000414053	0.35796	0.44849	-	2.38869	5.75962	2.89161	0.00132	0.4731	-	0.48438	2.14483
Petunia axillaris subsp. parodii	-	-0.3861	0.72545	-	-	1.97066	-	-	8.4853	0.75861	0.27314	0.52777	-	1.97846	6.12958	8.85106	-0.64796	-0.30945	-	1.08749	1.5515
Petunia integrifolia subsp. inflata	-	-0.44251	0.56689	-	-	1.69766	-	-	6.38311	0.597	0.15614	0.38737	-	1.97522	7.01592	33.7891	-0.36062	-0.05937	-	0.89566	1.31702
Nicotiana tabacum	-	-0.58006	0.68996	-	-	2.04811	-	-	8.73261	0.26313	0.19747	0.48051	-	2.20893	5.53167	25.6736	-0.36787	-0.46859	-	0.07096	0.83262
Nicotiana attenuata	-	-0.36256	1.11734	-	-	2.52519	-	-	8.84893	0.27822	0.54227	0.58634	-	2.09264	5.69786	16.0478	-0.4517	-0.28298	-	1.16752	1.11945
Nicotiana benthamiana	-	-0.73026	1.27444	-	-	2.35643	-	-	7.93088	-0.07274	-0.4406	0.45445	-	2.72981	5.71286	13.0675	-0.41994	-0.54487	-	1.75167	0.90587
Nicotiana sylvestris	-	-0.42916	0.89613	-	-	2.1569	-	-	7.81997	0.14468	0.18384	0.42061	-	1.76954	4.68242	23.4269	-0.34531	-0.35789	-	0.94107	0.89802
Capsicum chinense	-	-0.22832	0.62668	-	-	2.2007	-	-	7.94234	-0.17103	1.80061	0.44031	-	1.80797	4.44119	37.6965	-0.33622	-0.34898	-	-0.016	2.0469
Capsicum annuum	-	-0.41291	0.50008	-	-	2.65261	-	-	8.07104	0.34545	1.638	0.29871	-	2.13322	5.00652	72.2731	-0.32667	0.32077	-	-0.00184	3.55479
Solanum melongena	-	-0.15561	0.94176	-	-	2.50228	-	-	8.7849	0.0885	1.8456	0.2258	-	2.37979	5.65432	48.1174	-0.27368	0.06854	-	1.15343
Solanum tuberosum	-	-0.40981	0.8096	-	-	2.26389	-	-	8.11888	-0.32373	-0.59201	0.46875	-	2.14975	5.85417	34.7775	-0.32312	0.99161	-	1.00685	0.63529
Solanum pimpinellifolium	-	-0.47929	0.72962	-	-	1.87967	-	-	5.89609	0.04416	0.43984	0.00789	-	1.77897	4.47138	13.8545	-0.5521	-0.41428	-	0.77061	0.29851
Solanum pennellii	-	-0.28527	0.42444	-	-	1.96447	-	-	5.62588	-0.01723	0.33401	-0.05137	-	1.28864	4.09889	14.2919	-0.63113	0.44713	-	0.4582	0.18822
Solanum lycopersicum	-	-0.1317	1.16313	-	-	1.70107	-	-	9.06193	-0.06724	0.80072	0.62064	-	2.47548	6.38293	25.7054	-0.25312	0.09879	-	1.2144	0.44352
Tetrastigma voinierianum	-	0.54404	-0.17151	-	-	-0.67979	-	-	6.15702	-0.07114	-0.19947	-0.10341	-	1.69684	3.48295	4.78122	-0.73437	-0.21843	-	2.15019	2.72206
Vitis riparia	-	3.91223	1.15165	-	-	1.91064	-	-	8.29364	0.20616	7.00425	0.16425	-	3.76653	8.50808	45.9195	-0.39638	-0.21064	-	3.7724	0.55552
Vitis rotundifolia	-	3.18455	1.64156	-	-	1.80763	-	-	7.96475	0.90386	6.7848	0.22515	-	3.65756	7.57604	52.6526	-0.47067	-0.16936	-	3.39426	1.86454
Vitis arizonica	-	1.77998	1.32468	-	-	0.31029	-	-	9.87772	0.41174	6.33761	0.25788	-	4.14982	6.33761	29.0775	-0.78261	-0.36038	-	3.51164	1.31083
Vitis vinifera	-	1.41266	0.66445	-	-	1.0014	-	-	8.58568	0.03671	4.50385	0.20084	-	3.91631	7.40587	40.9413	-0.58494	-0.18584	-	3.92237	0.80495
Punica granatum	-	3.10401	1.75264	-	-	2.19166	-	-	9.19097	0.76348	1.92569	0.48944	-	3.10673	6.44722	27.8118	-0.3381	-0.13443	-	4.23319	0.91892
Psidium guajava	-	0.01834	0.75633	-	-	1.63985	-	-	7.42903	0.53152	0.84789	0.47832	-	2.7055	6.60277	35.0862	-0.56203	-0.57045	-	2.89557	0.90459
Syzygium oleosum	-	1.78317	0.95561	-	-	1.88593	-	-	8.21477	0.59456	2.84791	0.15437	-	3.05092	7.27301	45.5213	-0.601	-0.21734	-	2.54892	1.89185
Eucalyptus grandis	-	3.80036	0.47186	-	-	1.38925	-	-	6.62887	1.80527	5.76955	0.59283	-	2.35374	9.35343	153.059	0.48649	-0.35204	-	1.93814	1.87298
Corymbia citriodora	-	3.46831	0.28442	-	-	0.54443	-	-	6.39705	0.92002	6.14301	0.0811	-	1.98084	8.2666	129.954	-0.51956	-0.37173	-	1.84886	1.47616
Durio zibethinus	-	1.57915	2.03141	-	-	2.56584	-	-	11.5243	0.3299	2.92243	0.85424	-	3.00424	7.84329	62.9194	0.18321	0.16046	-	5.13904	3.14486
Theobroma cacao	-	0.83116	1.20573	-	-	1.71253	-	-	9.39331	0.7985	4.15381	0.08501	-	2.80752	5.72707	43.0758	-0.54997	-0.11724	-	4.33709	1.39192
Herrania umbratica	-	0.9236	1.45751	-	-	2.98926	-	-	9.61473	0.65313	3.32169	0.0638	-	3.19972	6.71256	34.1544	-0.44846	0.08188	-	5.54095	1.93145
Corchorus olitorius	-	0.90614	0.46112	-	-	0.97652	-	-	8.46653	0.02383	0.97652	-0.20939	-	-0.3064	3.34834	10.4702	-0.5901	-	-	5.07647	3.1592
Corchorus capsularis	-	-0.7052	1.25974	-	-	2.66822	-	-	8.76049	0.0134	2.9739	-0.02181	-	1.5745	4.1355	12.4032	-0.49284	-0.00519	-	3.51092	2.92078
Hibiscus syriacus	-	-0.2064	1.28122	-	-	3.52599	-	-	12.7946	-0.14748	1.98304	0.23436	-	2.17652	5.33639	16.2449	-0.40269	-0.49787	-	2.03587	1.2264
Gossypium raimondii	-	-0.08853	1.51523	-	-	2.7805	-	-	12.2782	0.2533	4.10368	0.5122	-	2.44929	7.16589	46.7784	-0.21598	-0.07726	-	4.57881	1.12142
Gossypium hirsutum	-	-0.25264	1.36314	-	-	2.87481	-	-	11.3722	0.28456	3.26229	0.47243	-	2.39936	7.21459	34.9781	-0.27678	-0.05424	-	4.24147	1.01903
Gossypium mustelinum	-	0.03049	1.44152	-	-	2.49703	-	-	11.4067	0.28814	3.37129	0.55424	-	2.54517	7.31516	36.3309	-0.03302	-0.05161	-	4.25605	0.8689
Gossypium darwinii	-	-0.08203	1.53317	-	-	2.6171	-	-	12.373	0.26224	3.47378	0.44684	-	2.60751	7.07184	43.4366	-0.21039	-0.07068	-	4.6186	1.06025
Gossypium tomentosum	-	-0.08007	1.25651	-	-	2.62481	-	-	11.7923	0.26493	3.00637	0.52624	-	1.94572	6.86012	40.579	-0.2087	-0.0687	-	4.63059	1.21758
Gossypium barbadense	-	-0.06238	1.58738	-	-	2.50006	-	-	12.6592	0.28925	3.56952	0.4778	-	2.41177	7.08903	49.152	-0.19349	-0.05079	-	4.26061	1.18228
Toona sinensis	-	-0.80551	-0.85092	-	-	-0.59666	-	-	8.01511	-0.83286	-	-0.19331	-	3.24623	5.13082	1.60076	-0.66541	-	-	4.95205	3.5267
Dimocarpus longan	-	1.94304	0.12797	-	-	0.52586	-	-	6.30808	0.73885	3.7683	-0.23707	-	1.94499	4.64567	58.5243	-0.68356	-0.37929	-	2.75279	1.14058
Sclerocarya birrea	-	1.07067	0.58724	-	-	3.29426	-	-	8.14104	1.07611	2.57855	0.43142	-	3.0185	6.44339	36.8422	-0.70314	-0.4177	-	6.04105	3.58993
Anacardium occidentale	-	1.49176	2.18337	-	-	2.44502	-	-	7.79995	1.28417	2.44502	0.24021	-	3.35213	7.13025	34.0974	-0.42844	0.40143	-	3.23645	0.93317
Pistacia vera	-	2.07681	1.51571	-	-	2.40311	-	-	8.50786	1.64419	3.25389	0.36125	-	3.47832	6.82716	33.0121	-0.64712	-0.30781	-	3.18492	1.55757
Mangifera indica	-	1.08253	2.19267	-	-	2.14099	-	-	10.2828	1.92863	4.1041	0.88459	-	3.13337	7.16656	42.0378	-0.34861	0.59718	-	3.82821	1.67531
Atalantia buxifolia	-	1.1303	1.04119	-	-	2.31344	-	-	7.81651	0.14423	1.20896	0.54627	-	2.10067	4.9642	23.926	-0.54189	-0.1014	-	4.43286	1.21349
Citrus medica	-	1.14913	1.01347	-	-	1.4761	-	-	10.0686	-0.17913	2.21893	-0.00956	-	0.73782	2.96176	-0.36136	-0.7946	-0.19418	-	1.43595	3.16837
Citrus sinensis	-	1.58616	0.98238	-	-	1.68165	-	-	9.27499	0.11127	1.68165	0.28719	-	3.51701	4.79236	82.6899	-0.55509	-0.12729	-	4.27634	4.58926
Citrus cavaleriei	-	1.41161	0.47886	-	-	2.00079	-	-	8.58149	0.03626	2.25085	0.000262112	-	2.51011	4.40142	22.2189	-0.79256	-0.18619	-	-	1.20509
Citrus trifoliata	-	1.54198	1.14337	-	-	1.63584	-	-	9.09946	0.09228	2.16301	0.2652	-	3.43984	5.53688	91.4577	-0.56269	-0.1422	-	4.1862	2.59209
Citrus clementina	-	1.07515	0.98834	-	-	1.68971	-	-	9.30589	0.11461	2.22766	0.29106	-	3.53059	5.67049	113.466	-0.55375	-0.12467	-	4.2922	2.44989
Citrus reticulata	-	1.5462	0.5614	-	-	2.16826	-	-	9.11623	0.31291	1.90424	0.05609	-	2.33541	5.54773	94.3351	-0.56197	-0.14077	-	4.19481	1.9631
Citrus hindsii	-	1.99941	1.13493	-	-	2.55447	-	-	7.51205	0.65708	0.11077	0.06634	-	0.871	5.22032	7.02173	-0.44714	-0.27703	-	0.09276	1.8494
Citrus maxima	-	2.27785	2.67225	-	-	5.79778	-	-	12.3571	0.73352	2.66034	1.09162	-	3.40395	9.45812	11.1381	0.5182	0.70173	-	2.8582	2.35346
Carica papaya	-	0.51046	0.38938	-	-	1.50596	-	-	11.0023	-0.22115	-0.37351	0.25298	-	2.07787	5.51551	8.69509	-	-0.49029	-	2.08166	0.75777
Cleome violacea	-	7.52732	1.02857	-	-	3.87845	-	-	10.6827	0.01081	2.04903	0.21961	-	2.42388	6.31767	8.43688	-0.24121	-0.00773	-	1.99959	0.71096
Rorippa islandica	-	6.35824	1.1566	-	-	2.59056	-	-	10.4646	0.48791	3.71261	-0.28189	-	1.83499	4.38584	11.1548	-0.44153	0.09547	-	0.10386	0.07938
Arabis alpina	-	4.66551	0.93014	-	-	2.91647	-	-	15.6737	0.35248	3.89559	0.04439	-	2.20685	5.78855	5.73425	-0.72926	0.06214	-	2.21081	2.66286
Thlaspi arvense	-	4.07811	0.68677	-	-	1.45729	-	-	7.96698	-0.12718	2.33489	-0.43833	-	1.21737	3.07208	6.24325	-0.5632	-0.14319	-	-0.13663	0.68845
Iberis amara	-	4.91684	0.7008	-	-	1.19118	-	-	5.2968	-0.36439	1.51986	-0.21117	-	0.69164	2.59354	4.08636	-0.72735	-0.28691	-	0.07783	0.40523
[truncated: 413 more rows]

## Sheet: Supp Fig 9
Supp fig 9a														Supp fig 9b														Supp fig 9c														Supp fig 9d
[truncated: 51 more rows]
[truncated: 40 more columns]

[truncated: 2 more sheets: Supp Fig 13, Supp Fig 15]
